# Supplementary material for: A novel antibiotic class targeting the lipopolysaccharide transporter
Source: Nature. 2024 Jan 3;625(7995):566–71. doi: 10.1038/s41586-023-06873-0 (PMC10794144; doi:10.1038/s41586-023-06873-0)
Supplement: Supplementary file 4 — WGS data: highly ranked variants and graphs. Summary of all of the results obtained in the run of four A. baumannii strains with zosurabalpin (RO7223280/RG6006) in MHB medium with and without HS. [file 41586_2023_6873_MOESM4_ESM.xls]

## Sheet: 5A. AB17978_3280_HS
Supplementary Table 5A (a) High-confidence sequence variants in the run of A. baumannii ATCC17978 with the drug RO7223280 (RG6006) in HS_MHB media
SNVs			REACTORS, SAMPLES
SEED ID	Gene	Mutation	1A	1B	1C	1D	2A	2B	2C	2D	2E	3A	3B	3C	3D	4A	4B	4C	4D	5A	5B	5C	5D	5E	6A	6B	6C	6D	6E	MAX (≥2%)	Annotation	Pos	Ref	Alt
fig|400667.82.peg.1596	lptF	Arg322Cys	0	0.989964	1	0.994768	0	0.691252	0	0	0.011357	0	0.018893	0	0	0	0	0.710177	0.919041	0	0.04833	0.997571	0.997997	0.997985	0	0.992131	0.996274	0.996491	0.99754	1	Lipopolysaccharide export system permease protein LptF	1696837	G	A
fig|400667.82.peg.1596	lptF	Ile319_Lys320insAsn	0	0	0	0	0	0	0	0	0	0	0.873114	0.888802	0.915012	0	0	0	0	0	0	0	0	0	0	0	0	0	0	0.915012		1696841	T	TTTA
fig|400667.82.peg.1596	lptF	Lys320Thr	0	0	0	0	0	0	0	0	0	0	0	0	0	0	0	0	0	0	0.944405	0.992806	0.992021	0.99466	0	0	0	0	0	0.99466		1696842	T	G
fig|400667.82.peg.1596	lptF	Lys320Glu	0	0	0	0	0	0.212947	0.752788	0.233577	0	0	0	0	0	0	0	0	0	0	0	0	0	0	0	0	0	0.014483	0.024954	0.752788		1696843	T	C
fig|400667.82.peg.1596	lptF	Ile319Asn	0	0	0	0	0	0	0	0	0	0	0	0.024133	0	0	0	0	0	0	0	0	0	0	0	0	0	0	0	0.024133		1696845	A	T
fig|400667.82.peg.1596	lptF	Ile317Met	0	0	0	0	0	0	0	0	0	0	0.030739	0	0	0	0	0	0	0	0	0	0	0	0	0	0	0	0	0.030739		1696850	A	C
fig|400667.82.peg.1596	lptF	Ile317Ser	0	0	0	0	0	0	0	0	0	0	0	0	0	0	0.984997	0.980993	0.995628	0	0	0	0	0	0	0	0	0	0	0.995628		1696851	A	C
fig|400667.82.peg.1596	lptF	Ile317Leu	0	0	0.865655	0.85059	0	0	0	0	0	0	0	0	0	0	0	0	0	0	0	0	0	0	0	0	0	0	0	0.865655		1696852	T	G
fig|400667.82.peg.1596	lptF	Val314dup	0	0	0	0	0	0	0	0	0	0	0	0	0	0	0	0	0	0	0	0	0	0	0	0	0	0.002063	0.023385	0.023385		1696859	T	TACG
fig|400667.82.peg.1596	lptF	Trp271Arg	0	0	0	0	0	0	0	0	0	0	0	0	0	0	0	0	0	0	0	0	0	0	0	0	0	0.144813	0.345725	0.345725		1696990	A	T
fig|400667.82.peg.1596	lptF	Trp271Arg	0	0	0	0	0	0	0	0	0	0	0	0	0	0	0	0	0	0	0	0	0	0	0	0	0	0	0.037175	0.037175		1696990	A	G
fig|400667.82.peg.1596	lptF	Glu249Lys	0	0	0	0	0	0.086331	0.069955	0	0.025215	0	0	0	0	0	0	0	0	0	0	0	0	0	0	0	0	0	0	0.086331		1697056	C	T
fig|400667.82.peg.1596	lptF	Thr121Lys	0	0	0.113622	0.122987	0	0	0	0	0	0	0	0	0	0	0	0	0	0	0	0	0	0	0	0	0	0	0.015651	0.122987		1697439	G	T
fig|400667.82.peg.1596	lptF	Leu62His	0	0	0	0	0	0	0.16621	0.765146	0.961464	0	0	0	0	0	0	0	0	0	0	0	0	0	0	0	0	0	0	0.961464		1697616	A	T
fig|400667.82.peg.1596	lptF	Glu58Gly	0	0	0	0	0	0	0	0	0	0	0	0	0	0	0	0	0	0	0	0	0	0	0	0	0	0.049204	0.089873	0.089873		1697628	T	C
fig|400667.82.peg.1596	lptF	Ala38Val	0	0	0	0	0	0	0	0	0	0	0	0	0	0	0	0.115385	0	0	0	0	0	0	0	0	0	0	0	0.115385		1697688	G	A
fig|400667.82.peg.3639	adeS	Gly318Asp	0	0	0	0	0	0	0	0	0	0	0	0	0	0	0	0	0	0	0	0	0	0	0	0	0	0	0.016484	0.016484	Efflux pump AdeABC regulatory histidine kinase AdeS	3892850	C	T
fig|400667.82.peg.3639	adeS	Pro154Ser	0	0	0	0	0	0	0	0	0	0	0	0	0	0	0	0	0	0	0	0	0	0	0	0	0	0.029268	0.040966	0.040966		3893343	G	A
fig|400667.82.peg.3639	adeS	Thr153Met	0	0	0	0	0	0	0	0	0	0	0	0	0	0	0	0	0	0	0	0	0	0	0	0	0	0.046455	0.056222	0.056222		3893345	G	A
fig|400667.82.peg.3639	adeS	Thr153Ala	0	0	0	0	0	0	0	0	0	0	0	0	0	0	0	0	0	0	0	0	0	0	0	0	0	0.068033	0.044394	0.068033		3893346	T	C
fig|400667.82.peg.3639	adeS	Ser136Phe	0	0	0	0	0	0	0	0	0	0	0	0	0	0	0	0	0	0	0	0	0	0	0	0	0	0.030928	0	0.030928		3893396	G	A
fig|400667.82.peg.3639	adeS	Ala94Val	0	0	0	0	0	0	0	0	0	0	0	0	0	0	0	0	0	0	0	0	0	0	0	0	0	0.026316	0.019688	0.026316		3893522	G	A
fig|400667.82.peg.3639	adeS	Asp60Gly	0	0	0	0	0	0	0	0	0	0	0	0	0	0	0	0	0	0	0	0	0	0	0	0	0	0.042063	0.020259	0.042063		3893624	T	C
fig|400667.82.peg.3639	adeS	Thr23Ala	0	0	0	0	0	0	0	0	0	0	0	0	0	0	0	0	0	0	0	0	0	0	0	0	0	0.042359	0	0.042359		3893736	T	C
		Running subtotal	0	0.989964	1.97928	1.96835	0	0.99053	0.988953	0.998723	0.998036	0	0.922746	0.912935	0.915012	0	0.984997	1.83764	1.91467	0	0.992735	1.99038	1.99002	1.99264	0	0.992131	0.996274	1.50321	1.76246
iJUMP																																Start	Stop
fig|400667.82.peg.1338	pilF	ISAba11	0	0	0	0	0	0.0179	0.2052	0.0922	0.0019	0	0	0	0	0	0	0	0	0	0	0	0	0	0	0	0	0	0	0.2052	Type IV pilus biogenesis protein PilF	1405870	1406628
Supplementary Charts 5A (b) Dynamics of abundant (Amax≥10%) sequence variants in the run of A. baumannii ATCC17978 with the drug RO7223280 (RG6006) in HS_MHB media
		Sampling time, h	0	20.8	43.2	51.8	0	27.8	43.2	51.8	68.6	0	20.8	43.2	51.8	0	20.8	43.2	51.8	0	20.8	43.2	51.8	68.6	0	20.8	43.2	51.8	68.6	MAX≥10%
Condensed data for graph representation; (Amax≥10%)		lptF:Arg322Cys	0	0.989964	1	0.994768	0	0.691252	0	0	0.011357	0	0.018893	0	0	0	0	0.710177	0.919041	0	0.04833	0.997571	0.997997	0.997985	0	0.992131	0.996274	0.996491	0.99754	1
		lptF:Ile319_Lys320insAsn	0	0	0	0	0	0	0	0	0	0	0.873114	0.888802	0.915012	0	0	0	0	0	0	0	0	0	0	0	0	0	0	0.915012
		lptF:Lys320Thr	0	0	0	0	0	0	0	0	0	0	0	0	0	0	0	0	0	0	0.944405	0.992806	0.992021	0.99466	0	0	0	0	0	0.99466
		lptF:Lys320Glu	0	0	0	0	0	0.212947	0.752788	0.233577	0	0	0	0	0	0	0	0	0	0	0	0	0	0	0	0	0	0.014483	0.024954	0.752788
		lptF:Ile317Ser	0	0	0	0	0	0	0	0	0	0	0	0	0	0	0.984997	0.980993	0.995628	0	0	0	0	0	0	0	0	0	0	0.995628
		lptF:Ile317Leu	0	0	0.865655	0.85059	0	0	0	0	0	0	0	0	0	0	0	0	0	0	0	0	0	0	0	0	0	0	0	0.865655
		lptF:Trp271Arg	0	0	0	0	0	0	0	0	0	0	0	0	0	0	0	0	0	0	0	0	0	0	0	0	0	0.144813	0.345725	0.345725
		lptF:Thr121Lys	0	0	0.113622	0.122987	0	0	0	0	0	0	0	0	0	0	0	0	0	0	0	0	0	0	0	0	0	0	0.015651	0.122987
		lptF:Leu62His	0	0	0	0	0	0	0.16621	0.765146	0.961464	0	0	0	0	0	0	0	0	0	0	0	0	0	0	0	0	0	0	0.961464
		lptF:Ala38Val	0	0	0	0	0	0	0	0	0	0	0	0	0	0	0	0.115385	0	0	0	0	0	0	0	0	0	0	0	0.115385
		AdeS:total mut	0	0	0	0	0	0	0	0	0	0	0	0	0	0	0	0	0	0	0	0	0	0	0	0	0	0.296157	0.228152

## Sheet: 5B. AB17978_3280_MHB
Supplementary Table 5B (a) High-confidence sequence variants in the run of A. baumannii ATCC17978 with the drug RO7223280 (RG6006) in MHB media
SNVs			REACTORS, SAMPLES
SEED ID	Gene	Mutation	1A	1B	1C	1D	1E	1F	2A	2B	2C	2D	2E	4A	4B	4C	4D	4E	5A	5B	5C	5E	6A	6B	6C	6D	6E	MAX (≥2%)	Annotation	Pos	Ref	Alt
fig|400667.82.peg.1596	lptF	Ile323Lys	0	0	0	0	0	0	0	0	0.063492	0.641115	0.074297	0	0	0	0	0	0	0	0	0	0	0	0	0.01454	0.232877	0.641115	Lipopolysaccharide export system permease protein LptF	1696833	A	T
fig|400667.82.peg.1596	lptF	Arg322Cys	0	0	0	0.02518	0	0.871537	0	0.01454	0	0.094406	0	0	0	0.079118	0.96371	0.994152	0	0.062945	0.387719	0.887048	0	0.965962	0.973154	0.977236	0.701897	0.994152		1696837	G	A
fig|400667.82.peg.1596	lptF	Arg322Ser	0	0	0	0	0	0	0	0	0	0	0	0	0	0	0	0	0	0	0	0.090361	0	0	0	0	0	0.090361		1696837	G	T
fig|400667.82.peg.1596	lptF	Lys320Thr	0	0	0	0	0	0	0	0	0	0	0	0	0	0	0	0	0	0.912621	0.582734	0.923417	0	0	0	0	0	0.923417		1696842	T	G
fig|400667.82.peg.1596	lptF	Ile317Ser	0	0.965831	0.987818	0.96283	0.953271	0.992481	0	0	0	0	0	0	0	0	0	0	0	0	0	0	0	0	0	0	0	0.992481		1696851	A	C
fig|400667.82.peg.1596	lptF	Ile317Leu	0	0	0	0	0	0	0	0.098827	0.032823	0.030303	0	0	0	0	0	0	0	0	0	0	0	0	0	0	0	0.098827		1696852	T	G
fig|400667.82.peg.1596	lptF	Val314Glu	0	0	0	0	0	0	0	0.017516	0	0	0	0	0	0	0	0	0	0	0	0	0	0	0	0	0	0.017516		1696860	A	T
fig|400667.82.peg.1596	lptF	Glu249Lys	0	0	0	0	0	0	0	0	0	0	0	0	0	0	0	0	0	0	0	0	0	0	0	0	0.04298	0.04298		1697056	C	T
fig|400667.82.peg.1596	lptF	Thr121Lys	0	0	0	0	0	0	0	0	0	0	0	0	0	0	0	0	0	0	0	0.019711	0	0	0	0	0	0.019711		1697439	G	T
fig|400667.82.peg.1596	lptF	Glu58Ala	0	0	0	0	0	0	0	0	0	0	0	0	0.965368	0.971731	0.994475	0.982143	0	0	0	0	0	0	0	0	0	0.994475		1697628	T	G
fig|400667.82.peg.2983	cph2_5	Trp288*	0	0	0	0.095057	0.319797	0.024348	0	0	0	0	0	0	0	0	0	0	0	0	0	0	0	0	0	0	0	0.319797	diguanylate cyclase/phosphodiesterase (GGDEF & EAL domains) with PAS/PAC sensor(s)	3228145	C	T
fig|400667.82.peg.3458	pldA	Ser10fs	0	0	0	0	0	0	0	0.036166	0.045455	0	0.029545	0	0	0	0	0	0	0	0	0	0	0	0	0	0	0.045455	Phospholipase A1 (EC 3.1.1.32) (EC 3.1.1.4) @ Outer membrane phospholipase A	3710919	ATCTT	A
fig|400667.82.peg.3458	pldA	Gln12fs	0	0	0	0	0	0	0	0.035336	0.043393	0	0.029279	0	0	0	0	0	0	0	0	0	0	0	0	0	0	0.043393		3710924	T	TAA
fig|400667.82.peg.3458	pldA	Leu123fs	0	0	0	0	0	0	0	0.128866	0.39821	0.072165	0.397403	0	0	0	0	0	0	0	0	0	0	0	0	0	0	0.39821		3711255	G	GGA
fig|400667.82.peg.3458	pldA	Glu289fs	0	0	0	0	0	0	0	0	0.018182	0	0	0	0	0	0	0	0	0	0	0	0	0	0	0	0	0.018182		3711754	GA	G
fig|400667.82.peg.3458	pldA	Arg350fs	0	0	0	0	0	0	0	0.024176	0.038741	0	0.042216	0	0	0	0	0	0	0	0	0	0	0	0	0	0	0.042216		3711939	G	GC
fig|400667.82.peg.3639	adeS	Ile100fs	0	0.022642	0	0	0	0	0	0	0	0	0	0	0	0	0	0	0	0	0	0	0	0	0	0	0	0.022642	Efflux pump AdeABC histidine kinase AdeS	3893504	A	AT
fig|400667.82.peg.3639	adeS	Ile100fs	0	0	0	0	0	0	0	0	0	0	0	0	0	0.020339	0	0	0	0.016162	0	0	0	0	0	0	0	0.020339		3893504	AT	A
fig|400667.82.peg.3639	adeS	Ile33del	0	0	0	0	0	0	0	0	0	0	0	0	0	0	0	0	0	0	0	0.041463	0	0	0	0	0	0.041463		3893704	AATG	A
		Running subtotal	0	0.988473	0.998571	1.08307	1.27307	1.88837	0	0.36833	0.651072	0.848479	0.580316	0	0.965368	1.07119	1.95818	1.97629	0	0.991728	0.970453	1.962	0	0.965962	0.973154	0.991776	0.977754
iJUMP																														Start	Stop
fig|400667.82.peg.3458	pldA	ISAba1	0.0054	0	0	0	0	0	0	0.041	0.0593	0.0229	0.0545	0	0	0	0	0	0	0	0	0	0	0	0	0	0	0.06	Phospholipase A1 (EC 3.1.1.32) (EC 3.1.1.4) @ Outer membrane phospholipase A	3710893	3712045
Supplementary Charts 5B (b) Dynamics of abundant (Amax≥10%) sequence variants in the run of A. baumannii ATCC17978 with the drug RO7223280 (RG6006) in MHB media
		Sampling time, h	0	20.8	30	42.3	52.8	65.3	0	20.8	30	42.3	52.8	0	20.8	30	42.3	52.8	0	20.8	30	52.8	0	20.8	30	42.3	52.8	MAX≥9%
Condensed data for graph representation; (Amax≥9%)		lptF:Ile323Lys	0	0	0	0	0	0	0	0	0.063492	0.641115	0.074297	0	0	0	0	0	0	0	0	0	0	0	0	0.01454	0.232877	0.641115
		lptF:Arg322Cys	0	0	0	0.02518	0	0.871537	0	0.01454	0	0.094406	0	0	0	0.079118	0.96371	0.994152	0	0.062945	0.387719	0.887048	0	0.965962	0.973154	0.977236	0.701897	0.994152
		lptF:Arg322Ser	0	0	0	0	0	0	0	0	0	0	0	0	0	0	0	0	0	0	0	0.090361	0	0	0	0	0	0.090361
		lptF:Lys320Thr	0	0	0	0	0	0	0	0	0	0	0	0	0	0	0	0	0	0.912621	0.582734	0.923417	0	0	0	0	0	0.923417
		lptF:Ile317Ser	0	0.965831	0.987818	0.96283	0.953271	0.992481	0	0	0	0	0	0	0	0	0	0	0	0	0	0	0	0	0	0	0	0.992481
		lptF:Glu58Ala	0	0	0	0	0	0	0	0	0	0	0	0	0.965368	0.971731	0.994475	0.982143	0	0	0	0	0	0	0	0	0	0.994475
		pldA:(all events)	0	0	0	0	0	0	0	0.278447	0.614057	0.105555	0.560519	0	0	0	0	0	0	0	0	0	0	0	0	0	0	0.614057

## Sheet: 5C. AB19606_3280_HS
Supplementary Table 5C (a) High-confidence sequence variants in the run of A. baumannii ATCC19606 with the drug RO7223280 (RG6006) in HS_MHB media
SNVs	Semen- replace to FIGs		REACTORS, SAMPLES
SEED ID	Gene	Mutation	1A	1B	1C	1D	1E	2A	2B	2C	2D	2E	3A	3B	3C	3D	3E	4A	4B	4C	4D	4E	5A	5B	5C	5D	5E	6A	6B	6C	6D	6E	MAX (≥2%)	Annotation	Pos	Ref	Alt
fig|575584.19.peg.903	lptG	Gly40Asp	0	0	0	0	0	0	0	0	0	0	0	0	0	0	0	0	0	0	0	0	0	0.0662	0.2285	0.0298	0	0	0	0	0	0	0.2285	LPS export ABC transporter permease LptG	932024	C	T
fig|575584.19.peg.903	lptG	Leu36Gln	0	0	0.0113	0	0	0	0	0	0	0	0	0	0	0	0	0	0	0	0	0	0	0.0187	0.0373	0	0	0	0	0	0	0	0.0373		932036	A	T
fig|575584.19.peg.904	lptF	Ile323Arg	0	0	0	0	0	0	0	0.6703	0.9028	0.942	0	0	0	0	0	0	0	0	0	0	0	0	0	0	0	0	0	0	0	0	0.942	LPS export ABC transporter permease LptF	932275	A	C
fig|575584.19.peg.904	lptF	Ile323Lys	0	0	0	0	0	0	0	0	0	0	0	0	0	0	0	0	0	0.0235	0	0	0	0	0	0	0	0	0	0	0	0	0.0235		932275	A	T
fig|575584.19.peg.904	lptF	Arg322Cys	0	0	0.3961	0.8872	0.9639	0	0	0.0711	0.0543	0.0534	0	0	0	0.9788	0.9945	0	0	0.1825	0.993	0.9631	0	0.0476	0.465	0.7617	0.5996	0	0	0	0.8104	0.9843	0.9945		932279	G	A
fig|575584.19.peg.904	lptF	Arg322Ser	0	0	0	0	0	0	0	0	0	0	0	0	0	0	0	0	0	0.2569	0	0	0	0	0	0	0	0	0	0	0	0	0.2569		932279	G	T
fig|575584.19.peg.904	lptF	Lys320Glu	0	0	0	0	0	0	0	0	0	0	0	0	0	0	0	0	0	0.03	0	0	0	0	0	0	0	0	0	0	0	0	0.03		932285	T	C
fig|575584.19.peg.904	lptF	Ile317Met	0	0	0	0	0	0	0	0.1448	0.0322	0	0	0	0	0	0	0	0	0	0	0	0	0	0	0	0	0	0	0	0	0	0.1448		932292	A	C
fig|575584.19.peg.904	lptF	Ile317Thr	0	0	0.2187	0.0562	0.0253	0	0	0	0	0	0	0	0	0	0	0	0	0	0	0	0	0	0	0	0	0	0	0	0	0	0.2187		932293	A	G
fig|575584.19.peg.904	lptF	Glu249Lys	0	0	0	0	0	0	0	0	0	0	0	0	0	0	0	0	0	0.1066	0	0.0177	0	0	0	0	0	0	0	0	0	0	0.1066		932498	C	T
fig|575584.19.peg.904	lptF	Ile63dup	0	0	0	0	0	0	0	0	0	0	0	0	0	0	0	0	0	0	0	0	0	0	0	0.2052	0.3125	0	0	0	0	0	0.3125		933053	A	AAAT
us_fig|575584.19.peg.2420	us_csuAB	intergenic	0	0	0	0	0	0	0.0036	0.1412	0.0497	0.0072	0	0.0163	0.0634	0	0	0	0.0053	0.0083	0	0	0	0	0	0.0246	0.0163	0	0	0.018	0.0041	0	0.1412	us_IS701 family transposase<>us_Csu fimbrial major subunit CsuAB	2511372	TA	T
us_fig|575584.19.peg.2420	us_csuAB	intergenic	0	0	0	0.0081	0.0265	0	0.0037	0.0043	0	0	0	0.0119	0.054	0	0	0	0	0	0	0	0	0.0067	0.0197	0.015	0.0085	0	0	0	0.0052	0	0.054		2511379	TG	T
fig|575584.19.peg.2420	csuAB	Gln45*	0	0	0	0	0	0	0	0	0	0	0	0	0	0	0	0	0	0	0	0	0	0	0	0.0472	0.0997	0	0	0	0	0	0.0997	Csu fimbrial major subunit CsuAB	2511939	C	T
fig|575584.19.peg.2421	csuA/B	Gln83*	0	0	0	0	0	0	0	0	0	0	0	0	0	0	0	0	0	0	0	0	0	0	0	0.1263	0.125	0	0	0	0	0	0.1263	fimbrial major subunit CsuA/B family protein	2512664	C	T
fig|575584.19.peg.2422	csuB	Asn26fs	0	0	0	0	0	0	0	0	0	0	0	0	0.015	0.6186	0.7422	0	0	0	0	0	0	0	0	0	0	0	0	0	0	0	0.7422	Csu fimbrial biogenesis protein CsuB	2513038	C	CCTCAG
fig|575584.19.peg.2422	csuB	Leu150Ile	0	0	0	0	0	0	0	0	0	0	0	0	0	0	0	0	0	0	0.0244	0	0	0	0	0	0	0	0	0	0	0	0.0244	Csu fimbrial biogenesis protein CsuB	2513419	T	A
fig|575584.19.peg.2423	csuC	Gln54*	0	0	0	0	0	0	0	0	0	0	0	0	0	0	0	0	0	0	0	0	0	0	0	0	0	0	0	0.2049	0.0487	0	0.2049	Csu fimbrial biogenesis chaperone CsuC	2513655	C	T
fig|575584.19.peg.2423	csuC	Asn172fs	0	0	0	0	0	0	0	0	0	0	0	0	0	0	0	0	0	0	0	0	0	0	0	0	0	0	0.004	0.0327	0.7644	0.8443	0.8443	Csu fimbrial biogenesis chaperone CsuC	2514004	C	CA
fig|575584.19.peg.2423	csuC	Asn172Lys	0	0	0	0	0	0	0	0	0	0	0	0	0	0	0	0	0	0	0	0	0	0	0	0	0	0	0	0	0	0.0298	0.0298	Csu fimbrial biogenesis chaperone CsuC	2514011	T	A
fig|575584.19.peg.2424	csuD	Gln267*	0	0	0	0	0	0	0	0	0	0	0	0	0.0241	0	0	0	0	0	0	0	0	0	0	0.0955	0.0931	0	0	0	0	0	0.0955	Csu fimbrial biogenesis usher protein CsuD	2515112	C	T
fig|575584.19.peg.2424	csuD	Ser747fs	0	0	0	0	0	0	0	0	0	0	0	0	0	0	0	0	0	0	0	0	0	0	0	0.0165	0.0081	0	0	0	0	0	0.0165	Csu fimbrial biogenesis usher protein CsuD	2516549	A	AT
fig|575584.19.peg.2425	csuE	Gln149*	0	0	0	0	0	0	0	0	0	0	0	0	0	0	0	0	0	0	0	0	0	0	0	0.1016	0.0645	0	0	0	0	0	0.1016	Csu fimbrial tip adhesin CsuE	2517253	C	T
fig|575584.19.peg.2425	csuE	Glu338*	0	0	0	0	0	0	0	0	0	0	0	0	0	0	0	0	0	0	0	0	0	0	0	0.0176	0	0	0	0	0	0	0.0176	Csu fimbrial tip adhesin CsuE	2517820	G	T
		Running subtotal	0.002	0.0012	0.6275	0.9553	1.0174	0.0059	0.0153	1.4212	1.5745	1.5902	0.0006	0.0449	0.2861	1.5992	1.7367	0	0.0076	0.7144	1.5047	1.4244	0	0.1413	0.7808	1.5689	1.4196	0.001	0.0139	0.3496	1.6521	1.8625
iJUMP																																			Start	Stop
fig|575584.19.peg.2420	csuAB	ISAba11	0.001	0	0.0014	0	0	0.0043	0	0	0	0	0.0006	0.0007	0.0265	0.0018	0	0	0	0.0006	0	0	0	0	0.0005	0.0025	0.0021	0.001	0	0	0	0	0.0265	Csu fimbrial major subunit CsuAB	2511807	2512344
fig|575584.19.peg.2421	csuA/B	ISAba11	0	0	0	0	0	0	0.0005	0.3375	0.4891	0.5547	0	0.0023	0.0215	0	0	0	0.0005	0.0017	0.0005	0	0	0	0.0048	0.0034	0.006	0	0	0.0024	0.0018	0	0.5547	fimbrial major subunit CsuA/B family protein	2512418	2512967
fig|575584.19.peg.2422	csuB	ISAba11	0	0	0	0.0028	0	0.0008	0.0005	0.0193	0.0288	0.0216	0	0.0006	0.0193	0	0	0	0	0.1024	0.4858	0.4436	0	0.0015	0.0092	0.0286	0.0166	0	0.0009	0.0129	0.0032	0.0012	0.4858	Csu fimbrial biogenesis protein CsuB	2512972	2513491
fig|575584.19.peg.2424	csuD	ISAba11	0	0.0012	0	0.0005	0.0017	0	0.0059	0.0327	0.0176	0.0113	0	0.0105	0.0395	0	0	0	0.0018	0.0006	0.001	0	0	0.0006	0.0112	0.0673	0.0465	0	0.0081	0.0647	0.011	0.0022	0.0673	Csu fimbrial biogenesis usher protein CsuD	2514318	2516809
Supplementary Charts 5C (b) Dynamics of abundant (Amax≥10%) sequence variants in the run of A. baumannii ATCC19606 with the drug RO7223280 (RG6006) in HS_MHB media
		Sampling time, h	0	20.2	49.4	69.8	77.2	0	21.5	49.4	69.8	77.2	0	20.2	49.4	69.8	91.8	0	20.2	53.6	69.8	91.8	0	28.8	49.4	69.8	77.2	0	20.2	49.4	69.8	77.2	MAX≥9%
Condensed data for graph representation; (Amax≥10%)		lptG:Gly40Asp	0	0	0	0	0	0	0	0	0	0	0	0	0	0	0	0	0	0	0	0	0	0.0662	0.2285	0.0298	0	0	0	0	0	0	0.2285
		lptF:Ile323Arg	0	0	0	0	0	0	0	0.6703	0.9028	0.942	0	0	0	0	0	0	0	0	0	0	0	0	0	0	0	0	0	0	0	0	0.942
		lptF:Arg322Cys	0	0	0.3961	0.8872	0.9639	0	0	0.0711	0.0543	0.0534	0	0	0	0.9788	0.9945	0	0	0.1825	0.993	0.9631	0	0.0476	0.465	0.7617	0.5996	0	0	0	0.8104	0.9843	0.9945
		lptF:Arg322Ser	0	0	0	0	0	0	0	0	0	0	0	0	0	0	0	0	0	0.2569	0	0	0	0	0	0	0	0	0	0	0	0	0.2569
		lptF:Ile317Met	0	0	0	0	0	0	0	0.1448	0.0322	0	0	0	0	0	0	0	0	0	0	0	0	0	0	0	0	0	0	0	0	0	0.1448
		lptF:Ile317Thr	0	0	0.2187	0.0562	0.0253	0	0	0	0	0	0	0	0	0	0	0	0	0	0	0	0	0	0	0	0	0	0	0	0	0	0.2187
		lptF:Glu249Lys	0	0	0	0	0	0	0	0	0	0	0	0	0	0	0	0	0	0.1066	0	0.0177	0	0	0	0	0	0	0	0	0	0	0.1066
		lptF:Ile63dup	0	0	0	0	0	0	0	0	0	0	0	0	0	0	0	0	0	0	0	0	0	0	0	0.2052	0.3125	0	0	0	0	0	0.3125
		csu: (all events)	0.002	0.0012	0.0014	0.0119	0.0282	0.0059	0.0153	0.535	0.5852	0.5948	0.0006	0.0449	0.2861	0.6204	0.7422	0	0.0076	0.1149	0.5117	0.4436	0	0.0088	0.05	0.5722	0.5075	0.001	0.0139	0.3496	0.8417	0.8782	0.8782

## Sheet: 5D. AB19606_3280_MHB
Supplementary Table 5D (a) High-confidence sequence variants in the run of A. baumannii ATCC19606 with the drug RO7223280 (RG6006) in MHB media
SNVs			REACTORS, SAMPLES
SEED ID	Gene	Mutation	1A	1B	1C	1D	1E	1F	2A	2B	2C	2D	2E	2F	3A	3B	3C	3D	3E	3F	4A	4B	4C	4D	4E	4F	5A	5B	5C	5D	5E	5F	6A	6B	6C	6D	6E	6F	MAX (≥2%)	Annotation	Pos	Ref	Alt
fig|575584.19.peg.904	lptF	Arg322Cys	0	0	0	0.5297	0.8943	0.9749	0	0	0	0.1093	0.3392	0.8994	0	0	0	0.0672	0.0714	0.086	0	0	0	0	0.5191	0.9836	0	0	0	0.5108	0.9581	0.9632	0	0	0	0	0.943	0.9721	0.9836	LPS export ABC transporter permease LptF	932279	G	A
fig|575584.19.peg.904	lptF	Arg322Ser	0	0	0	0	0	0	0	0	0	0.1993	0.6091	0.0567	0	0	0	0	0	0	0	0	0	0	0	0	0	0	0	0	0	0	0	0	0	0	0	0	0.6091		932279	G	T
fig|575584.19.peg.904	lptF	Lys320Glu	0	0	0	0	0	0	0	0	0	0	0	0	0	0	0	0.2105	0.3553	0.8326	0	0	0	0	0	0	0	0	0	0	0	0	0	0	0	0	0	0	0.8326		932285	T	C
fig|575584.19.peg.904	lptF	Ile317Met	0	0	0	0.0244	0.0535	0	0	0	0	0	0	0	0	0	0	0	0	0	0	0	0	0	0	0	0	0	0	0	0	0	0	0	0	0	0	0	0.0535		932292	A	C
fig|575584.19.peg.904	lptF	Ile317Ser	0	0	0	0	0	0	0	0	0	0	0	0.0236	0	0	0	0	0	0	0	0	0	0	0	0	0	0	0	0	0	0	0	0	0	0	0	0	0.0236		932293	A	C
fig|575584.19.peg.904	lptF	Glu58Gly	0	0	0	0	0	0	0	0	0	0	0	0	0	0	0	0.6164	0.4349	0.0616	0	0	0	0	0	0	0	0	0	0	0	0	0	0	0	0	0	0	0.6164		933070	T	C
fig|575584.19.peg.2419	csuR?	Leu202fs	0	0	0	0	0	0	0	0	0	0	0	0	0	0	0	0	0	0	0	0	0	0.0164	0.4214	0.9304	0	0	0	0	0	0	0	0	0	0	0	0	0.9304	TetR/AcrR family transcriptional regulator, divergon with csu operon	2510160	TA	T
fig|575584.19.peg.2419	csuR?	Gln115*	0	0	0	0	0	0	0	0	0	0	0	0	0	0	0	0.2061	0.351	0.8167	0	0	0	0	0	0	0	0	0	0	0	0	0	0	0	0	0	0	0.8167		2510423	G	A
fig|575584.19.peg.2419	csuR?	Gly21Glu	0	0	0	0	0	0	0	0	0	0	0	0	0	0	0	0	0	0	0	0	0	0.0754	0	0	0	0	0	0	0	0	0	0	0	0	0	0	0.0754		2510704	C	T
ds_fig|575584.19.repeat.42<>us_fig|575584.19.peg.2420	us_csuAB	intergenic	0	0	0	0	0	0	0	0	0	0	0	0	0	0	0	0	0	0	0	0	0	0	0	0	0	0	0	0.0113	0.0336	0.0117	0	0	0	0	0	0	0.0336	us_IS701 family transposase<>us_Csu fimbrial major subunit CsuAB	2511358	AC	A
ds_fig|575584.19.repeat.42<>us_fig|575584.19.peg.2420	us_csuAB	intergenic	0	0.0195	0	0	0	0	0	0.0564	0.0255	0.0159	0	0	0	0.0226	0.0586	0.0976	0.1473	0.0709	0	0	0	0.0421	0.0158	0	0	0	0	0.3172	0.6228	0.4758	0	0	0	0	0	0	0.6228		2511372	TA	T
ds_fig|575584.19.repeat.42<>us_fig|575584.19.peg.2420	us_csuAB	intergenic	0	0	0.0195	0	0	0	0	0.0535	0.0311	0.0331	0	0	0	0.0119	0.0217	0	0	0	0	0	0.093	0	0	0	0	0	0	0	0	0	0	0	0	0	0	0	0.093		2511379	TG	T
fig|575584.19.peg.2420	csuAB	Met1?	0	0.0729	0.0478	0	0	0	0	0	0	0	0	0	0	0	0	0	0	0	0	0	0	0	0	0	0	0	0	0	0	0	0	0	0	0	0	0	0.0729	Csu fimbrial major subunit CsuAB	2511809	G	A
fig|575584.19.peg.2421	csuA/B	Ser110fs	0	0	0.0199	0	0	0	0	0	0	0	0	0	0	0	0	0	0	0	0	0	0	0	0	0	0	0	0	0	0	0	0	0	0	0	0	0	0.0199	fimbrial major subunit CsuA/B family protein	2512741	A	AT
fig|575584.19.peg.2421	csuA/B	Glu171*	0	0	0	0	0	0	0	0	0.0441	0	0	0	0	0	0	0	0	0	0	0	0	0	0	0	0	0	0	0	0	0	0	0	0	0	0	0	0.0441	fimbrial major subunit CsuA/B family protein	2512928	G	T
fig|575584.19.peg.2422	csuB	Lys2Ile	0	0	0	0	0	0	0	0	0	0	0	0.0698	0	0	0	0	0	0	0	0	0	0	0	0	0	0	0	0	0	0	0	0	0	0	0	0	0.0698	Csu fimbrial biogenesis protein CsuB	2512976	A	T
fig|575584.19.peg.2423	csuC	Gln30*	0	0	0	0	0	0	0	0	0	0.0844	0.2576	0	0	0	0	0	0	0	0	0	0	0	0	0	0	0	0	0	0	0	0	0	0	0	0	0	0.2576	Csu fimbrial biogenesis chaperone CsuC	2513583	C	T
fig|575584.19.peg.2423	csuC	Lys167fs	0	0	0	0	0	0	0	0	0	0	0	0	0	0.0195	0	0	0	0	0	0	0	0	0	0	0	0	0	0	0	0	0	0	0	0	0	0	0.0195		2513991	CA	C
fig|575584.19.peg.2424	csuD	Gln816*	0	0	0	0	0	0	0	0	0	0	0	0	0	0	0	0	0	0	0	0	0	0	0	0	0	0	0	0.1029	0.1284	0.2302	0	0	0	0	0	0	0.2302	Csu fimbrial biogenesis usher protein CsuD	2516759	C	T
us_fig|575584.19.rna.3<>ds_fig|575584.19.rna.4	ds_ispE	intergenic	0	0.0593	0	0	0	0	0	0	0	0	0	0	0	0	0	0	0	0	0	0	0	0	0	0	0	0	0	0	0	0	0	0	0	0	0	0	0.0593	us_hypothetical protein<>ds_4-(cytidine 5'-diphospho)-2-C-methyl-D-erythritol kinase	64149	T	A
us_fig|575584.19.rna.3<>ds_fig|575584.19.rna.4	ds_ispE	intergenic	0	0	0	0	0	0	0	0	0	0	0.0814	0	0	0	0	0	0	0	0	0	0	0	0	0	0	0	0	0.066	0	0	0	0	0	0	0	0.0673	0.0814		64167	A	C
		Running subtotal	0	0.1517	0.0872	0.5541	0.9478	0.9749	0	0.1099	0.1007	0.442	1.2873	1.0495	0	0.054	0.0803	1.1978	1.3599	1.8678	0	0	0.093	0.1339	0.9563	1.914	0	0	0	1.0082	1.7429	1.6809	0	0	0	0	0.943	1.0394
iJUMP																																									Start	Stop
fig|575584.19.peg.2412	us_csuR?	ISAba11	0	0	0	0	0	0	0	0.0036	0	0.0847	0.3415	0.0104	0	0.0013	0.0011	0	0	0	0	0	0	0	0	0.0042	0	0	0	0	0.0022	0.0065	0	0	0	0	0	0	0.3415	LysE family translocator	2503696	2504302
us_fig|575584.19.peg.2419<>us_fig|575584.19.repeat.41	csuR?	ISAba11	0	0.0022	0.0024	0	0	0	0	0.017	0.0066	0.0146	0	0.0016	0	0.0104	0.0162	0.0037	0.0025	0	0	0.0019	0	0.0039	0.0026	0.0019	0	0	0.003	0.0039	0	0	0	0.0027	0	0.0019	0.0014	0.0026	0.017	us_TetR/AcrR family transcriptional regulator<>ds_IS701 family transposase	2510766	2510844
fig|575584.19.peg.2419	us_csuAB	ISAba11	0.0066	0.3948	0.4564	0.2602	0.0408	0.0056	0.0118	0.0805	0.078	0.0604	0	0	0.0061	0.0464	0.088	0.003	0	0	0.0042	0.0032	0.0325	0.064	0.0084	0	0.0035	0.0033	0.0012	0.0348	0	0	0.0069	0	0.0013	0.0015	0	0	0.4564	TetR/AcrR family transcriptional regulator	2510127	2510766
ds_fig|575584.19.repeat.42<>us_fig|575584.19.peg.2420	us_csuAB	ISAba11	0	0.0794	0.0226	0.0257	0.0039	0	0	0.1838	0.1949	0.1448	0.0047	0.0017	0	0.0915	0.1275	0.5823	0.2637	0.0545	0	0	0.216	0.2838	0.1438	0.0018	0	0.0042	0.016	0.0576	0.0606	0.129	0	0	0.0114	0	0.0014	0.0015	0.5823	us_IS701 family transposase<>us_Csu fimbrial major subunit CsuAB	2511171	2511807
ds_fig|575584.19.peg.2418<>ds_fig|575584.19.peg.2419	ds_csuR?	ISAba11	0	0.2384	0.2331	0.1432	0.0258	0.009	0	0.0018	0.0048	0.0025	0	0	0	0	0.0045	0	0	0	0.0007	0.0017	0	0.0013	0	0	0	0.0022	0	0	0.001	0	0	0	0	0	0	0	0.2384	ds_hypothetical protein<>ds_TetR/AcrR family transcriptional regulator	2510059	2510127
ds_fig|575584.19.peg.2420<>us_fig|575584.19.peg.2421	us_csuA/B	ISAba11	0	0.001	0.0021	0.0013	0	0	0	0.0123	0.0049	0.0064	0	0	0	0.0028	0.0039	0	0	0	0	0.0017	0	0.0064	0.0046	0	0	0	0	0.0014	0.0044	0.0026	0	0	0	0.0017	0	0	0.0123	ds_Csu fimbrial major subunit CsuAB<>us_fimbrial major subunit CsuA/B family protein	2512344	2512418
fig|575584.19.peg.2420	csuAB	ISAba11	0.001	0.0028	0	0	0	0	0.0043	0.0531	0.0457	0.0314	0	0	0.0006	0.0206	0.0355	0	0	0	0	0.0032	0.0254	0.033	0.0078	0	0	0	0.0024	0.009	0.0096	0.0203	0.001	0	0	0	0	0	0.0531	Csu fimbrial major subunit CsuAB	2511807	2512344
fig|575584.19.peg.2421	csuA/B	ISAba11	0	0.009	0.0114	0	0	0	0	0.0161	0.0377	0.0085	0	0	0	0.0018	0.0193	0	0	0	0	0.0077	0.0448	0.0126	0	0	0	0	0	0.0032	0.0024	0.003	0	0	0	0	0	0	0.0448	fimbrial major subunit CsuA/B family protein	2512418	2512967
fig|575584.19.peg.579	csu operon	ISAba11	0	0	0	0	0	0	0	0	0	0	0	0	0	0	0	0	0	0	0.0006	0	0	0	0.0008	0	0	0	0.0007	0.0438	0.0021	0	0	0	0	0	0	0	0.0438	bifunctional (p)ppGpp synthetase/guanosine-3'%2C5'-bis(diphosphate) 3'-pyrophosphohydrolase	575026	577333
fig|575584.19.peg.2422	csuB	ISAba11	0	0.0162	0.015	0.4747	0.8425	0.8407	0	0.0066	0.0201	0.1432	0.2611	0.7255	0	0.0075	0.004	0	0	0.0024	0	0	0	0.0153	0.0111	0.0016	0	0	0.0014	0.0069	0.0097	0.0124	0	0	0	0.0034	0	0	0.8425	Csu fimbrial biogenesis protein CsuB	2512972	2513484
fig|575584.19.peg.2423	csuC	ISAba11	0	0.003	0.0064	0	0	0	0	0.0154	0.014	0.0233	0.0027	0	0	0	0.0128	0	0	0	0	0	0	0.0192	0.0057	0	0	0.0012	0	0	0	0	0	0	0	0	0	0	0.0233	Csu fimbrial biogenesis chaperone CsuC	2513491	2514314
fig|575584.19.peg.2424	csuD	ISAba11	0	0.0123	0.0054	0.0021	0	0	0	0.06	0.0579	0.032	0	0	0	0.0256	0.017	0.0026	0	0	0	0	0.0589	0.0302	0.0166	0	0	0	0	0.0054	0.014	0.0253	0	0	0.0012	0.0014	0	0	0.06	Csu fimbrial biogenesis usher protein CsuD	2514318	2516809
fig|575584.19.peg.2425	csuE	ISAba11	0	0	0	0	0	0	0	0	0	0	0	0	0	0	0.008	0	0	0	0	0	0.015	0.0013	0	0	0	0	0	0	0	0	0	0	0	0	0	0	0.015	Csu fimbrial tip adhesin CsuE	2516813	2517829
Supplementary Charts 5D (b) Dynamics of abundant (Amax≥10%) sequence variants in the run of A. baumannii ATCC19606 with the drug RO7223280 (RG6006) in MHB media
Condensed data for graph representation; (Amax≥10%)		Sampling time, h	0	18.9	29.9	44.8	53.4	68	0	18.9	29.9	44.8	53.4	68	0	18.9	29.9	44.8	53.4	68	0	18.9	29.9	44.8	53.4	68	0	18.9	29.9	44.8	53.4	68	0	18.9	29.9	44.8	53.4	68	MAX≥10%
		lptF:Arg322Cys	0	0	0	0.5297	0.8943	0.9749	0	0	0	0.1093	0.3392	0.8994	0	0	0	0.0672	0.0714	0.086	0	0	0	0	0.5191	0.9836	0	0	0	0.5108	0.9581	0.9632	0	0	0	0	0.943	0.9721	0.9836
		lptF:Arg322Ser	0	0	0	0	0	0	0	0	0	0.1993	0.6091	0.0567	0	0	0	0	0	0	0	0	0	0	0	0	0	0	0	0	0	0	0	0	0	0	0	0	0.6091
		lptF:Lys320Glu	0	0	0	0	0	0	0	0	0	0	0	0	0	0	0	0.2105	0.3553	0.8326	0	0	0	0	0	0	0	0	0	0	0	0	0	0	0	0	0	0	0.8326
		lptF:Glu58Gly	0	0	0	0	0	0	0	0	0	0	0	0	0	0	0	0.6164	0.4349	0.0616	0	0	0	0	0	0	0	0	0	0	0	0	0	0	0	0	0	0	0.6164
		csu: (all events)	0.0076	0.8515	0.842	0.9072	0.913	0.8553	0.0161	0.5601	0.5653	0.6852	0.8676	0.809	0.0067	0.2619	0.4181	0.8953	0.7645	0.9445	0.0055	0.0194	0.4856	0.6049	0.6386	0.9399	0.0035	0.0109	0.0247	0.5974	0.8908	0.9168	0.0079	0.0027	0.0139	0.0099	0.0028	0.0041	0.9445

## Sheet: 5E. ABR05_3280_HS
Supplementary Table 5E (a) High-confidence sequence variants in the run of A. baumannii isolate ROB08705 with the drug RO7223280 (RG6006) in HS_MHB media
SNVs			REACTORS, SAMPLES
ID	Gene	Mutation	1A	1B	1C	3A	3B	3C	4A	4B	4C	5A	5B	5C	6A	6B	MAX (≥2%)	Annotation	Pos	Ref	Alt
fig|470.10734.peg.842	-	His76Tyr	0	0	0	0	0.1456	0.285	0	0	0	0	0	0	0	0	0.285	Copper resistance protein B	906923	C	T
fig|470.10734.peg.1308	pqiA	Ser222Cys	0	0	0	0	0	0	0	0	0	0	0	0	0	0.1236	0.1236	Paraquat-inducible protein A	1387192	A	T
fig|470.10734.peg.3477	lptF	Ile323_Ser324del	0	0	0	0	0	0	0	0	0	0	0	0	0	0.1187	0.1187	Lipopolysaccharide export system permease protein LptF	3663347	TTACTTA	T
fig|470.10734.peg.3477	lptF	Arg322Leu	0	0.0158	0.0285	0	0.1485	0.2891	0	0	0	0	0	0	0	0	0.2891		3663356	C	A
fig|470.10734.peg.3477	lptF	Arg322Cys	0	0.0657	0.0506	0	0.2736	0.4942	0	0.256	0.6204	0	0.2949	0.3784	0	0.2758	0.6204		3663357	G	A
fig|470.10734.peg.3477	lptF	Lys320dup	0	0	0	0	0	0	0	0	0	0	0.0667	0.1532	0	0	0.1532		3663359	G	GTTT
fig|470.10734.peg.3477	lptF	Lys320del	0	0	0	0	0	0	0	0.0394	0.1049	0	0	0	0	0	0.1049		3663361	TTTA	T
fig|470.10734.peg.3477	lptF	Lys320Glu	0	0	0	0	0	0	0	0	0	0	0.1103	0.1758	0	0	0.1758		3663363	T	C
fig|470.10734.peg.3477	lptF	Ile317Asn	0	0.0156	0.0298	0	0	0	0	0	0	0	0	0	0	0.0982	0.0982		3663371	A	T
fig|470.10734.peg.3477	lptF	Ile317Leu	0	0	0	0	0	0	0	0.0805	0.1397	0	0	0	0	0	0.1397		3663372	T	G
fig|470.10734.peg.3477	lptF	Val314Glu	0	0	0	0	0.1145	0.0503	0	0	0	0	0	0	0	0.1306	0.1306		3663380	A	T
fig|470.10734.peg.3477	lptF	Glu249Lys	0	0.6656	0.8561	0	0.0291	0.0469	0	0	0	0	0.0178	0.0459	0	0	0.8561		3663576	C	T
fig|470.10734.peg.3477	lptF	Thr121Lys	0	0	0	0	0.133	0	0	0	0	0	0	0	0	0	0.133		3663959	G	T
fig|470.10734.peg.3477	lptF	Thr121Arg	0	0	0	0	0	0	0	0.0541	0	0	0	0	0	0	0.0541		3663959	G	C
fig|470.10734.peg.3477	lptF	Glu58Gly	0	0	0	0	0	0	0	0.1673	0	0	0	0	0	0	0.1673		3664148	T	C
		Running subtotal	0	0.7627	0.965	0	0.8443	1.1655	0	0.5973	0.865	0	0.4897	0.7533	0	0.7469
iJUMP																			Start	Stop
fig|470.10734.peg.891	lpxMab	ISAba1	0	0.0722	0.0251	0	0.0891	0.0435	0.0005	0.0221	0.0408	0	0.1152	0.1254	0	0.0679	0.1254	Lipid A biosynthesis lauroyl acyltransferase (EC 2.3.1.241)	962761	963673
fig|470.10734.peg.891	lpxMab	ISAba23	0	0.0443	0.0178	0	0.0477	0.0251	0	0.0208	0.0168	0	0.0372	0.0401	0	0.0337	0.0477		962761	963673
Supplementary Charts 5E (b) Dynamics of abundant (Amax≥10%) sequence variants in the run of A. baumannii isolate ROB08705 with the drug RO7223280 (RG6006) in HS_MHB media
		Sampling time, h	0	23.6	45.7	0	23.6	45.7	0	23.6	45.7	0	23.6	45.7	0	23.6	MAX≥10%
Condensed data for graph representation; (Amax≥10%)		lptF:Ile323_Ser324del	0	0	0	0	0	0	0	0	0	0	0	0	0	0.1187	0.1187
		lptF:Arg322Leu	0	0.0158	0.0285	0	0.1485	0.2891	0	0	0	0	0	0	0	0	0.2891
		lptF:Arg322Cys	0	0.0657	0.0506	0	0.2736	0.4942	0	0.256	0.6204	0	0.2949	0.3784	0	0.2758	0.6204
		lptF:Lys320dup	0	0	0	0	0	0	0	0	0	0	0.0667	0.1532	0	0	0.1532
		lptF:Lys320del	0	0	0	0	0	0	0	0.0394	0.1049	0	0	0	0	0	0.1049
		lptF:Lys320Glu	0	0	0	0	0	0	0	0	0	0	0.1103	0.1758	0	0	0.1758
		lptF:Ile317Asn	0	0.0156	0.0298	0	0	0	0	0	0	0	0	0	0	0.0982	0.0982
		lptF:Ile317Leu	0	0	0	0	0	0	0	0.0805	0.1397	0	0	0	0	0	0.1397
		lptF:Val314Glu	0	0	0	0	0.1145	0.0503	0	0	0	0	0	0	0	0.1306	0.1306
		lptF:Glu249Lys	0	0.6656	0.8561	0	0.0291	0.0469	0	0	0	0	0.0178	0.0459	0	0	0.8561
		lptF:Thr121Lys	0	0	0	0	0.133	0	0	0	0	0	0	0	0	0	0.133
		lptF:Glu58Gly	0	0	0	0	0	0	0	0.1673	0	0	0	0	0	0	0.1673
		lpxMab (IS total)	0	0.1165	0.0429	0	0.1368	0.0686	0.0005	0.0429	0.0576	0	0.1524	0.1655	0	0.1016	0.1655

## Sheet: 5F. ABR05_3280_MHB
Supplementary Table 5F (a) High-confidence sequence variants in the run of A. baumannii isolate ROB08705 with the drug RO7223280 (RG6006) in MHB media
SNVs
mcSEED ID	Gene	Mutation	1A	1B	1C	1D	2A	2B	2C	2D	3A	3B	3C	3D	4A	4B	4C	4D	5A	5B	5C	5D	6A	6B	6C	6D	MAX≥2%	Annotation	Pos	Ref	Alt
fig|470.10734.peg.3477	lptF	Gly326_Glu327del	0	0	0	0	0	0	0	0	0	0.749529	0.874172	0.896552	0	0	0	0	0	0	0	0	0	0	0	0	0.896552	Lipopolysaccharide export system permease protein LptF	3663339	GTTCTCC	G
fig|470.10734.peg.3477	lptF	Arg322Leu	0	0.051965	0.082228	0.211268	0	0.063781	0.240336	0.387597	0	0	0	0	0	0	0	0	0	0	0	0	0	0	0	0	0.387597		3663356	C	A
fig|470.10734.peg.3477	lptF	Arg322Pro	0	0	0	0	0	0	0	0	0	0.142349	0.072289	0	0	0	0	0	0	0	0	0	0	0	0	0	0.142349		3663356	C	G
fig|470.10734.peg.3477	lptF	Arg322Cys	0	0.670051	0.868984	0.769076	0	0	0	0	0	0.016014	0	0	0	0	0.011788	0	0	0.965304	0.985258	1	0	0.848617	0.890306	0.8079	1		3663357	G	A
fig|470.10734.peg.3477	lptF	Lys320Glu	0	0	0	0	0	0	0	0	0	0	0	0	0	0.694611	0.691296	0.716887	0	0	0	0	0	0.105655	0.067708	0.1343	0.716887		3663363	T	C
fig|470.10734.peg.3477	lptF	Glu249Lys	0	0	0	0	0	0	0	0	0	0	0	0	0	0.178218	0.219	0.276033	0	0	0	0	0	0	0.032333	0.0304	0.276033		3663576	C	T
fig|470.10734.peg.3477	lptF	Glu58Lys	0	0	0	0	0	0.664683	0.74212	0.545685	0	0	0.01373	0.027855	0	0.053528	0.017383	0.021773	0	0	0	0	0	0	0	0	0.74212		3664149	C	T
		Running subtotal	0	0.722016	0.951212	0.980344	0	0.728464	0.982456	0.933282	0	0.907892	0.960191	0.924407	0	0.926357	0.939467	1.01469	0	0.965304	0.985258	1	0	0.954272	0.990347	0.9726
iJUMP: No significant acquired events
Supplementary Charts 5F (b) Dynamics of abundant (Amax≥10%) sequence variants in the run of A. baumannii isolate ROB08705 with the drug RO7223280 (RG6006) in MHB media
		Sampling time, h	0	25	31.2	48.4	0	25	31.2	48.4	0	25	31.2	48.4	0	25	31.2	48.4	0	25	31.2	48.4	0	25	31.2	48.4	MAX≥10%
Condensed data for graph representation; (Amax≥10%)		lptF:Gly326_Glu327del	0	0	0	0	0	0	0	0	0	0.749529	0.874172	0.896552	0	0	0	0	0	0	0	0	0	0	0	0	0.896552
		lptF:Arg322Pro	0	0	0	0	0	0	0	0	0	0.142349	0.072289	0	0	0	0	0	0	0	0	0	0	0	0	0	0.142349
		lptF:Arg322Leu	0	0.051965	0.082228	0.211268	0	0.063781	0.240336	0.387597	0	0	0	0	0	0	0	0	0	0	0	0	0	0	0	0	0.387597
		lptF:Arg322Cys	0	0.670051	0.868984	0.769076	0	0	0	0	0	0.016014	0	0	0	0	0.011788	0	0	0.965304	0.985258	1	0	0.848617	0.890306	0.8079	1
		lptF:Lys320Glu	0	0	0	0	0	0	0	0	0	0	0	0	0	0.694611	0.691296	0.716887	0	0	0	0	0	0.105655	0.067708	0.1343	0.716887
		lptF:Glu249Lys	0	0	0	0	0	0	0	0	0	0	0	0	0	0.178218	0.219	0.276033	0	0	0	0	0	0	0.032333	0.0304	0.276033
		lptF:Glu58Lys	0	0	0	0	0	0.664683	0.74212	0.545685	0	0	0.01373	0.027855	0	0.053528	0.017383	0.021773	0	0	0	0	0	0	0	0	0.74212

## Sheet: 5G. ABR06_3280_HS
Supplementary Table 5G (a) High-confidence sequence variants in the run of A. baumannii isolate ROB08706 with the drug RO7223280 (RG6006) in HS_MHB media
SNVs
mcSEED ID	Gene	Mutation	1A	1B	1C	1D	1E	2A	2B	2C	2D	2E	3A	3B	3C	3D	3E	4A	4B	4C	4D	4E	5A	5B	5C	5D	5E	MAX	Annotation	Pos	Ref	Alt
fig|470.10735.peg.3519	lptF	Trp271Arg	0	0	0	0	0	0	0	0	0	0	0	0	0	0.0772	0.103	0	0	0	0	0	0	0	0	0	0	0.103	Lipopolysaccharide export system permease protein LptF	3688695	A	G
fig|470.10735.peg.3519	lptF	Trp271Arg	0	0	0	0.0467	0	0	0	0	0	0	0	0	0	0	0	0	0	0	0	0	0	0	0	0	0	0.0467		3688695	A	T
fig|470.10735.peg.3519	lptF	Ile317Leu	0	0	0	0.3451	0.6929	0	0	0	0	0	0	0	0	0	0	0	0	0	0	0	0	0	0	0.0595	0.0618	0.6929		3688557	T	G
fig|470.10735.peg.3519	lptF	Ile317Asn	0	0	0	0	0	0	0	0	0	0	0	0	0	0.459	0.5808	0	0	0	0	0	0	0	0	0	0	0.5808		3688556	A	T
fig|470.10735.peg.3519	lptF	Arg322Cys	0	0	0	0	0.0528	0	0	0	0.0375	0.8105	0	0	0	0.047	0.083	0	0	0	0	0	0	0	0	0	0	0.8105		3688542	G	A
fig|470.10735.peg.3519	lptF	Arg322Ser	0	0	0	0	0	0	0	0	0	0.02736	0	0	0	0	0	0	0	0	0	0	0	0	0	0	0	0.02736		3688542	G	T
fig|470.10735.peg.3519	lptF	Arg322Pro	0	0	0	0	0	0	0	0	0	0	0	0	0	0	0	0	0	0	0.5653	0.9189	0	0	0	0.4051	0.8003	0.9189		3688541	C	G
fig|470.10735.peg.3519	lptF	Ile323Arg	0	0	0	0.066	0.0938	0	0	0	0	0	0	0	0	0	0	0	0	0	0	0	0	0	0	0	0	0.0938		3688538	A	C
fig|470.10735.peg.3519	lptF	Ile323Lys	0	0	0	0.024	0.0563	0	0	0	0	0.0224	0	0	0	0	0	0	0	0	0	0	0	0	0	0	0	0.0563		3688538	A	T
fig|470.10735.peg.3518	lptG	Gly40Asp	0	0	0	0	0	0	0	0	0	0	0	0	0	0.1154	0.1094	0	0	0	0	0	0	0	0	0	0	0.1154	Lipopolysaccharide export system permease protein LptG	3688287	C	T
fig|470.10735.peg.817	lpxM	Lys285Asn	0	0	0	0	0	0	0	0	0.2275	0.0417	0	0	0	0	0	0	0	0	0	0	0	0	0	0.1155	0.028	0.2275	Lipid A biosynthesis lauroyl acyltransferase (EC 2.3.1.241)	905011	T	A
fig|470.10735.peg.817	lpxM	Lys285Asn	0	0	0	0.0526	0	0	0	0	0.0599	0	0	0	0	0.0368	0.03	0	0	0	0.0227	0	0	0	0	0.0481	0	0.0599		905011	T	G
		Running subtotal	0	0	0	0.5344	0.8958	0	0	0	0.3249	0.90196	0	0	0	0.7354	0.9062	0	0	0	0.588	0.9189	0	0	0	0.6282	0.8901
iJUMP																														Start	Stop
	lpxM	ISAba1	0	0	0	0.1554	0.0014	0	0	0	0	0.0016	0	0	0	0.008	0.001	0.0014	0	0	0.0009	0	0.0008	0	0	0	0	0.1554	Lipid A biosynthesis lauroyl acyltransferase (EC 2.3.1.241)	904930	905866
	adeS	ISAba1	0	0	0	0.0082	0.0019	0	0	0.001	0.2879	0.0422	0	0	0	0.06	0.0063	0	0	0.0016	0.1436	0.0081	0	0	0	0.1398	0.0143	0.2879	Efflux pump AdeABC histidine kinase AdeS	1943519	1944593
Supplementary Charts 5G (b) Dynamics of abundant (Amax≥10%) sequence variants in the run of A. baumannii isolate ROB08706 with the drug RO7223280 (RG6006) in HS_MHB media
	Sampling time, h		0	19	28	43.5	67	0	19	28	43.5	67	0	19	28	43.5	67	0	19	28	43.5	67	0	19	28	43.5	67	MAX≥10%
Condensed data for graph representation; (Amax≥10%)		lptG:Gly40Asp	0	0	0	0	0	0	0	0	0	0	0	0	0	0.1154	0.1094	0	0	0	0	0	0	0	0	0	0	0.1154
		lptF:Ile323Arg	0	0	0	0.066	0.0938	0	0	0	0	0	0	0	0	0	0	0	0	0	0	0	0	0	0	0	0	0.0938
		lptF:Ile323Lys	0	0	0	0.024	0.0563	0	0	0	0	0.0224	0	0	0	0	0	0	0	0	0	0	0	0	0	0	0	0.0563
		lptF:Arg322Pro	0	0	0	0	0	0	0	0	0	0	0	0	0	0	0	0	0	0	0.5653	0.9189	0	0	0	0.4051	0.8003	0.9189
		lptF:Arg322Cys	0	0	0	0	0.0528	0	0	0	0.0375	0.8105	0	0	0	0.047	0.083	0	0	0	0	0	0	0	0	0	0	0.8105
		lptF:Ile317Asn	0	0	0	0	0	0	0	0	0	0	0	0	0	0.459	0.5808	0	0	0	0	0	0	0	0	0	0	0.5808
		lptF:Ile317Leu	0	0	0	0.3451	0.6929	0	0	0	0	0	0	0	0	0	0	0	0	0	0	0	0	0	0	0.0595	0.0618	0.6929
		lptF:Trp271Arg	0	0	0	0	0	0	0	0	0	0	0	0	0	0.0772	0.103	0	0	0	0	0	0	0	0	0	0	0.103
		adeS:ISAba1	0	0	0	0.0082	0.0019	0	0	0.001	0.2879	0.0422	0	0	0	0.06	0.0063	0	0	0.0016	0.1436	0.0081	0	0	0	0.1398	0.0143	0.2879
		lpxM:(all events)	0	0	0	0.0608	0.0019	0	0	0.001	0.5753	0.0839	0	0	0	0.0968	0.0363	0	0	0.0016	0.1663	0.0081	0	0	0	0.3034	0.0423	0.5753
																																		Condensed data for graph representation; (Amax≥10%)

## Sheet: 5H. ABR06_3280_MHB
Supplementary Table 5H (a) High-confidence sequence variants in the run of A. baumannii isolate ROB08706 with the drug RO7223280 (RG6006) in MHB media
SNVs
ID	Gene	Mutation	1A	1B	1C	1D	2A	2B	2C	2D	3A	3B	3C	3D	4A	4B	4C	4D	5A	5B	5C	5D	6A	6B	6D	MAX≥2%	Annotation	Pos	Ref	Alt
fig|470.10735.peg.817	lpxMab	Lys285Asn	0	0	0	0	0	0	0	0	0	0.022792	0.020218	0	0	0.283113	0.531353	0.092184	0	0.543726	0.646259	0.125	0	0	0	0.646259	Lipid A biosynthesis lauroyl acyltransferase (EC 2.3.1.241)	905011	T	G
fig|470.10735.peg.817	lpxMab	Lys285Asn	0	0	0.043573	0	0	0	0	0	0	0	0	0	0	0	0	0	0	0	0	0	0	0	0.012146	0.043573		905011	T	A
fig|470.10735.peg.3518	lptG	Leu36Gln	0	0	0	0	0	0	0	0	0	0	0	0	0	0.018707	0.027548	0	0	0	0	0	0	0	0	0.027548	Lipopolysaccharide export system permease protein LptG	3688299	A	T
fig|470.10735.peg.3519	lptF	Ile323Arg	0	0	0	0	0	0	0	0	0	0	0	0	0	0	0	0	0	0.032915	0.10084	0.422397	0	0	0	0.422397	Lipopolysaccharide export system permease protein LptF	3688538	A	C
fig|470.10735.peg.3519	lptF	Ile323Lys	0	0	0	0	0	0	0	0	0	0	0	0	0	0.016923	0.067524	0.165385	0	0	0	0.052063	0	0	0	0.165385		3688538	A	T
fig|470.10735.peg.3519	lptF	Arg322Leu	0	0	0	0	0	0	0.032381	0.143847	0	0	0	0.021164	0	0.036364	0.097792	0.477444	0	0	0	0.129252	0	0	0	0.477444		3688541	C	A
fig|470.10735.peg.3519	lptF	Arg322His	0	0	0.02714	0	0	0.031447	0.213333	0.07279	0	0	0	0	0	0	0	0	0	0	0	0	0	0	0	0.213333		3688541	C	T
fig|470.10735.peg.3519	lptF	Arg322Cys	0	0	0.439331	0.896512	0	0	0.149425	0.561739	0	0.319048	0.570621	0.713147	0	0	0	0.082863	0	0	0	0.054369	0	0	0.8	0.896512		3688542	G	A
fig|470.10735.peg.3519	lptF	Arg322Ser	0	0	0	0	0	0	0	0	0	0	0.042373	0	0	0	0	0	0	0.032258	0.076412	0.080583	0	0	0	0.080583		3688542	G	T
fig|470.10735.peg.3519	lptF	Arg322Gly	0	0	0	0	0	0	0	0	0	0	0	0	0	0	0.037736	0.047081	0	0	0	0	0	0	0	0.047081		3688542	G	C
fig|470.10735.peg.3519	lptF	Lys320Asn	0	0	0	0	0	0	0	0	0	0	0	0	0	0	0	0	0	0.012384	0.020513	0.014735	0	0	0	0.020513		3688546	T	G
fig|470.10735.peg.3519	lptF	Lys320Gln	0	0	0	0	0	0	0	0	0	0	0	0	0	0	0.019231	0	0	0	0	0	0	0	0	0.019231		3688548	T	G
fig|470.10735.peg.3519	lptF	Ile317Asn	0	0	0	0	0	0	0	0.016575	0	0.314861	0.275148	0.23913	0	0	0	0	0	0	0.015358	0.033473	0	0	0	0.314861		3688556	A	T
fig|470.10735.peg.3519	lptF	Ile317Phe	0	0	0	0	0	0	0.024048	0.110497	0	0	0	0	0	0	0	0	0	0	0	0	0	0	0	0.110497		3688557	T	A
fig|470.10735.peg.3519	lptF	Val314Glu	0	0	0	0	0	0	0	0	0	0	0	0	0	0	0	0	0	0	0	0.048144	0	0	0.059524	0.059524		3688565	A	T
fig|470.10735.peg.3519	lptF	Trp271Cys	0	0	0.021378	0	0	0	0.037915	0.028623	0	0	0	0	0	0	0	0	0	0	0	0	0	0	0	0.037915		3688693	C	A
fig|470.10735.peg.3519	lptF	Trp271Leu	0	0	0	0	0	0	0	0	0	0	0	0	0	0	0	0	0	0	0	0	0	0	0.073171	0.073171		3688694	C	A
fig|470.10735.peg.3519	lptF	Trp271Ser	0	0	0	0	0	0	0	0	0	0	0	0	0	0	0	0	0	0	0.015901	0	0	0	0	0.015901		3688694	C	G
fig|470.10735.peg.3519	lptF	Trp271Arg	0	0	0.052632	0	0	0	0	0	0	0	0	0	0	0	0	0	0	0	0	0.010345	0	0	0	0.052632		3688695	A	T
fig|470.10735.peg.3519	lptF	Trp271Arg	0	0	0	0	0	0	0	0	0	0	0	0	0	0	0.035211	0	0	0	0	0	0	0	0.032653	0.035211		3688695	A	G
fig|470.10735.peg.3519	lptF	Glu249Val	0	0	0.01559	0	0	0	0	0	0	0	0	0	0	0	0	0	0	0	0	0	0	0	0.02139	0.02139		3688760	T	A
fig|470.10735.peg.3519	lptF	Glu249Lys	0	0	0	0	0	0	0	0	0	0	0	0	0	0	0.037152	0.060194	0	0	0	0	0	0	0	0.060194		3688761	C	T
fig|470.10735.peg.3519	lptF	Glu58Gly	0	0	0	0	0	0	0	0	0	0	0	0	0	0.024965	0	0	0	0	0	0	0	0	0	0.024965		3689333	T	C
fig|470.10735.peg.3519	lptF	Glu58Ala	0	0	0.012903	0	0	0	0.02305	0	0	0	0	0	0	0	0	0	0	0	0	0	0	0	0	0.02305		3689333	T	G
		Running subtotal	0	0	0.612547	0.896512	0	0.031447	0.480152	0.934071	0	0.656701	0.90836	0.973441	0	0.380072	0.853547	0.925151	0	0.621283	0.875283	0.970361	0	0	0.998884
iJUMP																												Start	Stop
	lpxMab	ISAba1	0	0.006	0.015	0.0009	0	0.003	0	0	0	0.0187	0.004	0	0.0014	0.0044	0	0	0.0008	0.0546	0.0113	0.0021	0	0	0	0.0546	Lipid A biosynthesis lauroyl acyltransferase (EC 2.3.1.241)
Supplementary Charts 5H (b) Dynamics of abundant (Amax≥10%) sequence variants in the run of A. baumannii isolate ROB08706 with the drug RO7223280 (RG6006) in HS_MHB media
	Sampling time, h		0	32.8	43.6	56.1	0	32.8	43.6	56.1	0	32.8	43.6	56.1	0	32.8	43.6	56.1	0	32.8	43.6	56.1	0	32.8	56.1	MAX≥10%
		lptG:Leu36Gln	0	0	0	0	0	0	0	0	0	0	0	0	0	0.018707	0.027548	0	0	0	0	0	0	0	0	0.027548
Condensed data for graph representation; (Amax≥10%)		lptF:Ile323Lys	0	0	0	0	0	0	0	0	0	0	0	0	0	0.016923	0.067524	0.165385	0	0	0	0.052063	0	0	0	0.165385
		lptF:Ile323Arg	0	0	0	0	0	0	0	0	0	0	0	0	0	0	0	0	0	0.032915	0.10084	0.422397	0	0	0	0.422397
		lptF:Arg322His	0	0	0.02714	0	0	0.031447	0.213333	0.07279	0	0	0	0	0	0	0	0	0	0	0	0	0	0	0	0.213333
		lptF:Arg322Leu	0	0	0	0	0	0	0.032381	0.143847	0	0	0	0.021164	0	0.036364	0.097792	0.477444	0	0	0	0.129252	0	0	0	0.477444
		lptF:Arg322Ser	0	0	0	0	0	0	0	0	0	0	0.042373	0	0	0	0	0	0	0.032258	0.076412	0.080583	0	0	0	0.080583
		lptF:Arg322Cys	0	0	0.439331	0.896512	0	0	0.149425	0.561739	0	0.319048	0.570621	0.713147	0	0	0	0.082863	0	0	0	0.054369	0	0	0.8	0.896512
		lptF:Ile317Asn	0	0	0	0	0	0	0	0.016575	0	0.314861	0.275148	0.23913	0	0	0	0	0	0	0.015358	0.033473	0	0	0	0.314861
		lptF:Ile317Phe	0	0	0	0	0	0	0.024048	0.110497	0	0	0	0	0	0	0	0	0	0	0	0	0	0	0	0.110497
		adeS:ISAba1	0	0.0144	0.0608	0.0038	0	0.1627	0.1748	0.0181	0	0.0828	0.0052	0	0	0.2353	0.1248	0.0064	0	0.0418	0.0271	0	0	0.0066	0.0013	0.2353
		lpxMab:(all events)	0	0.006	0.058573	0.0009	0	0.003	0	0	0	0.041492	0.024218	0	0.0014	0.287513	0.531353	0.092184	0.0008	0.598326	0.657559	0.1271	0	0	0.012146	0.657559

## Sheet: 5I. Summary of eight runs
Supplementary Table 5I. Comparison of significant mutational variants identified in four strains of A.baumannii during evolution of resistance to RO7223280 in the presence and absence of human serum (HS+ or HS-) [eight runs]
		Maximal abundance (Amax%) in each run: 4 strains x 2 meida conditions (±HS)								Amax (%) among all 4 strains				A number of independent occurences (in "N" distinct reactors) for each strain								N among all 4 strains
	strains ->	ATCC17978		ATCC19606		ROB08705		ROB08706						ATCC17978		ATCC19606		ROB08705		ROB08706
Gene	Mutations1	+HS	-HS	+HS	-HS	+HS	-HS	+HS	-HS	+HS	-HS	±HS		+HS	-HS	+HS	-HS	+HS	-HS	+HS	-HS	+HS	-HS	±HS
LptG	Leu36Gln	-	-	0.0373	-	-	-	-	0.03	0.0373	0.03	0.0373		-	-	1	-	-	-	-	1	1	1	2
LptG	Gly40Asp	-	-	0.2285	-	-	-	0.12	-	0.2285	-	0.2285		-	-	1	-	-	-	1	-	2	-	2
LptF	Ala38Val	0.115385	-	-	-	-	-	-	-	0.115385	-	0.115385		1	-	-	-	-	-	-	-	1	-	1
LptF	Glu58Ala	-	0.965368	-	-	-	-	-	0.02305	-	0.965368	0.965368		-	1	-	-	-	-	-	2	-	3	3
LptF	Glu58Gly	-	-	-	0.6164	0.1673	-	-	0.02	0.1673	0.6164	0.6164		-	-	-	1	1	-	-	1	1	2	3
LptF	Glu58Lys	-	-	-	-	-	0.74212	-	-	-	0.74212	0.74212		-	-	-	-	-	3	-	-	-	3	3
LptF	Leu62His	0.961464	-	0.3125	-	-	-	-	-	0.961464	-	0.961464		1	-	1	-	-	-	-	-	2	-	2
LptF	Thr121Lys	0.122987	0.019711	-	-	-	-	-	-	0.122987	0.019711	0.122987		1	1	-	-	-	-	-	-	1	1	2
LptF	Thr121Lys	-	-	-	-	0.133	-	-	-	0.133	-	0.133		-	-	-	-	1	-	-	-	1	-	1
LptF	Thr121Arg	-	-	-	-	0.0541	-	-	-	0.0541	-	0.0541		-	-	-	-	2	-	-	-	2	-	2
LptF	Glu249Lys	0.086331	0.04298	0.1066	-	0.8561	0.276033	-	0.06	0.8561	0.276033	0.8561		1	1	1	-	1	2	-	1	3	4	7
LptF	Glu249Val	-	-	-	-	-	-	-	0.02139	-	0.02139	0.02139		-	-	-	-	-	-	-	2	-	2	2
LptF	Trp271Arg	-	-	-	-	-	-	0.103	0.052632	0.103	0.052632	0.103		-	-	-	-	-	-	2	3	2	3	5
LptF	Trp271Leu	-	-	-	-	-	-	-	0.073171	-	0.073171	0.073171		-	-	-	-	-	-	-	1	-	1	1
LptF	Trp271Ser	-	-	-	-	-	-	-	0.015901	-	0.015901	0.015901		-	-	-	-	-	-	-	1	-	1	1
LptF	Trp271Cys	-	-	-	-	-	-	-	0.037915	-	0.037915	0.037915		-	-	-	-	-	-	-	2	-	2	2
LptF	Val314Glu	-	0.017516	-	-	0.1306	-	-	0.059524	0.1306	0.059524	0.1306		-	1	-	-	2	-	-	2	2	3	5
LptF	Val314dup	0.023385	-	-	-	-	-	-	-	0.023385	-	0.023385		1	-	-	-	-	-	-	-	1	-	1
LptF	Ile317Leu	-	0.098827	-	-	0.1397	-	0.6929	-	0.6929	0.098827	0.6929		-	1	-	-	1	-	2	-	3	1	4
LptF	Ile317Asn	-	-	-	-	0.0982	-	0.5808	0.314861	0.5808	0.314861	0.5808		-	-	-	-	2	-	1	3	3	3	6
LptF	Ile317Met	0.030739	-	0.1448	0.0535	-	-	-	-	0.1448	0.0535	0.1448		1	-	1	1	-	-	-	-	2	1	3
LptF	Ile317Thr	-	-	0.2187	-	-	-	-	-	0.2187	-	0.2187		-	-	1	-	-	-	-	-	1	-	1
LptF	Ile317Ser	0.995628	0.98	-	0.0236	-	-	-	-	0.995628	0.98	0.995628		1	1	-	1	-	-	-	-	1	2	3
LptF	Ile317Phe	-	-	-	-	-	-	-	0.110497	-	0.110497	0.110497		-	-	-	-	-	-	-	1	-	1	1
LptF	Ile319Asn	0.024133	-	-	-	-	-	-	-	0.024133	-	0.024133		1	-	-	-	-	-	-	-	1	-	1
LptF	Ile319_Lys320insAsn	0.915012	-	-	-	-	-	-	-	0.915012	-	0.915012		1	-	-	-	-	-	-	-	1	-	1
LptF	Lys320Glu	0.752788	-	0.03	0.8326	0.1758	0.716887	-	-	0.752788	0.8326	0.8326		1	-	1	1	1	2	-	-	3	3	6
LptF	Lys320Gln	-	-	-	-	-	-	-	0.019231	-	0.019231	0.019231		-	-	-	-	-	-	-	1	-	1	1
LptF	Lys320Thr	0.944405	0.912621	-	-	-	-	-	0.014778	0.944405	0.912621	0.944405		1	1	-	-	-	-	-	1	1	2	3
LptF	Lys320Asn	-	-	-	-	-	-	-	0.020513	-	0.020513	0.020513		-	-	-	-	-	-	-	2	-	2	2
LptF	Lys320del	-	-	-	-	0.1049	-	-	-	0.1049	0	0.1049		-	-	-	-	1	-	-	-	1	-	1
LptF	Lys320dup	-	-	-	-	0.1532	-	-	-	0.1532	0	0.1532		-	-	-	-	1	-	-	-	1	-	1
LptF	Arg322Ser	-	0.090361	0.6091	-	-	-	0.02736	0.080583	0.6091	0.090361	0.6091		-	1	2	-	-	-	1	2	3	3	6
LptF	Arg322Cys	1	0.977236	0.9945	0.9836	0.6204	1	0.8105	0.896512	1	1	1		6	5	6	6	5	3	3	4	20	18	38
LptF	Arg322Leu	-	-	-	-	0.2891	0.387597	-	0.477444	0.2891	0.477444	0.477444		-	-	-	-	2	2	-	4	2	6	8
LptF	Arg322Pro	-	-	-	-	-	0.142349	0.9189	-	0.9189	0.142349	0.9189		-	-	-	-	-	1	2	-	2	1	3
LptF	Arg322Gly	-	-	-	-	-	-	-	0.047081	-	0.047081	0.047081		-	-	-	-	-	-	-	1	-	1	1
LptF	Arg322His	-	-	-	-	-	-	-	0.213333	-	0.213333	0.213333		-	-	-	-	-	-	-	2	-	2	2
LptF	Ile323Lys	-	0.641115	0.0235	-	-	-	0.0563	0.165385	0.0563	0.641115	0.641115		-	2	1	-	-	-	1	2	2	4	6
LptF	Ile323Arg	-	-	0.942	-	-	-	0.0938	0.422397	0.942	0.422397	0.942		-	-	1	-	-	-	1	1	2	1	3
LptF	Ile323_Ser324del	-	-	-	-	0.1187	-	-	-	0.1187	-	0.1187		-	-	-	-	1	-	-	-	1	-	1
LptF	Gly326_Glu327del	-	-	-	-	-	0.896552	-	-	-	0.896552	0.896552		-	-	-	-	-	1	-	-	-	1	1
LptF2	Arg322Cys/Glu58Gly	0.089873	-	-	-	-	-	-	-	0.089873	-	0.089873		1	-	-	-	-	-	-	-	1	-	1
LptF2	Arg322Cys/Glu58Ala	-	0.982143	-	-	-	-	-	-	-	0.982143	0.982143		-	1	-	-	-	-	-	-	-	1	1
LptF2	Arg322Cys/Trp271Arg	0.382725	-	-	-	-	-	-	-	0.382725	-	0.382725		1	-	-	-	-	-	-	-	1	-	1
LptF2	Arg322Cys/Ile317Leu	0.865655	-	-	-	-	-	-	-	0.865655	-	0.865655		1	-	-	-	-	-	-	-	1	-	1
LptF2	Arg322Cys/Ile317Ser	0.919041	-	-	-	-	-	-	-	0.919041	-	0.919041		1	-	-	-	-	-	-	-	1	-	1
LptF2	Arg322Cys/Lys320Thr	0.997985	0.887048	-	-	-	-	-	-	0.997985	0.887048	0.997985		1	1	-	-	-	-	-	-	1	1	2
LptF STATS	46	17	12	9	5	13	7	8	21	15	11	21		22	17	17	1'-	21	14	14	40	71	81	152
LpxMab	ISAba1; ISAba23, fs, muts	-	-	-	-	0.1655	-	0.2275	0.700859	0.2275	0.700859	0.700859		-	-	-	-	5	-	5	5	1'-	5	15
AdeS	many fs; ins; del; missense	0.358	0.057625	-	-	-	-	0.2879	0.2353	0.358	0.2353	0.358		6	5	-	-	-	-	4	5	1'-	1'-	2'-
PldA	10 fs and IS-inserts	-	0.684025	-	-	-	-	-	-	-	0.684025	0.684025		-	1	-	-	-	-	-	-	-	1	1
Csu-operon	many disruptive mut; ins	-	-	110%	160%	-	-	-	-	110%	160%	160%		-	-	6	6	-	-	-	-	6	6	12
Detected mutational variants reaching ≥2% abundance in at least one sample are shown
	1 LptF mutations shown in red font were experimentally verified in clones (both by sequence and MIC analysis) isolated from at least one strain
	2 detected LptF variants with dual mutations
Supplementary Charts 5I. Maximal abundances (or frequencies) (Amax, %) and independent occurrences (N) of LptF mutational variants in four strains of A. baumannii
																											46
