# Supplementary material for: A novel antibiotic class targeting the lipopolysaccharide transporter
Source: Nature. 2024 Jan 3;625(7995):566–71. doi: 10.1038/s41586-023-06873-0 (PMC10794144; doi:10.1038/s41586-023-06873-0)
Supplement: Supplementary file 6 — Source data for Table 1. [file 41586_2023_6873_MOESM6_ESM.xlsx]

## Sheet: meropenem
		Study ROC003	Study ROC004	Study ROC005	Study ROC006	Study ROC007	Study ROC008	Study ROC009	Study ROC010	Study ROC012	Study ROC013	Study LGC277937	Study LGC279800	Study LGC281440	Study LGC282160	Study LGC282623	Study LGC283932	Study LGC284200	Study LGC284879	Study LGC285582	Study LGC286210	Study LGC293598	Study LGC294355	Study LGC295147	Study LGC296813	Study LGC299544	Study LGC301026	Study LGC308175
		meropenem MIC (mg/L)	meropenem MIC (mg/L)	meropenem MIC (mg/L)	meropenem MIC (mg/L)	meropenem MIC (mg/L)	meropenem MIC (mg/L)	meropenem MIC (mg/L)	meropenem MIC (mg/L)	meropenem MIC (mg/L)	meropenem MIC (mg/L)	meropenem MIC (mg/L)	meropenem MIC (mg/L)	meropenem MIC (mg/L)	meropenem MIC (mg/L)	meropenem MIC (mg/L)	meropenem MIC (mg/L)	meropenem MIC (mg/L)	meropenem MIC (mg/L)	meropenem MIC (mg/L)	meropenem MIC (mg/L)	meropenem MIC (mg/L)	meropenem MIC (mg/L)	meropenem MIC (mg/L)	meropenem MIC (mg/L)	meropenem MIC (mg/L)	meropenem MIC (mg/L)	meropenem MIC (mg/L)		n/a, not available
Isolate Number	Pathogen	1	1	1	1	1	1	1	1	1	1	1	1	1	1	1	1	1	1	1	1	1	1	1	1	1	1	1
ATCC 17978	A. baumannii	n/a	n/a	n/a	n/a	n/a	n/a	n/a	n/a	n/a	n/a	n/a	n/a	n/a	n/a	n/a	n/a	n/a	n/a	n/a	n/a	n/a	n/a	n/a	n/a	n/a	0.25	0.5
ATCC 19606	A. baumannii	1	1	1	1	2	1	2	2	0.5	4	1	1	1	1	0.5	1	1	4	4	2	2	2	2	2	4	4	1
ROB08701	A. baumannii	1	1	1	1	1	1	1	1	0.5	1	1	1	1	1	1	1	32	1	1	1	2	1	1	2	1	1	1
ROB08702	A. baumannii	16	32	32	64	32	16	16	32	32	32	32	32	16	64	32	32	32	8	32	32	32	16	16	16	32	16	32
ROB08703	A. baumannii	64	64	>64	64	>64	64	64	64	64	>64	64	>64	64	64	64	>64	64	>64	>64	64	>64	64	64	64	>64	64	64
ROB08706	A. baumannii	n/a	64	64	>64	64	64	64	32	64	64	64	>64	32	64	64	64	32	64	64	64	64	64	64	64	64	64	64
ROB08707	A. baumannii	n/a	32	32	64	64	32	32	32	32	32	32	32	32	32	64	64	32	64	32	32	32	32	64	32	64	32	32
ROB08708	A. baumannii	n/a	32	16	64	16	16	32	16	16	32	>64	32	16	16	32	32	32	32	32	16	16	16	32	32	32	32	64
ROB08709	A. baumannii	n/a	64	16	64	16	16	16	16	16	32	32	32	32	16	32	32	32	32	32	32	32	32	16	16	32	16	32
ROB08704	A. baumannii	64	64	64	64	64	64	32	64	32	64	64	64	32	32	64	32	32	64	32	64	32	64	64	32	32	32	64
ROB08705	A. baumannii	32	64	64	64	32	>64	32	64	32	32	64	16	32	32	32	32	32	32	32	32	32	32	32	32	32	64	32
ROB08710	A. baumannii	n/a	32	32	64	64	32	64	32	32	32	64	64	32	64	32	32	32	32	32	32	32	32	64	32	64	32	32
ATCC 25922	E. coli	≤0.06	≤0.06	≤0.06	≤0.06	≤0.06	≤0.06	≤0.06	≤0.06	≤0.06	≤0.06	≤0.06	≤0.06	≤0.06	≤0.06	≤0.06	≤0.06	≤0.06	≤0.06	≤0.06	≤0.06	≤0.06	≤0.06	≤0.06	≤0.06	≤0.06	≤0.06	≤0.06
ATCC 27853	P. aeruginosa	0.5	0.5	0.5	0.5	0.5	2	0.25	0.5	0.12	0.5	0.5	0.25	0.25	0.5	0.5	0.5	0.5	0.5	0.25	0.5	0.5	0.5	0.5	0.5	0.5	0.25	0.25
ATCC 700603	K. pneumoniae	≤0.06	≤0.06	≤0.06	≤0.06	≤0.06	0.12	0.06	≤0.06	≤0.06	≤0.06	≤0.06	≤0.06	≤0.06	≤0.06	≤0.06	≤0.06	≤0.06	≤0.06	≤0.06	≤0.06	≤0.06	≤0.06	≤0.06	≤0.06	≤0.06	≤0.06	≤0.06
ATCC 29213	S. aureus	≤0.06	≤0.06	≤0.06	0.12	0.12	0.12	≤0.06	≤0.06	≤0.06	0.12	0.12	≤0.06	0.12	≤0.06	0.12	0.12	0.12	0.12	0.12	0.25	0.12	≤0.06	0.12	≤0.06	0.12	0.12	≤0.06
ATCC 90028	C. albicans	>64	>64	>64	>64	n/a	>64	>64	>64	>64	>64	>64	>64	>64	>64	>64	>64	>64	>64	>64	>64	>64	>64	>64	>64	>64	>64	>64

## Sheet: RO7036668
		Study ROC004
		RO7036668 MIC (mg/L)			n/a, not available
Isolate Number	Pathogen	1	0.8
ATCC 17978	A. baumannii	n/a	n/a
ATCC 19606	A. baumannii	32	4
ROB08701	A. baumannii	32	2
ROB08702	A. baumannii	64	4
ROB08703	A. baumannii	32	8
ROB08706	A. baumannii	64	16
ROB08707	A. baumannii	64	8
ROB08708	A. baumannii	64	4
ROB08709	A. baumannii	64	4
ROB08704	A. baumannii	32	2
ROB08705	A. baumannii	16	1
ROB08710	A. baumannii	32	16
ATCC 25922	E. coli	>64	n/a
ATCC 27853	P. aeruginosa	>64	n/a
ATCC 700603	K. pneumoniae	>64	n/a
ATCC 29213	S. aureus	32	n/a
ATCC 90028	C. albicans	64	n/a

## Sheet: RO7075573
		Study ROC010		Study ROC012		Study LGC281440		Study LGC282160		Study LGC284879		Study LGC285582		Study LGC286210		Study LGC293598		Study LGC294355		Study LGC295147		Study LGC296813		Study LGC299544		Study LGC301026		Study LGC308175
		RO7075573 MIC (mg/L)		RO7075573 MIC (mg/L)		RO7075573 MIC (mg/L)		RO7075573 MIC (mg/L)		RO7075573 MIC (mg/L)		RO7075573 MIC (mg/L)		RO7075573 MIC (mg/L)		RO7075573 MIC (mg/L)		RO7075573 MIC (mg/L)		RO7075573 MIC (mg/L)		RO7075573 MIC (mg/L)		RO7075573 MIC (mg/L)		RO7075573 MIC (mg/L)		RO7075573 MIC (mg/L)			n/a, not available
Isolate Number	Pathogen	1	0.8	1	0.8	1	0.8	1	0.8	1	0.8	1	0.8	1	0.8	1	0.8	1	0.8	1	0.8	1	0.8	1	0.8	1	0.8	1	0.8
ATCC 17978	A. baumannii	n/a	n/a	n/a	n/a	n/a	n/a	n/a	n/a	n/a	n/a	n/a	n/a	n/a	n/a	n/a	n/a	n/a	n/a	n/a	n/a	n/a	n/a	n/a	n/a	0.12	0.12	≤0.06	≤0.06
ATCC 19606	A. baumannii	0.5	0.25	0.25	0.12	0.12	0.12	0.25	0.25	0.25	0.25	0.25	0.12	0.12	0.12	0.25	0.12	0.12	0.12	0.25	0.25	0.25	0.12	0.12	0.12	0.25	0.12	0.12	0.12
ROB08701	A. baumannii	0.5	0.25	8	0.12	0.25	0.12	1	0.12	0.5	0.25	64	0.12	64	0.12	0.25	0.12	0.25	0.12	0.12	0.12	0.25	0.12	64	0.12	64	0.5	64	0.12
ROB08702	A. baumannii	32	0.25	64	0.12	>64	0.12	>64	2	>64	0.12	>64	0.12	>64	0.12	>64	0.12	>64	0.12	64	0.12	64	0.12	64	0.12	64	0.12	64	0.12
ROB08703	A. baumannii	0.5	0.5	64	0.25	16	0.25	64	0.25	>64	0.5	64	0.25	64	0.25	>64	0.12	>64	>64	64	0.25	64	0.5	64	0.5	64	0.25	64	0.25
ROB08706	A. baumannii	0.5	0.5	32	0.5	16	0.25	64	0.25	>64	1	64	0.25	64	0.5	>64	0.5	>64	0.5	64	0.25	64	0.5	64	0.5	64	0.5	64	0.5
ROB08707	A. baumannii	0.12	0.12	32	0.12	16	≤0.06	64	0.12	>64	0.12	64	0.12	64	0.12	>64	≤0.06	>64	0.12	64	0.12	64	0.12	64	0.12	64	0.25	64	≤0.06
ROB08708	A. baumannii	16	0.12	64	0.12	16	≤0.06	64	0.12	>64	0.12	64	≤0.06	64	0.12	>64	≤0.06	>64	0.12	64	0.12	>64	0.12	64	0.12	>64	0.12	64	≤0.06
ROB08709	A. baumannii	64	0.25	64	0.25	16	0.12	>64	0.12	>64	0.25	64	0.12	64	0.12	>64	0.12	>64	0.12	64	0.12	64	0.12	64	0.25	64	0.12	>64	0.12
ROB08704	A. baumannii	1	0.5	32	0.25	16	0.5	64	0.25	>64	0.5	64	0.25	32	0.5	>64	0.5	>64	0.5	64	0.5	32	0.5	64	0.5	64	0.5	32	0.25
ROB08705	A. baumannii	64	0.12	0.12	≤0.06	≤0.06	≤0.06	32	0.12	0.12	≤0.06	≤0.06	≤0.06	≤0.06	≤0.06	≤0.06	≤0.06	32	≤0.06	1	0.12	≤0.06	≤0.06	0.12	0.12	≤0.06	≤0.06	≤0.06	≤0.06
ROB08710	A. baumannii	0.5	0.25	32	0.25	8	0.25	64	0.25	>64	0.25	64	0.25	64	0.12	>64	0.12	>64	0.5	32	0.12	64	0.12	64	0.5	64	0.12	32	0.12
ATCC 25922	E. coli	>64	n/a	>64	n/a	>64	n/a	>64	n/a	>64	n/a	>64	n/a	>64	n/a	>64	n/a	>64	n/a	>64	n/a	>64	n/a	>64	n/a	>64	n/a	>64	n/a
ATCC 27853	P. aeruginosa	>64	n/a	>64	n/a	64	n/a	>64	n/a	>64	n/a	>64	n/a	64	n/a	>64	n/a	>64	n/a	64	n/a	64	n/a	>64	n/a	>64	n/a	>64	n/a
ATCC 700603	K. pneumoniae	>64	n/a	>64	n/a	32	n/a	>64	n/a	>64	n/a	>64	n/a	>64	n/a	>64	n/a	>64	n/a	>64	n/a	>64	n/a	>64	n/a	>64	n/a	>64	n/a
ATCC 29213	S. aureus	32	n/a	32	n/a	>64	n/a	>64	n/a	>64	n/a	>64	n/a	64	n/a	>64	n/a	>64	n/a	64	n/a	>64	n/a	64	n/a	>64	n/a	>64	n/a
ATCC 90028	C. albicans	>64	n/a	>64	n/a	64	n/a	>64	n/a	>64	n/a	>64	n/a	>64	n/a	>64	n/a	>64	n/a	>64	n/a	>64	n/a	>64	n/a	>64	n/a	>64	n/a

## Sheet: RO7202110
		Study LGC294355		Study LGC295147		Study LGC299544		Study LGC308175
		RO7202110 MIC (mg/L)		RO7202110 MIC (mg/L)		RO7202110 MIC (mg/L)		RO7202110 MIC (mg/L)			n/a, not available
Isolate Number	Pathogen	1	0.8	1	0.8	1	0.8	1	0.8
ATCC 17978	A. baumannii	n/a	n/a	n/a	n/a	n/a	n/a	≤0.06	≤0.06
ATCC 19606	A. baumannii	≤0.06	≤0.06	>64	>64	≤0.06	≤0.06	≤0.06	≤0.06
ROB08701	A. baumannii	≤0.06	≤0.06	0.12	≤0.06	0.25	≤0.06	≤0.06	≤0.06
ROB08702	A. baumannii	≤0.06	≤0.06	0.12	≤0.06	≤0.06	≤0.06	≤0.06	≤0.06
ROB08703	A. baumannii	0.12	0.12	0.12	0.12	0.12	0.12	≤0.06	≤0.06
ROB08706	A. baumannii	0.25	0.12	0.25	0.12	16	0.12	0.12	0.12
ROB08707	A. baumannii	≤0.06	≤0.06	0.5	≤0.06	0.12	≤0.06	≤0.06	≤0.06
ROB08708	A. baumannii	0.12	≤0.06	0.12	≤0.06	32	≤0.06	1	≤0.06
ROB08709	A. baumannii	64	≤0.06	8	0.12	>64	≤0.06	>64	≤0.06
ROB08704	A. baumannii	≤0.06	≤0.06	0.12	0.12	≤0.06	≤0.06	≤0.06	≤0.06
ROB08705	A. baumannii	≤0.06	≤0.06	0.12	0.12	≤0.06	≤0.06	≤0.06	≤0.06
ROB08710	A. baumannii	>64	≤0.06	16	0.12	64	0.12	64	≤0.06
ATCC 25922	E. coli	>64	n/a	>64	n/a	>64	n/a	>64	n/a
ATCC 27853	P. aeruginosa	>64	n/a	>64	n/a	>64	n/a	>64	n/a
ATCC 700603	K. pneumoniae	>64	n/a	>64	n/a	>64	n/a	>64	n/a
ATCC 29213	S. aureus	>64	n/a	>64	n/a	>64	n/a	>64	n/a
ATCC 90028	C. albicans	>64	n/a	>64	n/a	>64	n/a	>64	n/a

## Sheet: RO7223280
		Study LGC296813		Study LGC299544		Study LGC308175
		RO7223280 MIC (mg/L)		RO7223280 MIC (mg/L)		RO7223280 MIC (mg/L)			n/a, not available
Isolate Number	Pathogen	1	0.8	1	0.8	1	0.8
ATCC 17978	A. baumannii	n/a	n/a	n/a	n/a	0.12	≤0.06
ATCC 19606	A. baumannii	0.25	0.25	0.25	0.25	0.25	0.25
ROB08701	A. baumannii	0.25	0.25	0.5	0.12	0.25	0.25
ROB08702	A. baumannii	0.25	0.25	>64	0.25	>64	0.25
ROB08703	A. baumannii	0.5	0.25	0.5	0.25	0.5	0.5
ROB08706	A. baumannii	1	1	>64	1	>64	2
ROB08707	A. baumannii	0.25	0.25	0.12	0.12	0.12	0.12
ROB08708	A. baumannii	0.25	0.25	>64	0.12	>64	0.12
ROB08709	A. baumannii	0.25	0.25	>64	0.25	>64	0.25
ROB08704	A. baumannii	0.5	0.25	1	0.25	0.5	0.5
ROB08705	A. baumannii	0.25	0.25	0.12	0.12	0.12	≤0.06
ROB08710	A. baumannii	>64	0.25	>64	0.25	>64	0.25
ATCC 25922	E. coli	>64	n/a	>64	n/a	>64	n/a
ATCC 27853	P. aeruginosa	>64	n/a	>64	n/a	>64	n/a
ATCC 700603	K. pneumoniae	>64	n/a	>64	n/a	>64	n/a
ATCC 29213	S. aureus	>64	n/a	>64	n/a	>64	n/a
ATCC 90028	C. albicans	>64	n/a	>64	n/a	>64	n/a
