# Supplementary material for: A novel antibiotic class targeting the lipopolysaccharide transporter
Source: Nature. 2024 Jan 3;625(7995):566–71. doi: 10.1038/s41586-023-06873-0 (PMC10794144; doi:10.1038/s41586-023-06873-0)
Supplement: Supplementary file 7 — Source data for Table 2. [file 41586_2023_6873_MOESM7_ESM.xlsx]

## Sheet: Sheet1
SPECIES	STRAIN	INOCULUM	RO7223280_SELECTION	RO7223280_CONCENTRATION_ug/ml	N_COLONIES	PROPORTION_R
A. baumannii	ACC00535	350000000	2xMIC	0.25	59	1.7e-07
A. baumannii	ACC00535	350000000	4xMIC	0.5	54	1.5e-07
A. baumannii	ACC00535	350000000	8xMIC	1	31	8.9e-08
A. baumannii	ACC00535	350000000	16xMIC	2	0	<2.9E-09
A. baumannii	ACC00445	330000000	2xMIC	0.5	56	1.7e-07
A. baumannii	ACC00445	330000000	4xMIC	1	21	6.5e-08
A. baumannii	ACC00445	330000000	8xMIC	2	1	3.1e-09
A. baumannii	ACC00445	330000000	16xMIC	4	0	<3.1E-09
A. baumannii	ACC01073	280000000	2xMIC	2	3	1.1e-08
A. baumannii	ACC01073	280000000	4xMIC	4	2	7.3e-09
A. baumannii	ACC01073	280000000	8xMIC	8	0	<3.6E-09
A. baumannii	ACC01073	280000000	16xMIC	16	0	<3.6E-09
A. baumannii	ACC01077	280000000	2xMIC	0.5	1	3.6e-09
A. baumannii	ACC01077	280000000	4xMIC	1	0	<3.6E-09
A. baumannii	ACC01077	280000000	8xMIC	2	0	<3.6E-09
A. baumannii	ACC01077	280000000	16xMIC	4	0	<3.6E-09
A. baumannii	ACC01085_CDC AR307	550000000	2xMIC	0.5	584	1.1e-06
A. baumannii	ACC01085_CDC AR307	550000000	4xMIC	1	0	<1.8E-09
A. baumannii	ROB08706	50000000	2xMIC	2	2	4e-08
A. baumannii	ROB08706	50000000	4xMIC	4	3	6e-08
A. baumannii	ROB08706	50000000	8xMIC	8	0	<2.0E-08
A. baumannii	ROB08706	50000000	16xMIC	16	0	<2.0E-08
A. baumannii	ROB08708	240000000	2xMIC	0.25	50	2.1e-07
A. baumannii	ROB08708	240000000	4xMIC	0.5	26	1.1e-07
A. baumannii	ROB08708	240000000	8xMIC	1	0	<4.2E-09
A. baumannii	ROB08708	240000000	16xMIC	2	0	<4.2E-09
A. baumannii	ATCC BAA-747	75000000	2xMIC	0.12	12	1.6e-07
A. baumannii	ATCC BAA-747	75000000	4xMIC	0.25	0	<1.3E-08
A. baumannii	ATCC BAA-747	75000000	8xMIC	0.5	0	<1.3E-08
A. baumannii	ATCC BAA-747	75000000	16xMIC	1	0	<1.3E-08
