# Supplementary material for: A novel antibiotic class targeting the lipopolysaccharide transporter
Source: Nature. 2024 Jan 3;625(7995):566–71. doi: 10.1038/s41586-023-06873-0 (PMC10794144; doi:10.1038/s41586-023-06873-0)
Supplement: Supplementary file 8 — Source data for Extended Data Table 7. [file 41586_2023_6873_MOESM8_ESM.xlsx]

## Sheet: ACC00445
Efficacy evaluation of RO7223280 in a murine septicaemia model induced by A.baumannii ACC00445
VDD8435	VDD13337
-
0	Alive
1	Dead
				Survivors
ID NR	Strain	Dose (mg/kg)	Mouse ID	Day 0 (6 h post infection)	Day 1	Day 2	Day 3	Day 4	Day 6	Day 7
VDD8435-ACC00445-Vehicle-1	ACC00445	Vehicle	1	0	1	1	1	1	1	1
VDD8435-ACC00445-Vehicle-2			2	0	1	1	1	1	1	1
VDD8435-ACC00445-Vehicle-3			3	0	1	1	1	1	1	1
VDD8435-ACC00445-Vehicle-4			4	0	1	1	1	1	1	1
VDD8435-ACC00445-Vehicle-5			5	0	1	1	1	1	1	1
VDD8435-ACC00445-Vehicle-6			6	0	1	1	1	1	1	1
VDD8435-ACC00445-Vehicle-7			7	0	1	1	1	1	1	1
VDD8435-ACC00445-Vehicle-8			8	0	1	1	1	1	1	1
VDD8435-ACC00445-RO7223280-2x30mg-1	ACC00445	RO7223280-2x30mg	1	0	0	0	0	0	0	0
VDD8435-ACC00445-RO7223280-2x30mg-2			2	0	0	0	0	0	0	0
VDD8435-ACC00445-RO7223280-2x30mg-3			3	0	0	0	0	0	0	0
VDD8435-ACC00445-RO7223280-2x30mg-4			4	0	0	0	0	0	0	0
VDD8435-ACC00445-RO7223280-2x30mg-5			5	0	0	0	0	0	0	0
VDD8435-ACC00445-RO7223280-2x30mg-6			6	0	0	0	0	0	0	0
VDD8435-ACC00445-RO7223280-2x30mg-7			7	0	0	0	0	0	0	0
VDD8435-ACC00445-RO7223280-2x30mg-8			8	0	0	0	0	0	0	0
VDD8435-ROB08997-Vehicle-1	ROB08997	Vehicle	1	0	1	1	1	1	1	1
VDD8435-ROB08997-Vehicle-2			2	0	1	1	1	1	1	1
VDD8435-ROB08997-Vehicle-3			3	0	1	1	1	1	1	1
VDD8435-ROB08997-Vehicle-4			4	0	1	1	1	1	1	1
VDD8435-ROB08997-Vehicle-5			5	0	1	1	1	1	1	1
VDD8435-ROB08997-Vehicle-6			6	0	1	1	1	1	1	1
VDD8435-ROB08997-Vehicle-7			7	0	1	1	1	1	1	1
VDD8435-ROB08997-Vehicle-8			8	0	1	1	1	1	1	1
VDD8435-ROB08997-RO7223280-2x30mg-1	ROB08997	RO7223280-2x30mg	1	0	1	1	1	1	1	1
VDD8435-ROB08997-RO7223280-2x30mg-2			2	0	1	1	1	1	1	1
VDD8435-ROB08997-RO7223280-2x30mg-3			3	0	1	1	1	1	1	1
VDD8435-ROB08997-RO7223280-2x30mg-4			4	0	1	1	1	1	1	1
VDD8435-ROB08997-RO7223280-2x30mg-5			5	0	1	1	1	1	1	1
VDD8435-ROB08997-RO7223280-2x30mg-6			6	0	1	1	1	1	1	1
VDD8435-ROB08997-RO7223280-2x30mg-7			7	0	1	1	1	1	1	1
VDD8435-ROB08997-RO7223280-2x30mg-8			8	0	1	1	1	1	1	1
VDD8435-ROB09000-Vehicle-1	ROB09000	Vehicle	1	0	0	0	0	0	0	0
VDD8435-ROB09000-Vehicle-2			2	0	0	0	0	0	0	0
VDD8435-ROB09000-Vehicle-3			3	0	0	0	0	0	0	0
VDD8435-ROB09000-Vehicle-4			4	0	0	0	0	0	0	0
VDD8435-ROB09000-Vehicle-5			5	0	0	0	0	0	0	0
VDD8435-ROB09000-Vehicle-6			6	0	0	0	0	0	0	0
VDD8435-ROB09000-Vehicle-7			7	0	0	0	0	0	0	0
VDD8435-ROB09000-Vehicle-8			8	0	0	0	0	0	0	0
VDD8435-ROB09000-RO7223280-2x30mg-1	ROB09000	RO7223280-2x30mg	1	0	0	0	0	0	0	0
VDD8435-ROB09000-RO7223280-2x30mg-2			2	0	0	0	0	0	0	0
VDD8435-ROB09000-RO7223280-2x30mg-3			3	0	0	0	0	0	0	0
VDD8435-ROB09000-RO7223280-2x30mg-4			4	0	0	0	0	0	0	0
VDD8435-ROB09000-RO7223280-2x30mg-5			5	0	0	0	0	0	0	0
VDD8435-ROB09000-RO7223280-2x30mg-6			6	0	0	0	0	0	0	0
VDD8435-ROB09000-RO7223280-2x30mg-7			7	0	0	0	0	0	0	0
VDD8435-ROB09000-RO7223280-2x30mg-8			8	0	0	0	0	0	0	0
VDD13337-ROB08998-Vehicle-1	ROB08998	Vehicle	1	0	1	1	1	1	1	1
VDD13337-ROB08998-Vehicle-2			2	0	1	1	1	1	1	1
VDD13337-ROB08998-Vehicle-3			3	0	1	1	1	1	1	1
VDD13337-ROB08998-Vehicle-4			4	0	1	1	1	1	1	1
VDD13337-ROB08998-Vehicle-5			5	0	1	1	1	1	1	1
VDD13337-ROB08998-Vehicle-6			6	0	1	1	1	1	1	1
VDD13337-ROB08998-Vehicle-7			7	0	1	1	1	1	1	1
VDD13337-ROB08998-Vehicle-8			8	0	0	0	0	0	0	0
VDD13337-ROB08998-RO7223280-2x30mg-1	ROB08998	RO7223280-2x30mg	1	0	0	0	0	0	0	0
VDD13337-ROB08998-RO7223280-2x30mg-2			2	0	0	0	0	0	0	0
VDD13337-ROB08998-RO7223280-2x30mg-3			3	0	0	0	0	0	0	0
VDD13337-ROB08998-RO7223280-2x30mg-4			4	0	0	0	0	0	0	0
VDD13337-ROB08998-RO7223280-2x30mg-5			5	0	0	0	0	0	0	0
VDD13337-ROB08998-RO7223280-2x30mg-6			6	0	0	0	0	0	0	0
VDD13337-ROB08998-RO7223280-2x30mg-7			7	0	0	0	0	0	0	0
VDD13337-ROB08998-RO7223280-2x30mg-8			8	0	0	0	0	0	0	0

## Sheet: ACC00535
Efficacy evaluation of RO7223280 in a murine septicaemia model induced by A.baumannii ACC00535
VDD8380
-
0	Alive
1	Dead
				Survivors
ID NR	Strain	Dose (mg/kg)	Mouse ID	Day 0 (6 h post infection)	Day 1	Day 2	Day 3	Day 4	Day 6	Day 7
VDD8380-ACC00535-Vehicle-1	ACC00535	Vehicle	1	0	1	1	1	1	1	1
VDD8380-ACC00535-Vehicle-2			2	0	1	1	1	1	1	1
VDD8380-ACC00535-Vehicle-3			3	0	1	1	1	1	1	1
VDD8380-ACC00535-Vehicle-4			4	0	1	1	1	1	1	1
VDD8380-ACC00535-Vehicle-5			5	0	1	1	1	1	1	1
VDD8380-ACC00535-Vehicle-6			6	0	1	1	1	1	1	1
VDD8380-ACC00535-Vehicle-7			7	0	1	1	1	1	1	1
VDD8380-ACC00535-Vehicle-8			8	0	1	1	1	1	1	1
VDD8380-ACC00535-RO7223280-2x30mg-1	ACC00535	RO7223280-2x30mg	1	0	0	0	0	0	0	0
VDD8380-ACC00535-RO7223280-2x30mg-2			2	0	0	0	0	0	0	0
VDD8380-ACC00535-RO7223280-2x30mg-3			3	0	0	0	0	0	0	0
VDD8380-ACC00535-RO7223280-2x30mg-4			4	0	0	0	0	0	0	0
VDD8380-ACC00535-RO7223280-2x30mg-5			5	0	0	0	0	0	0	0
VDD8380-ACC00535-RO7223280-2x30mg-6			6	0	0	0	0	0	0	0
VDD8380-ACC00535-RO7223280-2x30mg-7			7	0	0	0	0	0	0	0
VDD8380-ACC00535-RO7223280-2x30mg-8			8	0	0	0	0	0	0	0
VDD8380-ROB08979-Vehicle-1	ROB08979	Vehicle	1	0	1	1	1	1	1	1
VDD8380-ROB08979-Vehicle-2			2	0	1	1	1	1	1	1
VDD8380-ROB08979-Vehicle-3			3	0	1	1	1	1	1	1
VDD8380-ROB08979-Vehicle-4			4	0	0	0	0	0	0	0
VDD8380-ROB08979-Vehicle-5			5	0	1	1	1	1	1	1
VDD8380-ROB08979-Vehicle-6			6	0	1	1	1	1	1	1
VDD8380-ROB08979-Vehicle-7			7	0	0	0	0	0	0	0
VDD8380-ROB08979-Vehicle-8			8	0	1	1	1	1	1	1
VDD8380-ROB08979-RO7223280-2x30mg-1	ROB08979	RO7223280-2x30mg	1	0	0	0	0	0	0	0
VDD8380-ROB08979-RO7223280-2x30mg-2			2	0	1	1	1	1	1	1
VDD8380-ROB08979-RO7223280-2x30mg-3			3	0	0	0	0	0	0	0
VDD8380-ROB08979-RO7223280-2x30mg-4			4	0	1	1	1	1	1	1
VDD8380-ROB08979-RO7223280-2x30mg-5			5	0	0	0	0	0	0	0
VDD8380-ROB08979-RO7223280-2x30mg-6			6	0	1	1	1	1	1	1
VDD8380-ROB08979-RO7223280-2x30mg-7			7	0	0	0	0	0	0	0
VDD8380-ROB08979-RO7223280-2x30mg-8			8	0	1	1	1	1	1	1
VDD8380-ROB08961-Vehicle-1	ROB08961	Vehicle	1	0	0	0	0	0	0	0
VDD8380-ROB08961-Vehicle-2			2	0	0	0	0	0	0	0
VDD8380-ROB08961-Vehicle-3			3	0	0	0	0	0	0	0
VDD8380-ROB08961-Vehicle-4			4	0	0	0	0	0	0	0
VDD8380-ROB08961-Vehicle-5			5	0	0	0	0	0	0	0
VDD8380-ROB08961-Vehicle-6			6	0	0	0	0	0	0	0
VDD8380-ROB08961-Vehicle-7			7	0	0	0	0	0	0	0
VDD8380-ROB08961-Vehicle-8			8	0	0	0	0	0	0	0
VDD8380-ROB08961-RO7223280-2x30mg-1	ROB08961	RO7223280-2x30mg	1	0	0	0	0	0	0	0
VDD8380-ROB08961-RO7223280-2x30mg-2			2	0	0	0	0	0	0	0
VDD8380-ROB08961-RO7223280-2x30mg-3			3	0	0	0	0	0	0	0
VDD8380-ROB08961-RO7223280-2x30mg-4			4	0	0	0	0	0	0	0
VDD8380-ROB08961-RO7223280-2x30mg-5			5	0	0	0	0	0	0	0
VDD8380-ROB08961-RO7223280-2x30mg-6			6	0	0	0	0	0	0	0
VDD8380-ROB08961-RO7223280-2x30mg-7			7	0	0	0	0	0	0	0
VDD8380-ROB08961-RO7223280-2x30mg-8			8	0	0	0	0	0	0	0
VDD8380-ROB08985-Vehicle-1	ROB08985	Vehicle	1	0	0	0	0	0	0	0
VDD8380-ROB08985-Vehicle-2			2	0	0	0	0	0	0	0
VDD8380-ROB08985-Vehicle-3			3	0	0	0	0	0	0	0
VDD8380-ROB08985-Vehicle-4			4	0	0	0	0	0	0	0
VDD8380-ROB08985-Vehicle-5			5	0	0	0	0	0	0	0
VDD8380-ROB08985-Vehicle-6			6	0	0	0	0	0	0	0
VDD8380-ROB08985-Vehicle-7			7	0	0	0	0	0	0	0
VDD8380-ROB08985-Vehicle-8			8	0	0	0	0	0	0	0
VDD8380-ROB08985-RO7223280-2x30mg-1	ROB08985	RO7223280-2x30mg	1	0	0	0	0	0	0	0
VDD8380-ROB08985-RO7223280-2x30mg-2			2	0	0	0	0	0	0	0
VDD8380-ROB08985-RO7223280-2x30mg-3			3	0	0	0	0	0	0	0
VDD8380-ROB08985-RO7223280-2x30mg-4			4	0	0	0	0	0	0	0
VDD8380-ROB08985-RO7223280-2x30mg-5			5	0	0	0	0	0	0	0
VDD8380-ROB08985-RO7223280-2x30mg-6			6	0	0	0	0	0	0	0
VDD8380-ROB08985-RO7223280-2x30mg-7			7	0	0	0	0	0	0	0
VDD8380-ROB08985-RO7223280-2x30mg-8			8	0	0	0	0	0	0	0
VDD8380-ROB08982-Vehicle-1	ROB08982	Vehicle	1	0	0	0	0	0	0	0
VDD8380-ROB08982-Vehicle-2			2	0	0	0	0	0	0	0
VDD8380-ROB08982-Vehicle-3			3	0	0	0	0	0	0	0
VDD8380-ROB08982-Vehicle-4			4	0	0	0	0	0	0	0
VDD8380-ROB08982-Vehicle-5			5	0	0	0	0	0	0	0
VDD8380-ROB08982-Vehicle-6			6	0	1	1	1	1	1	1
VDD8380-ROB08982-Vehicle-7			7	0	0	0	0	0	0	0
VDD8380-ROB08982-Vehicle-8			8	0	0	0	0	0	0	0
VDD8380-ROB08982-RO7223280-2x30mg-1	ROB08982	RO7223280-2x30mg	1	0	0	0	0	0	0	0
VDD8380-ROB08982-RO7223280-2x30mg-2			2	0	0	0	0	0	0	0
VDD8380-ROB08982-RO7223280-2x30mg-3			3	0	0	0	0	0	0	0
VDD8380-ROB08982-RO7223280-2x30mg-4			4	0	0	0	0	0	0	0
VDD8380-ROB08982-RO7223280-2x30mg-5			5	0	0	0	0	0	0	0
VDD8380-ROB08982-RO7223280-2x30mg-6			6	0	0	0	0	0	0	0
VDD8380-ROB08982-RO7223280-2x30mg-7			7	0	0	0	0	0	0	0
VDD8380-ROB08982-RO7223280-2x30mg-8			8	0	0	0	0	0	0	0

## Sheet: ROB08706
Efficacy evaluation of RO7223280 in a murine septicaemia model induced by A.baumannii ROB08706
VDD9000
-
0	Alive
1	Dead
				Survivors
ID NR	Strain	Dose (mg/kg)	Mouse ID	Day 0 (6 h post infection)	Day 1	Day 2	Day 3	Day 4	Day 6	Day 7
VDD9000-ROB08706-Vehicle-1	ROB08706	Vehicle	1	0	1	1	1	1	1	1
VDD9000-ROB08706-Vehicle-2			2	0	1	1	1	1	1	1
VDD9000-ROB08706-Vehicle-3			3	0	1	1	1	1	1	1
VDD9000-ROB08706-Vehicle-4			4	0	1	1	1	1	1	1
VDD9000-ROB08706-Vehicle-5			5	0	1	1	1	1	1	1
VDD9000-ROB08706-Vehicle-6			6	0	1	1	1	1	1	1
VDD9000-ROB08706-Vehicle-7			7	0	1	1	1	1	1	1
VDD9000-ROB08706-Vehicle-8			8	0	1	1	1	1	1	1
VDD9000-ROB08706-RO7223280-2x30mg-1	ROB08706	RO7223280-2x30mg	1	0	0	0	0	0	0	0
VDD9000-ROB08706-RO7223280-2x30mg-2			2	0	0	0	0	0	0	0
VDD9000-ROB08706-RO7223280-2x30mg-3			3	0	0	0	0	0	0	0
VDD9000-ROB08706-RO7223280-2x30mg-4			4	0	0	0	0	0	0	0
VDD9000-ROB08706-RO7223280-2x30mg-5			5	0	0	0	0	0	0	0
VDD9000-ROB08706-RO7223280-2x30mg-6			6	0	0	0	0	0	0	0
VDD9000-ROB08706-RO7223280-2x30mg-7			7	0	0	0	0	0	0	0
VDD9000-ROB08706-RO7223280-2x30mg-8			8	0	0	0	0	0	0	0
VDD9000-ROB21530-Vehicle-1	ROB21530	Vehicle	1	0	0	0	0	0	0	0
VDD9000-ROB21530-Vehicle-2			2	0	1	1	1	1	1	1
VDD9000-ROB21530-Vehicle-3			3	0	0	0	0	0	0	0
VDD9000-ROB21530-Vehicle-4			4	0	0	0	1	1	1	1
VDD9000-ROB21530-Vehicle-5			5	0	1	1	1	1	1	1
VDD9000-ROB21530-Vehicle-6			6	0	1	1	1	1	1	1
VDD9000-ROB21530-Vehicle-7			7	0	1	1	1	1	1	1
VDD9000-ROB21530-Vehicle-8			8	0	1	1	1	1	1	1
VDD9000-ROB21530-RO7223280-2x30mg-1	ROB21530	RO7223280-2x30mg	1	0	0	0	0	0	0	0
VDD9000-ROB21530-RO7223280-2x30mg-2			2	0	0	1	1	1	1	1
VDD9000-ROB21530-RO7223280-2x30mg-3			3	0	0	0	0	0	0	0
VDD9000-ROB21530-RO7223280-2x30mg-4			4	0	0	0	0	0	0	0
VDD9000-ROB21530-RO7223280-2x30mg-5			5	0	1	1	1	1	1	1
VDD9000-ROB21530-RO7223280-2x30mg-6			6	0	1	1	1	1	1	1
VDD9000-ROB21530-RO7223280-2x30mg-7			7	0	1	1	1	1	1	1
VDD9000-ROB21530-RO7223280-2x30mg-8			8	0	1	1	1	1	1	1
VDD9000-ROB21533-Vehicle-1	ROB21533	Vehicle	1	0	1	1	1	1	1	1
VDD9000-ROB21533-Vehicle-2			2	0	1	1	1	1	1	1
VDD9000-ROB21533-Vehicle-3			3	0	1	1	1	1	1	1
VDD9000-ROB21533-Vehicle-4			4	0	1	1	1	1	1	1
VDD9000-ROB21533-Vehicle-5			5	0	1	1	1	1	1	1
VDD9000-ROB21533-Vehicle-6			6	0	1	1	1	1	1	1
VDD9000-ROB21533-Vehicle-7			7	0	1	1	1	1	1	1
VDD9000-ROB21533-Vehicle-8			8	0	1	1	1	1	1	1
VDD9000-ROB21533-RO7223280-2x30mg-1	ROB21533	RO7223280-2x30mg	1	0	1	1	1	1	1	1
VDD9000-ROB21533-RO7223280-2x30mg-2			2	0	1	1	1	1	1	1
VDD9000-ROB21533-RO7223280-2x30mg-3			3	0	1	1	1	1	1	1
VDD9000-ROB21533-RO7223280-2x30mg-4			4	0	1	1	1	1	1	1
VDD9000-ROB21533-RO7223280-2x30mg-5			5	0	1	1	1	1	1	1
VDD9000-ROB21533-RO7223280-2x30mg-6			6	0	1	1	1	1	1	1
VDD9000-ROB21533-RO7223280-2x30mg-7			7	0	1	1	1	1	1	1
VDD9000-ROB21533-RO7223280-2x30mg-8			8	0	1	1	1	1	1	1
VDD9000-ROB21532-Vehicle-1	ROB21532	Vehicle	1	0	0	0	0	0	0	0
VDD9000-ROB21532-Vehicle-2			2	0	0	0	0	0	0	0
VDD9000-ROB21532-Vehicle-3			3	0	1	1	1	1	1	1
VDD9000-ROB21532-Vehicle-4			4	0	1	1	1	1	1	1
VDD9000-ROB21532-Vehicle-5			5	0	1	1	1	1	1	1
VDD9000-ROB21532-Vehicle-6			6	0	1	1	1	1	1	1
VDD9000-ROB21532-Vehicle-7			7	0	0	0	0	0	0	0
VDD9000-ROB21532-Vehicle-8			8	0	0	0	0	0	0	0
VDD9000-ROB21532-RO7223280-2x30mg-1	ROB21532	RO7223280-2x30mg	1	0	0	0	0	0	0	0
VDD9000-ROB21532-RO7223280-2x30mg-2			2	0	0	0	0	0	0	0
VDD9000-ROB21532-RO7223280-2x30mg-3			3	0	1	1	1	1	1	1
VDD9000-ROB21532-RO7223280-2x30mg-4			4	0	1	1	1	1	1	1
VDD9000-ROB21532-RO7223280-2x30mg-5			5	0	0	1	1	1	1	1
VDD9000-ROB21532-RO7223280-2x30mg-6			6	0	1	1	1	1	1	1
VDD9000-ROB21532-RO7223280-2x30mg-7			7	0	0	0	0	0	0	0
VDD9000-ROB21532-RO7223280-2x30mg-8			8	0	0	0	0	0	0	0
VDD9000-ROB21531-Vehicle-1	ROB21531	Vehicle	1	0	1	1	1	1	1	1
VDD9000-ROB21531-Vehicle-2			2	0	1	1	1	1	1	1
VDD9000-ROB21531-Vehicle-3			3	0	1	1	1	1	1	1
VDD9000-ROB21531-Vehicle-4			4	0	1	1	1	1	1	1
VDD9000-ROB21531-Vehicle-5			5	0	1	1	1	1	1	1
VDD9000-ROB21531-Vehicle-6			6	0	1	1	1	1	1	1
VDD9000-ROB21531-Vehicle-7			7	0	1	1	1	1	1	1
VDD9000-ROB21531-Vehicle-8			8	0	1	1	1	1	1	1
VDD9000-ROB21531-RO7223280-2x30mg-1	ROB21531	RO7223280-2x30mg	1	0	0	0	0	0	0	0
VDD9000-ROB21531-RO7223280-2x30mg-2			2	0	0	0	0	0	0	0
VDD9000-ROB21531-RO7223280-2x30mg-3			3	0	0	1	1	1	1	1
VDD9000-ROB21531-RO7223280-2x30mg-4			4	0	0	0	0	0	0	0
VDD9000-ROB21531-RO7223280-2x30mg-5			5	0	0	0	0	0	0	0
VDD9000-ROB21531-RO7223280-2x30mg-6			6	0	0	0	0	0	0	0
VDD9000-ROB21531-RO7223280-2x30mg-7			7	0	0	0	0	0	0	0
VDD9000-ROB21531-RO7223280-2x30mg-8			8	0	0	0	0	0	0	0

## Sheet: ROB08708
Efficacy evaluation of RO7223280 in a murine septicaemia model induced by A.baumannii ROB08708
VDD13350
-
0	Alive
1	Dead
				Survivors
ID NR	Strain	Dose (mg/kg)	Mouse ID	Day 0 (6 h post infection)	Day 1	Day 2	Day 3	Day 4	Day 6	Day 7
VDD13350-ROB08708-Vehicle-1	ROB08708	Vehicle	1	0	1	1	1	1	1	1
VDD13350-ROB08708-Vehicle-2			2	0	1	1	1	1	1	1
VDD13350-ROB08708-Vehicle-3			3	0	1	1	1	1	1	1
VDD13350-ROB08708-Vehicle-4			4	0	1	1	1	1	1	1
VDD13350-ROB08708-Vehicle-5			5	0	1	1	1	1	1	1
VDD13350-ROB08708-Vehicle-6			6	0	1	1	1	1	1	1
VDD13350-ROB08708-Vehicle-7			7	0	1	1	1	1	1	1
VDD13350-ROB08708-Vehicle-8			8	0	1	1	1	1	1	1
VDD13350-ROB08708-RO7223280-2x30mg-1	ROB08708	RO7223280-2x30mg	1	0	0	0	0	0	0	0
VDD13350-ROB08708-RO7223280-2x30mg-2			2	0	0	0	0	0	0	0
VDD13350-ROB08708-RO7223280-2x30mg-3			3	0	0	0	0	0	0	0
VDD13350-ROB08708-RO7223280-2x30mg-4			4	0	0	0	0	0	0	0
VDD13350-ROB08708-RO7223280-2x30mg-5			5	0	0	0	0	0	0	0
VDD13350-ROB08708-RO7223280-2x30mg-6			6	0	0	0	0	0	0	0
VDD13350-ROB08708-RO7223280-2x30mg-7			7	0	0	0	0	0	0	0
VDD13350-ROB08708-RO7223280-2x30mg-8			8	0	0	0	0	0	0	0
VDD13350-ROB23370-Vehicle-1	ROB23370	Vehicle	1	0	1	1	1	1	1	1
VDD13350-ROB23370-Vehicle-2			2	0	1	1	1	1	1	1
VDD13350-ROB23370-Vehicle-3			3	0	1	1	1	1	1	1
VDD13350-ROB23370-Vehicle-4			4	0	1	1	1	1	1	1
VDD13350-ROB23370-Vehicle-5			5	0	1	1	1	1	1	1
VDD13350-ROB23370-Vehicle-6			6	0	1	1	1	1	1	1
VDD13350-ROB23370-Vehicle-7			7	0	1	1	1	1	1	1
VDD13350-ROB23370-Vehicle-8			8	0	1	1	1	1	1	1
VDD13350-ROB23370-RO7223280-2x30mg-1	ROB23370	RO7223280-2x30mg	1	0	0	0	0	0	0	0
VDD13350-ROB23370-RO7223280-2x30mg-2			2	0	0	0	0	0	0	0
VDD13350-ROB23370-RO7223280-2x30mg-3			3	0	0	0	0	0	0	0
VDD13350-ROB23370-RO7223280-2x30mg-4			4	0	0	0	0	0	0	0
VDD13350-ROB23370-RO7223280-2x30mg-5			5	0	0	1	1	1	1	1
VDD13350-ROB23370-RO7223280-2x30mg-6			6	0	0	0	0	0	0	0
VDD13350-ROB23370-RO7223280-2x30mg-7			7	0	0	1	1	1	1	1
VDD13350-ROB23370-RO7223280-2x30mg-8			8	0	0	0	0	0	0	0
VDD13350-ROB23371-Vehicle-1	ROB23371	Vehicle	1	0	1	1	1	1	1	1
VDD13350-ROB23371-Vehicle-2			2	0	1	1	1	1	1	1
VDD13350-ROB23371-Vehicle-3			3	0	1	1	1	1	1	1
VDD13350-ROB23371-Vehicle-4			4	0	1	1	1	1	1	1
VDD13350-ROB23371-Vehicle-5			5	0	1	1	1	1	1	1
VDD13350-ROB23371-Vehicle-6			6	0	1	1	1	1	1	1
VDD13350-ROB23371-Vehicle-7			7	0	1	1	1	1	1	1
VDD13350-ROB23371-Vehicle-8			8	0	1	1	1	1	1	1
VDD13350-ROB23371-RO7223280-2x30mg-1	ROB23371	RO7223280-2x30mg	1	0	0	0	0	0	0	0
VDD13350-ROB23371-RO7223280-2x30mg-2			2	0	0	0	0	0	0	0
VDD13350-ROB23371-RO7223280-2x30mg-3			3	0	0	0	0	0	0	0
VDD13350-ROB23371-RO7223280-2x30mg-4			4	0	0	0	0	0	0	0
VDD13350-ROB23371-RO7223280-2x30mg-5			5	0	0	0	0	0	0	0
VDD13350-ROB23371-RO7223280-2x30mg-6			6	0	0	0	0	0	0	0
VDD13350-ROB23371-RO7223280-2x30mg-7			7	0	0	0	0	0	0	0
VDD13350-ROB23371-RO7223280-2x30mg-8			8	0	0	0	0	0	0	0
VDD13350-ROB23373-Vehicle-1	ROB23373	Vehicle	1	0	1	1	1	1	1	1
VDD13350-ROB23373-Vehicle-2			2	0	1	1	1	1	1	1
VDD13350-ROB23373-Vehicle-3			3	0	1	1	1	1	1	1
VDD13350-ROB23373-Vehicle-4			4	0	1	1	1	1	1	1
VDD13350-ROB23373-Vehicle-5			5	0	1	1	1	1	1	1
VDD13350-ROB23373-Vehicle-6			6	0	1	1	1	1	1	1
VDD13350-ROB23373-Vehicle-7			7	0	1	1	1	1	1	1
VDD13350-ROB23373-Vehicle-8			8	0	1	1	1	1	1	1
VDD13350-ROB23373-RO7223280-2x30mg-1	ROB23373	RO7223280-2x30mg	1	0	0	0	0	0	0	0
VDD13350-ROB23373-RO7223280-2x30mg-2			2	0	0	0	0	0	0	0
VDD13350-ROB23373-RO7223280-2x30mg-3			3	0	0	0	0	0	0	0
VDD13350-ROB23373-RO7223280-2x30mg-4			4	0	0	0	0	0	0	0
VDD13350-ROB23373-RO7223280-2x30mg-5			5	0	0	0	0	0	0	0
VDD13350-ROB23373-RO7223280-2x30mg-6			6	0	0	0	0	0	0	0
VDD13350-ROB23373-RO7223280-2x30mg-7			7	0	0	0	0	0	0	0
VDD13350-ROB23373-RO7223280-2x30mg-8			8	0	0	0	0	0	0	0
VDD13350-ROB23377-Vehicle-1	ROB23377	Vehicle	1	0	1	1	1	1	1	1
VDD13350-ROB23377-Vehicle-2			2	0	1	1	1	1	1	1
VDD13350-ROB23377-Vehicle-3			3	0	1	1	1	1	1	1
VDD13350-ROB23377-Vehicle-4			4	0	1	1	1	1	1	1
VDD13350-ROB23377-Vehicle-5			5	0	1	1	1	1	1	1
VDD13350-ROB23377-Vehicle-6			6	0	1	1	1	1	1	1
VDD13350-ROB23377-Vehicle-7			7	0	1	1	1	1	1	1
VDD13350-ROB23377-Vehicle-8			8	0	1	1	1	1	1	1
VDD13350-ROB23377-RO7223280-2x30mg-1	ROB23377	RO7223280-2x30mg	1	0	0	0	0	0	0	0
VDD13350-ROB23377-RO7223280-2x30mg-2			2	0	0	0	0	0	0	0
VDD13350-ROB23377-RO7223280-2x30mg-3			3	0	0	0	0	0	0	0
VDD13350-ROB23377-RO7223280-2x30mg-4			4	0	0	0	0	0	0	0
VDD13350-ROB23377-RO7223280-2x30mg-5			5	0	0	0	0	0	0	0
VDD13350-ROB23377-RO7223280-2x30mg-6			6	0	0	0	0	0	0	0
VDD13350-ROB23377-RO7223280-2x30mg-7			7	0	0	0	0	0	0	0
VDD13350-ROB23377-RO7223280-2x30mg-8			8	0	0	0	0	0	0	0
VDD13350-ROB23380-Vehicle-1	ROB23380	Vehicle	1	0	1	1	1	1	1	1
VDD13350-ROB23380-Vehicle-2			2	0	1	1	1	1	1	1
VDD13350-ROB23380-Vehicle-3			3	0	1	1	1	1	1	1
VDD13350-ROB23380-Vehicle-4			4	0	1	1	1	1	1	1
VDD13350-ROB23380-Vehicle-5			5	0	1	1	1	1	1	1
VDD13350-ROB23380-Vehicle-6			6	0	1	1	1	1	1	1
VDD13350-ROB23380-Vehicle-7			7	0	1	1	1	1	1	1
VDD13350-ROB23380-Vehicle-8			8	0	1	1	1	1	1	1
VDD13350-ROB23380-RO7223280-2x30mg-1	ROB23380	RO7223280-2x30mg	1	0	0	0	0	0	0	0
VDD13350-ROB23380-RO7223280-2x30mg-2			2	0	0	0	0	0	0	0
VDD13350-ROB23380-RO7223280-2x30mg-3			3	0	0	0	0	0	0	0
VDD13350-ROB23380-RO7223280-2x30mg-4			4	0	0	0	0	0	0	0
VDD13350-ROB23380-RO7223280-2x30mg-5			5	0	0	0	0	0	0	0
VDD13350-ROB23380-RO7223280-2x30mg-6			6	0	0	0	0	0	0	0
VDD13350-ROB23380-RO7223280-2x30mg-7			7	0	0	0	0	0	0	0
VDD13350-ROB23380-RO7223280-2x30mg-8			8	0	0	0	0	0	0	0
