# Supplementary material for: A novel antibiotic class targeting the lipopolysaccharide transporter
Source: Nature. 2024 Jan 3;625(7995):566–71. doi: 10.1038/s41586-023-06873-0 (PMC10794144; doi:10.1038/s41586-023-06873-0)
Supplement: Supplementary file 9 — Source Data Fig. 1 [file 41586_2023_6873_MOESM9_ESM.xlsx]

## Sheet: Fig. 1 b_Survivor
			ED50 determination of MCP RO7075573 in a murine septicaemia model induced by MDR A. baumannii APV00535 (ACC00535)
			VDD3948
			Survivors
	Mouse ID	Treatment (mg/kg)	2016-02-02	2016-02-03	2016-02-04	2016-02-05	2016-02-08				02/02/2016*	2016-02-03	2016-02-04	2016-02-05	2016-02-08
	1	Vehicle		1					21	MCP 1
	2			1					22	MCP 1
	3			1					23	MCP 1
	4			1					24	MCP 1
	5			1					25	MCP 1
	6			1					26	MCP 1
	7			1					27	MCP 1
	8			1					28	MCP 1
	9			1					29	MCP 1
	10			1					30	MCP 1
	11	Meropenem 80		1					31	MCP 0.3
	12			1					32	MCP 0.3
	13			1					33	MCP 0.3
	14			1					34	MCP 0.3
	15			1					35	MCP 0.3
	16			1					36	MCP 0.3
	17			1					37	MCP 0.3
	18			1					38	MCP 0.3
	19			1					39	MCP 0.3
	20			1					40	MCP 0.3
									41	MCP 0.1		1
									42	MCP 0.1		1
									43	MCP 0.1		1
									44	MCP 0.1			1
									45	MCP 0.1		1
									46	MCP 0.1		1
									47	MCP 0.1		1
									48	MCP 0.1
									49	MCP 0.1		1
									50	MCP 0.1
									51	MCP 0.03		1
									52	MCP 0.03		1
									53	MCP 0.03		1
									54	MCP 0.03		1
									55	MCP 0.03		1
									56	MCP 0.03		1
									57	MCP 0.03		1
									58	MCP 0.03		1
									59	MCP 0.03		1
									60	MCP 0.03		1
									61	MCP 0.01		1
									62	MCP 0.01		1
									63	MCP 0.01		1
									64	MCP 0.01		1
									65	MCP 0.01		1
									66	MCP 0.01		1
									67	MCP 0.01		1
									68	MCP 0.01		1
									69	MCP 0.01		1
									70	MCP 0.01		1

## Sheet: Fig. 1 c_thigh CFU
	Efficacy of MCP RO7075573 in a thigh model Induced by A. baumannii ACC00535 (APV00535) in Neutropenic Mice
	VDD4935
	Bacterial strain	Challenge (CFU/mL)	Challenge (CFU/thigh)
	A.b. APV00535	15000000	1500000	6.17609
Group	Treatment	Timepoint	Samples	CFU/thigh	log CFU/thigh
1	N/A (Start therapy)	2	1	1000000	6
			2	670000	5.82607
			3	2300000	6.36173
			4	1300000	6.11394
			5	1800000	6.25527
			6	1000000	6
			7	1800000	6.25527
			8	2500000	6.39794
			average		6.15128
			sd		0.199886
			sem		0.0706705					Treatment	Time point	N. Survivors	log CFU/thigh	Δ log
1	Vehicle	24	1	150000000	8.17609					(mg/kg)	(hrs)			(vs. veh 2hrs)
			2	50000000	7.69897					Start therapy	-2	4	6.15	0
			3	117000000	8.06819					Vehicle	24	4	7.85	1.7
			4	117000000	8.06819					MRP 100	24	4	8.52	2.37
			5	83000000	7.91908					MCP 30	24	4	2.35	-3.8
			6	50000000	7.69897					MCP 10	24	4	2.49	-3.66
			7	40000000	7.60206					MCP 3	24	4	2.98	-3.17
			8	38400000	7.58433					MCP 1	24	4	3.17	-2.98
						delta 2 hr	delta 24 hr			MCP 0.3	24	4	6.19	0.44
			average		7.85198	1.70071
			sd		0.234204
			sem		0.0828036
2	MERO @ 100mg	24	1	117000000	8.06819
			2	183000000	8.26245
			3	667000000	8.82413
			4	834000000	8.92117
			5	1000000000	9
			6	1170000000	9.06819
			7	134000000	8.1271
			8	83400000	7.92117
			average		8.52405	2.37277	0.672064
			sd		0.473232
			sem		0.167313
3	MCP @ 30mg	24	1	167	2.22272
			2	167	2.22272
			3	167	2.22272
			4	167	2.22272
			5	167	2.22272
			6	1670	3.22272
			7	167	2.22272
			8	167	2.22272
			average		2.34772	-3.80356	-5.50427
			sd		0.353553
			sem		0.125
4	MCP @ 10mg	24	1	167	2.22272
			2	500	2.69897
			3	167	2.22272
			4	167	2.22272
			5	167	2.22272
			6	830	2.91908
			7	1670	3.22272
			8	167	2.22272
			average		2.49429	-3.65699	-5.35769
			sd		0.400304
			sem		0.141529
5	MCP @ 3mg	24	1	500	2.69897
			2	6670	3.82413
			3	1670	3.22272
			4	1670	3.22272
			5	1670	3.22272
			6	167	2.22272
			7	167	2.22272
			8	1670	3.22272
			average		2.98242	-3.16885	-4.86956
			sd		0.5573
			sem		0.197035
6	MCP @ 1mg	24	1	16700	4.22272
			2	1670	3.22272
			3	1670	3.22272
			4	16700	4.22272
			5	167	2.22272
			6	167	2.22272
			7	1670	3.22272
			8	667	2.82413
			average		3.17289	-2.97839	-4.67909
			sd		0.768952
			sem		0.271866
7	MCP @ 0.3mg	24	1	3670000	6.56467
			2	267000	5.42651
			3	65000	4.81291
			4	13000000	7.11394
			5	2340000	6.36922
			6	3340000	6.52375
			7	3000000	6.47712
			8	1670000	6.22272
			average		6.18885	0.0375754	-1.66313
			sd		0.727062
			sem		0.257055
	limit of detection
