# Supplementary material for: A novel antibiotic class targeting the lipopolysaccharide transporter
Source: Nature. 2024 Jan 3;625(7995):566–71. doi: 10.1038/s41586-023-06873-0 (PMC10794144; doi:10.1038/s41586-023-06873-0)
Supplement: Supplementary file 10 — Source Data Fig. 4 [file 41586_2023_6873_MOESM10_ESM.xlsx]

## Sheet: Fig. 4b_CFU lungs
VDD7837	Efficacy of RO7223280 in a Pneumonia model Induced by Intratracheal Administration of A. baumannii ACC01073 in Neutropenic Mice
-
ID NR	Group/Hours	Daily Dose (mg/kg)	Mouse ID	CFU/lungs	Log CFU/lungs				Group	Treatment	Dose	Regimen	Bacterial load (average)	ΔLog CFU/lungs vs A/0h
VDD7837-A/0-1	A/0	N/A	1	33300000	7.52244						(mg/kg/day)
VDD7837-A/0-2			2	33300000	7.52244				A/2	-	-	-	7.69	-0.00142577
VDD7837-A/0-3			3	66700000	7.82413				A/24	Vehicle	-	q6h	9.02	1.32857
VDD7837-A/0-4			4	61700000	7.79029				B	RO7223280	6		9.06	1.36857
VDD7837-A/0-5			5	61700000	7.79029				C		20		9.16	1.46857
VDD7837-A/0-6			6	50000000	7.69897				D		60		8.82	1.12857
			average	5.11167e+07	7.69143				E		100		7.64	-0.0514258
			sd	1.48524e+07	0.137348				F		160		6.61	-1.08143
			sem	6.06347e+06	0.056072				G		240		5.17	-2.52143
VDD7837-A/24-7	A/24	Vehicle	7	917000000	8.96237				H		360		2.88	-4.81143
VDD7837-A/24-8			8	2000000000	9.30103				I	Tigecycline	120	q12h	8.39	0.698574
VDD7837-A/24-9			9	1170000000	9.06819
VDD7837-A/24-10			10	450000000	8.65321
VDD7837-A/24-11			11	983000000	8.99255
VDD7837-A/24-12			12	1300000000	9.11394
			average	1.13667e+09	9.01522
			sd	5.1313e+08	0.21382
			sem	2.09484e+08	0.0872917
VDD7837-B/24-1	B/24	6	1	1000000000	9
VDD7837-B/24-2			2	1480000000	9.17026
VDD7837-B/24-3			3	2200000000	9.34242
VDD7837-B/24-4			4	883000000	8.94596
VDD7837-B/24-5			5	600000000	8.77815
VDD7837-B/24-6			6	1380000000	9.13988
			average	1.25717e+09	9.06278
			sd	5.64213e+08	0.197128
			sem	2.30339e+08	0.0804774
VDD7837-C/24-1	C/24	20	1	1230000000	9.08991
VDD7837-C/24-2			2	950000000	8.97772
VDD7837-C/24-3			3	1510000000	9.17898
VDD7837-C/24-4			4	1810000000	9.25768
VDD7837-C/24-5			5	1800000000	9.25527
VDD7837-C/24-6			6	1630000000	9.21219
			average	1.48833e+09	9.16196
			sd	3.39907e+08	0.109377
			sem	1.38766e+08	0.044653
VDD7837-D/24-1	D/24	60	1	2000000000	9.30103
VDD7837-D/24-2			2	517000000	8.71349
VDD7837-D/24-3			3	1100000000	9.04139
VDD7837-D/24-4			4	220000000	8.34242
VDD7837-D/24-5			5	840000000	8.92428
VDD7837-D/24-6			6	400000000	8.60206
			average	8.46167e+08	8.82078
			sd	6.47349e+08	0.340058
			sem	2.64279e+08	0.138828
VDD7837-E/24-1	E/24	100	1	15000000	7.17609
VDD7837-E/24-2			2	6670000	6.82413
VDD7837-E/24-3			3	8330000	6.92065
VDD7837-E/24-4			4	66700000	7.82413
VDD7837-E/24-5			5	267000000	8.42651
VDD7837-E/24-6			6	467000000	8.66932
			average	138450000	7.64014
			sd	1.89291e+08	0.788711
			sem	7.72777e+07	0.32199
VDD7837-F/24-1	F/24	160	1	28300000	7.45179
VDD7837-F/24-2			2	433000	5.63649
VDD7837-F/24-3			3	15000000	7.17609
VDD7837-F/24-4			4	9000000	6.95424
VDD7837-F/24-5			5	1170000	6.06819
VDD7837-F/24-6			6	2500000	6.39794
			average	9400500	6.61412
			sd	1.08118e+07	0.697671
			sem	4.41392e+06	0.284823
VDD7837-G/24-1	G/24	240	1	383000	5.5832
VDD7837-G/24-2			2	1170000	6.06819
VDD7837-G/24-3			3	767000	5.8848
VDD7837-G/24-4			4	117000	5.06819
VDD7837-G/24-5			5	38300	4.5832
VDD7837-G/24-6			6	6670	3.82413
			average	413662	5.16862
			sd	467415	0.854924
			sem	190821	0.349021
VDD7837-H/24-1	H/24	360	1	1330	3.12385
VDD7837-H/24-2			2	1670	3.22272
VDD7837-H/24-3			3	660	2.81954
VDD7837-H/24-4			4	500	2.69897
VDD7837-H/24-5			5	1600	3.20412
VDD7837-H/24-6			6	167	2.22272
			average	987.833	2.88199
			sd	628.713	0.387401
			sem	256.671	0.158156
VDD7837-I/24-1	I/24	120	1	183000000	8.26245
VDD7837-I/24-2			2	40000000	7.60206
VDD7837-I/24-3			3	200000000	8.30103
VDD7837-I/24-4			4	850000000	8.92942
VDD7837-I/24-5			5	1100000000	9.04139
VDD7837-I/24-6			6	167000000	8.22272
			average	4.23333e+08	8.39318
			sd	4.38226e+08	0.526924
			sem	1.78905e+08	0.215116
