# Supplementary material for: A novel antibiotic class targeting the lipopolysaccharide transporter
Source: Nature. 2024 Jan 3;625(7995):566–71. doi: 10.1038/s41586-023-06873-0 (PMC10794144; doi:10.1038/s41586-023-06873-0)
Supplement: Supplementary file 11 — Source Data Extended Data Fig. 2 [file 41586_2023_6873_MOESM11_ESM.xlsx]

## Sheet: Platelayout & Rawdata
Experiment 1, plate A-C
Experiment 2, plate A-C								Scanned --> raw data file
Experiment 3, plate A-C								Not Scanned/not available
		1	2	3	4	5	6	7	8	9	10	11	12	13	14	15	16	17	18	19	20	21	22	23	24
	A	empty	empty	empty	empty	empty	empty	empty	empty	empty	empty	empty	empty	empty	empty	empty	empty	empty	empty	empty	empty	empty	empty	empty	empty
	B	empty	Colistin										DMSO											DMSO	empty
	C	empty	Mecillinam										DMSO	RO7075573										DMSO	empty
	D	empty	Polymyxin_B										DMSO											DMSO	empty
	E	empty	doxycyclin										DMSO											DMSO	empty
	F	empty	meropenem										DMSO											DMSO	empty
	G	empty	levofloxacin										DMSO											DMSO	empty
	H	empty	LpxC, RO7197945										DMSO	RO7202110										DMSO	empty
	I	empty	LpxC, RO7192395										DMSO	RG6006										DMSO	empty
	J	empty											DMSO											DMSO	empty
	K	empty											DMSO											DMSO	empty
	L	empty											DMSO											DMSO	empty
	M	empty											DMSO											DMSO	empty
	N	empty											DMSO											DMSO	empty
	O	empty											DMSO											DMSO	empty
	P	empty	empty	empty	empty	empty	empty	empty	empty	empty	empty	empty	empty	empty	empty	empty	empty	empty	empty	empty	empty	empty	empty	empty	empty
		Endconc. In well (micromolar
		1	2	3	4	5	6	7	8	9	10	11	12	13	14	15	16	17	18	19	20	21	22	23	24
	A	empty	empty	empty	empty	empty	empty	empty	empty	empty	empty	empty	empty	empty	empty	empty	empty	empty	empty	empty	empty	empty	empty	empty	empty
	B	empty	24.0964	12.0482	6.0241	3.01205	1.50602	0.753012	0.376506	0.188253	0.0941265	0.0470633	DMSO											DMSO	empty
	C	empty	7.02811	3.51406	1.75703	0.878514	0.439257	0.219629	0.109814	0.0549071	0.0274536	0.0137268	DMSO	1.20482	0.60241	0.301205	0.150602	0.0753012	0.0376506	0.0188253	0.00941265	0.00470633	0.00235316	DMSO	empty
	D	empty	24.0964	12.0482	6.0241	3.01205	1.50602	0.753012	0.376506	0.188253	0.0941265	0.0470633	DMSO											DMSO	empty
	E	empty	7.02811	3.51406	1.75703	0.878514	0.439257	0.219629	0.109814	0.0549071	0.0274536	0.0137268	DMSO											DMSO	empty
	F	empty	24.0964	12.0482	6.0241	3.01205	1.50602	0.753012	0.376506	0.188253	0.0941265	0.0470633	DMSO											DMSO	empty
	G	empty	2.40964	1.20482	0.60241	0.301205	0.150602	0.0753012	0.0376506	0.0188253	0.00941265	0.00470633	DMSO											DMSO	empty
	H	empty	12.0482	6.0241	3.01205	1.50602	0.753012	0.376506	0.188253	0.0941265	0.0470633	0.0235316	DMSO	0.702811	0.351406	0.175703	0.0878514	0.0439257	0.0219629	0.0109814	0.00549071	0.00274536	0.00137268	DMSO	empty
	I	empty	12.0482	6.0241	3.01205	1.50602	0.753012	0.376506	0.188253	0.0941265	0.0470633	0.0235316	DMSO	1.40562	0.702811	0.351406	0.175703	0.0878514	0.0439257	0.0219629	0.0109814	0.00549071	0.00274536	DMSO	empty
	J	empty											DMSO											DMSO	empty
	K	empty											DMSO											DMSO	empty
	L	empty											DMSO											DMSO	empty
	M	empty											DMSO											DMSO	empty
	N	empty											DMSO											DMSO	empty
	O	empty											DMSO											DMSO	empty
	P	empty	empty	empty	empty	empty	empty	empty	empty	empty	empty	empty	empty	empty	empty	empty	empty	empty	empty	empty	empty	empty	empty	empty	empty
Barcode	Exp1_A
Row	Column	Nuclei initially segmented, Total Nr	Membrane image pixels above (membrane median intensity*0.8)/Membrane area	Cells initially segmented, Total Nr	Cell removed by clustering, Fraction	Cells removed by area, Fraction	Cells removed by width, Fraction	Cell removed by area or width, Fraction	Cells removed by focus, Fraction	Cells removed by Nucleoid cluster area, Fraction	Cells removed by Nucleoid cluster width, Fraction	Cells removed by Nucleoid cluster area or width, Fraction	Cells removed from initial segmentation, Fraction	Cells remaining after all filtering steps, Total Nr	Cells initially segmented Area, Median	Cells initially segmented Length, Median	Cells initially segmented Width, Median	Dead nuclei, Fraction	Nuclei area, Median	Nuclei area, SD	Nuclei Length, Median	Nuclei Length, SD	Nuclei Width, Median	Nuclei Width, SD	Nuclei Shapefactor, Median	Nuclei Shapefactor, SD	Nuclei eccentricity, Median	Nuclei eccentricity, SD	Nuclei perimeter, Median	Nuclei perimeter, SD	Nuclei pix intensity, Median Mean	Nuclei pix intensity, SD Mean	Nuclei pix intensity, Median Sum	Nuclei pix intensity, SD Sum	Nuclei pix intensity, Median SD	Nuclei pix intensity, SD SD	Nuclei contrast, Median	Nuclei contrast, SD	Nuclei T1 intensity, Median Mean	Nuclei T1 intensity, SD Mean	Nuclei T1 intensity, Median Sum	Nuclei T1 intensity, SD Sum	Nuclei rim nuc intensity, Median Mean	Nuclei rim nuc intensity, SD Mean	Nuclei rim nuc intensity, Median Sum	Nuclei rim nuc intensity, SD Sum	Nuclei rim mem intensity, Median Mean	Nuclei rim mem intensity, SD Mean	Nuclei rim mem intensity, Median Sum
2	2	693	0.911411	479	0.096033	0	0	0	0	0	0	0	0.096033	433	219	13.0267	5.52951	0	143	58.5211	9.78627	3.66918	4.66947	0.678148	1.0443	0.199436	0.878782	0.114309	41	12.1953	477.654	305.258	72530	54296	124.879	92.8116	0.698895	0.173055	103.812	146.161	14989	29651.3	294.541	169.513	54020	36129.3	455.478	178.28	81397
2	3	590	0.949299	382	0.04712	0	0	0	0	0	0	0	0.04712	364	232	13.4611	5.58441	0	143	58.847	9.7391	3.50262	4.63104	0.780918	1.06157	0.20293	0.874394	0.128535	41	11.8247	517.874	275.943	76450	51897.7	136.531	81.6326	0.751224	0.182185	208.961	251.015	29146	42941.7	308.781	153.826	56516.5	34673.7	486.397	216.388	86017
2	4	636	0.977424	373	0.061662	0	0	0	0	0	0	0	0.061662	350	228	13.5135	5.49761	0	139	57.0782	9.46978	3.34897	4.65327	0.72059	1.06088	0.213763	0.869565	0.126642	40	11.8942	476.922	276.266	67833	50086.4	127.653	83.6421	0.729119	0.18668	251.633	288.08	35547	48453.2	288.838	155.141	51914.5	32615.7	498.343	218.005	86962
2	5	710	0.931574	378	0.071429	0	0.002849	0.002849	0	0	0	0	0.074074	350	230	13.6826	5.49239	0	141	69.5917	9.45666	3.29099	4.71608	0.981041	1.02624	0.206782	0.863655	0.139831	41	11.9794	388.981	263.497	56348	50323.5	101.545	73.9191	0.732658	0.196088	267.235	341.585	38722	62009.8	241.262	150.912	43028	33125.2	482.584	243.049	86958
2	6	911	0.972101	475	0.096842	0	0	0	0	0	0	0	0.096842	429	290	16.279	5.90327	0	130	121.908	9.1914	3.60981	4.63147	1.00506	1.0617	0.221793	0.860081	0.128979	39	15.5169	592.853	382.169	79534	65449.5	154.627	111.757	0.734491	0.202719	125.435	184.431	16631	29188.3	368.029	228.777	61301	44318.8	592.552	284.232	98094
2	7	2360	0.986906	1155	0.21039	0	0.002193	0.002193	0	0	0	0	0.212121	910	223	12.462	6.08035	0	108	47.6837	7.56176	2.63726	4.56588	0.595005	1.21163	0.202201	0.796286	0.133338	33	9.5106	648.054	366.389	70786.5	57613	181.884	112.247	0.760221	0.156872	12.5062	29.6804	1408	3844.51	394.936	217.347	56349.5	39118.2	413.352	196.455	57991.5
2	8	2122	0.96856	1257	0.156722	0	0	0	0	0	0	0	0.156722	1060	224	11.7793	6.2215	0	112	37.2508	7.72613	2.26749	4.59387	0.508104	1.22297	0.174236	0.802192	0.123004	34	7.73037	852.821	373.637	94756	57001.9	236.206	114.516	0.759467	0.153797	11.7239	19.246	1356.5	2330.23	503.657	212.969	73459	38025.4	375.339	180.294	55242.5
2	9	2410	0.974945	1504	0.1875	0	0	0	0	0	0	0	0.1875	1222	238	12.155	6.38103	0	125	38.6944	8.33079	2.38141	4.79401	0.502466	1.17024	0.187114	0.816356	0.110964	37	8.19066	731.218	407.862	92147	66113.4	196.649	116.642	0.784824	0.155721	12.6276	21.6237	1632	4042.11	437.134	235.664	69277	43816.6	399.565	194.505	63571.5
2	10	2792	1.009	1807	0.2601	0	0.000748	0.000748	0	0	0	0	0.260653	1336	238	12.2485	6.41768	0	126	37.751	8.43773	2.35053	4.80517	0.440808	1.1781	0.167088	0.824362	0.108456	36	7.78188	867.885	411.339	109650	66922.2	233.446	120.453	0.73893	0.135058	12.8341	36.6918	1707	5504.81	515.34	235.122	81980.5	44195	487.162	169.6	77880
2	11	2247	1.019	1365	0.203663	0	0	0	0	0	0	0	0.203663	1087	235	11.8555	6.35636	0	125	50.8176	8.29134	2.47297	4.80047	0.657258	1.18489	0.196893	0.818089	0.112778	36	9.63871	769.519	406.023	95674	67524.1	209.787	118.841	0.760599	0.170999	13.56	21.755	1792	3284.28	457.512	232.814	72144	43616.4	417.252	179.762	66048
2	12	1537	1.04001	868	0.193548	0	0.005714	0.005714	0	0	0	0	0.198157	696	247	12.6147	6.44391	0	127	38.4649	8.47743	2.36211	4.81789	0.46566	1.17325	0.187179	0.823639	0.106069	37	8.33205	760.086	405.777	98703	68009.3	206.798	116.349	0.768323	0.163324	13.6116	26.6708	1812	3286.13	448.581	234.95	73565	44099.8	361.93	160.414	58203
2	23	1466	1.17662	747	0.168675	0	0	0	0	0	0	0	0.168675	621	266	13.4622	6.69803	0	137	48.0656	8.8584	2.83828	4.90727	0.545634	1.15667	0.17218	0.830893	0.108391	39	9.23942	1051.37	477.835	146250	89627.5	282.324	138.795	0.762652	0.126893	14.0665	17.683	1990	2578.76	627.572	278.839	104224	57512.7	390.289	156.201	65155.5
3	2	2363	1.26084	1283	0.187841	0	0	0	0	0	0	0	0.187841	1042	260	11.2835	7.64787	0	130	40.6051	7.31147	2.04726	5.51971	0.6877	1.29456	0.14626	0.655884	0.196261	35	7.00701	1139.62	522.669	151402	97485.7	313.544	146.825	0.762498	0.129963	6.73438	40.1015	948	5786.96	673.602	301.021	106242	56838	451.339	177.622	71483
3	3	1840	1.0268	1279	0.167318	0	0	0	0	0	0	0	0.167318	1065	241	10.9136	7.14435	0	123	73.2626	7.45563	2.33772	5.2248	0.759973	1.27186	0.155879	0.720039	0.165868	35	10.987	843.64	463.689	105744	80404.7	236.239	133.706	0.77768	0.144556	9.09718	32.8947	1185	4706.62	495.036	265.419	76804.5	48455	432.806	187.721	65731
3	4	2378	1.11634	1468	0.205041	0	0	0	0	0	0	0	0.205041	1167	243	11.1335	7.14009	0	125	38.3133	7.49027	2.12885	5.19239	0.568641	1.27627	0.153314	0.719274	0.158847	35	7.12461	1125.94	477.572	143530	83888.4	316.394	137.677	0.741936	0.140639	9.53619	31.7074	1239	4371.93	666.407	276.027	102638	51305.3	457.185	174.113	68915.5
3	5	2607	0.988774	1751	0.232439	0	0	0	0	0	0	0	0.232439	1344	242	11.4817	6.84072	0	122	38.0112	7.72965	2.19026	5.02654	0.535055	1.24267	0.160851	0.761455	0.137964	35	7.5402	925.36	433.866	115857	73521.2	255.678	125.596	0.744763	0.137898	11.2222	25.9093	1448	3096.06	549.754	245.516	85007	45913.5	496.341	186.096	75840
3	6	2528	1.11902	1404	0.232194	0	0	0	0	0	0	0	0.232194	1078	242	11.7386	6.8824	0	127	41.2605	7.96405	2.26093	5.0457	0.59656	1.23597	0.161796	0.77169	0.137782	36	7.75881	1068.64	473.632	138765	80851.1	295.822	138.172	0.75509	0.140643	11.5439	23.0907	1532	3044.66	633.061	273.973	100684	50668.7	441.211	181.99	68791
3	7	2860	1.01823	1940	0.260825	0	0	0	0	0	0	0	0.260825	1434	242	11.8679	6.688	0	124	40.4028	8.07701	2.39475	4.92873	0.499071	1.22225	0.165099	0.796354	0.129291	36	7.94604	1041.45	470.699	131545	82078.4	285.832	137.022	0.766201	0.133349	12.7523	24.1435	1662	3094.77	615.89	269.341	97203.5	52035.4	504.271	190.804	79675.5
3	8	2035	1.08711	1223	0.171709	0	0.001974	0.001974	0	0	0	0	0.173344	1011	254	12.4924	6.6449	0	124	45.9808	8.14744	2.45518	4.84604	0.532652	1.20264	0.172059	0.807551	0.116119	36	8.61856	957.477	425.075	121580	70139.7	261.209	123.882	0.753371	0.150157	12.2764	29.8437	1605	4498.83	570.254	242.916	89606	45374.4	396	152.579	62294
3	9	1614	1.01139	965	0.207254	0	0	0	0	0	0	0	0.207254	765	253	12.4912	6.57522	0	126	92.1856	8.35008	2.55399	4.84089	0.853463	1.17286	0.205178	0.815276	0.121995	37	11.0547	749.709	434.921	96613	69877	203.454	126.911	0.776919	0.193112	12.9213	18.9717	1682	3013.03	448.207	250.235	71967	45883.8	424.083	207.806	66505
3	10	3262	1.14309	1829	0.241115	0	0	0	0	0	0	0	0.241115	1388	235	12.0912	6.46345	0	126	38.9143	8.38896	2.37771	4.82116	0.462745	1.18595	0.163799	0.822591	0.108605	36	7.84351	1057.59	449.751	135402	81626.7	287.986	129.822	0.750375	0.140003	13.0153	20.6789	1726.5	2684	630.708	258.153	100560	52116.4	468.123	165.37	75264
3	11	2230	1.04646	1373	0.182083	0	0.00089	0.00089	0	0	0	0	0.182811	1122	241	12.2281	6.45981	0	127	38.6798	8.42055	2.37623	4.80713	0.459078	1.18295	0.164413	0.818046	0.108722	37	7.82423	1025.66	435.05	131923	75819.3	284.177	128.549	0.750351	0.143964	13.7192	18.1565	1799.5	2430.39	606.658	249.047	96706.5	48400.8	414.621	162.547	65637
3	12	2612	1.17199	1387	0.25018	0	0	0	0	0	0	0	0.25018	1040	245	12.4234	6.51779	0	126	43.0335	8.37657	2.60975	4.81998	0.547375	1.17489	0.172688	0.822069	0.11942	37	8.57448	874.919	421.75	113128	76917.7	238.664	125.768	0.745928	0.148818	13.5884	32.7666	1817.5	4755.53	522.963	241.62	84751	49039.8	371.505	152.711	60051
3	13	1812	1.18049	672	0.159226	0	0.00177	0.00177	0	0	0	0	0.160714	564	242	13.9925	5.90641	0	108	38.0801	7.9567	2.62522	4.35762	0.452675	1.17165	0.189037	0.836579	0.105094	34	8.754	960.116	378.713	103964	62286.9	270.283	117.004	0.768149	0.142817	13.8641	26.5256	1530	3510.08	580.762	219.476	82479.5	43218.3	271.755	121.042	40041
3	14	1620	1.19222	626	0.201278	0	0	0	0	0	0	0	0.201278	500	237	13.485	5.99148	0	111	39.2998	8.04201	2.49911	4.421	0.549345	1.16618	0.196911	0.833271	0.113328	34	9.15532	736.12	357.713	79638	59342.1	205.347	107.365	0.768456	0.151123	13.7315	22.343	1576.5	4592.32	447.752	210.364	63929.5	39742.7	278.895	149.194	40378.5
3	15	1894	1.17584	738	0.231707	0	0.001764	0.001764	0	0	0	0	0.233062	566	251	13.9364	6.01945	0	112	35.9175	8.05654	2.4439	4.42704	0.432221	1.16613	0.187734	0.836584	0.109174	35	8.29976	871.026	350.104	97210.5	54595.3	243.604	107.248	0.762394	0.13575	14.0756	27.1199	1639.5	3752.3	527.841	203.471	77231.5	38433.3	301.597	137.182	44333.5
3	16	1491	1.17778	561	0.174688	0	0	0	0	0	0	0	0.174688	463	266	14.57	6.20796	0	118	48.0618	8.31491	2.801	4.52701	0.697126	1.15355	0.216307	0.838458	0.114849	36	11.4923	893.091	434.492	104892	74625.2	245.554	129.091	0.770207	0.184248	13.545	27.5268	1678	3962	540.863	254.242	81744	50092.4	268.568	140.328	41329
3	17	1304	1.20531	609	0.147783	0	0	0	0	0	0	0	0.147783	519	289	14.6689	6.61067	0	137	45.8504	9.08508	2.74407	4.7955	0.490203	1.1307	0.178044	0.847136	0.098029	39	9.25282	1085.86	438.525	146672	87635	291.105	124.009	0.78302	0.133506	13.1884	20.9642	1845.5	3017.87	657.088	257.186	107454	55348.9	335.416	135.164	55543.5
3	18	1594	1.18114	844	0.129147	0	0	0	0	0	0	0	0.129147	735	271	13.9293	6.61215	0	136	55.8672	8.84305	2.72106	4.81657	0.603329	1.14822	0.175412	0.841819	0.098604	38	10.0392	1155.12	431.979	158346	88416.4	314.97	123.161	0.773506	0.135066	13.9287	18.9505	1955.5	3094.95	688.211	253.371	114268	54066.3	410.853	140.732	68477.5
3	19	2410	1.23653	1161	0.264427	0	0	0	0	0	0	0	0.264427	854	276	13.633	6.79627	0	139	49.0281	9.07534	2.78174	4.89612	0.609851	1.15123	0.173289	0.839396	0.107384	39	9.35672	1192.86	464.253	168069	95259.4	323.224	132.547	0.755582	0.123206	13.7447	16.8206	1993	2909.21	716.307	276.587	121060	60000.9	421.031	153.547	69771
3	20	1695	1.17177	905	0.19116	0	0	0	0	0	0	0	0.19116	732	274	13.7826	6.69444	0	140	45.7733	8.99689	2.627	4.9088	0.552261	1.14668	0.169311	0.839042	0.109394	39	8.66268	1207	441.86	165898	90480.7	328.696	129.212	0.752618	0.135592	13.9344	21.3459	1977	3741.89	718.485	256.949	119806	55874.5	387.693	149.334	65013
3	21	1966	1.31681	873	0.189003	0	0	0	0	0	0	0	0.189003	708	264	12.9926	6.78967	0	140	48.3377	8.97302	2.56526	4.96672	0.705509	1.15838	0.178119	0.828315	0.116239	39	9.19366	1104.45	488.724	155628	90837.2	305.379	146.516	0.775973	0.142203	13.8074	15.8305	2021.5	2447.07	668.948	279.46	111230	57102.1	326.913	140.32	54377.5
3	22	2078	1.21156	991	0.210898	0	0.001279	0.001279	0	0	0	0	0.211907	781	264	12.9625	6.73057	0	141	50.6592	9.02378	2.88787	4.98215	0.67661	1.16335	0.174926	0.83334	0.122738	39	9.77233	1156.03	478.999	167413	98460.2	317.375	145.551	0.737334	0.138325	13.7229	38.1048	1987.5	5828.02	688.525	275.726	118782	59749.6	336.567	145.456	57299
3	23	1796	1.16142	1003	0.162512	0	0	0	0	0	0	0	0.162512	840	265	13.1104	6.65366	0	134	42.731	8.70792	2.56336	4.88687	0.52448	1.1692	0.173337	0.826949	0.106913	38	8.57521	1169.37	457.153	158351	86673.8	316.935	132.906	0.748897	0.138103	13.9392	23.9712	1952.5	2833.19	694.621	263.516	114194	55004.6	435.197	164.203	71758.5
4	2	485	4.45241	311	0.083601	0	0.003509	0.003509	0	0	0	0	0.086817	284	235	13.4748	5.64112	0	144	53.4567	9.81779	3.38931	4.65171	0.629465	1.06814	0.192238	0.87554	0.115602	41	11.5402	695.041	311.662	101124	62832.3	187.022	91.3447	0.736516	0.163641	103.927	149.329	15763	24395.3	415.715	176.219	76079	40947.6	412.024	158.819	74686
4	3	642	0.956503	434	0.087558	0	0	0	0	0	0	0	0.087558	396	220	12.8839	5.54662	0	142	79.6903	9.76545	3.18956	4.65163	1.06941	1.05438	0.197189	0.873034	0.107783	41	13.0603	540.528	315.87	80052.5	57552.1	140.897	92.094	0.741121	0.169962	138.065	213.111	20506	35578.4	321.436	177.494	59823	37876.8	424.918	179.584	75038
4	4	650	0.923068	466	0.10515	0	0	0	0	0	0	0	0.10515	417	231	13.1974	5.53793	0	147	65.6877	10.0146	3.4032	4.63136	0.804096	1.05777	0.196226	0.882942	0.116262	42	11.2589	590.272	298.949	88476	57629.1	155.005	87.8397	0.729496	0.181291	224.555	227.278	32521.5	38863.3	354.957	169.512	66691.5	37907.3	495.906	188.449	90296
4	5	1259	0.927871	658	0.179331	0	0	0	0	0	0.001852	0.001852	0.180851	539	266	15.177	5.93135	0	128	63.8484	8.97202	3.53404	4.59811	0.663569	1.08741	0.2207	0.857738	0.122175	39	12.809	687.362	395.88	87650	73516.3	185.515	116.537	0.755718	0.174329	31.798	191.727	4399	31875.1	423.709	237.654	68758	49651.9	446.429	205.614	70849
4	6	2314	0.977469	1194	0.221943	0	0	0	0	0	0	0	0.221943	929	251	13.9076	6.23522	0	112	46.8638	7.8942	3.00712	4.57233	0.509647	1.18603	0.199944	0.815058	0.124711	34	10.1736	976.931	393.889	109792	69000	269.137	121.236	0.755573	0.140671	12.6407	63.4978	1476.5	11342.5	594.688	235.247	85586	46706.2	502.249	230.194	72565
4	7	2685	0.984324	1576	0.180203	0	0	0	0	0	0	0	0.180203	1292	229	12.1059	6.25728	0	118	41.5621	8.17255	2.37508	4.64195	0.532546	1.17702	0.184728	0.821795	0.109711	35	8.66208	817.156	397.003	98137	61043	230.078	118.19	0.768695	0.152951	12.2308	27.3928	1476	3877.33	483.644	228.657	74617	41243.5	433.849	197.5	66366
4	8	1853	1.03068	1073	0.139795	0	0	0	0	0	0	0	0.139795	923	240	12.3381	6.42262	0	121	39.0896	8.1115	2.39102	4.73473	0.456331	1.19224	0.17268	0.816437	0.107389	35	8.29451	922.489	421.573	114997	70332.6	255.76	123.105	0.777393	0.138453	12.0593	28.5773	1510	3451.51	544.604	243.279	86048	45592	360.906	161.81	56743
4	9	2226	1.01036	1355	0.180812	0	0	0	0	0	0	0	0.180812	1110	240	12.2392	6.40445	0	125	39.2108	8.40702	2.33802	4.74858	0.515489	1.16757	0.183504	0.822267	0.113533	37	8.13435	768.061	402.921	97223	64427.1	209.447	118.912	0.77974	0.154053	12.8348	30.0156	1666	5189.91	459.028	230.425	73565	42569.7	397.587	172.474	62452
4	10	2386	1.11081	1315	0.16654	0	0	0	0	0	0	0	0.16654	1096	248	12.6377	6.46901	0	126	49.6159	8.42227	2.30737	4.76146	0.587649	1.16613	0.168067	0.82659	0.109269	37	7.91844	790.877	377.54	100348	62294.4	214.278	109.635	0.784139	0.132143	13.1241	19.089	1695.5	2856.1	474.404	217.029	75423.5	40598.1	377.754	154.905	60344.5
4	11	2862	1.09673	1679	0.224538	0	0	0	0	0	0	0	0.224538	1302	243	12.5208	6.42577	0	127	53.514	8.40089	2.59547	4.78896	0.543284	1.18654	0.175973	0.823406	0.109247	36	9.19065	969.437	404.661	126343	75351	266.302	117.059	0.768829	0.122235	13.7395	20.0518	1820.5	2694.25	585.413	234.873	93908	47428.7	422.943	149.391	67678
4	12	3138	1.19504	1623	0.225508	0	0	0	0	0	0	0	0.225508	1257	248	12.6384	6.53276	0	126	38.9277	8.35958	2.42471	4.81934	0.441913	1.18654	0.163951	0.819874	0.106197	36	7.94815	1035.39	439.625	133684	73905.1	280.763	127.543	0.779615	0.126186	13.8582	19.0866	1807	2539.97	614.993	254.161	99610	48235.7	482.72	165.604	76059.5
4	23	1939	1.15317	1052	0.162548	0	0	0	0	0	0	0	0.162548	881	264	13.3357	6.571	0	138	45.2939	8.97038	2.72379	4.87584	0.539982	1.14376	0.176349	0.841297	0.105164	39	9.04681	1096.92	467.204	151026	91486.2	294.456	135.399	0.756123	0.135991	13.7848	18.1496	1974	2845.27	660.237	271.073	109762	58349.6	391.085	152.042	64737
5	2	1026	1.11982	632	0.267405	0	0	0	0	0	0	0	0.267405	463	248	12.177	6.64721	0	106	39.3562	7.31695	2.40731	4.57181	0.600655	1.24175	0.198274	0.776038	0.135536	33	8.85965	1223.93	836.788	137222	119908	390.454	267.557	0.773953	0.177321	8.10994	30.7096	961	4772.5	702.91	500.302	105623	86043.1	290.117	196.451	42104
5	3	1310	1.06983	761	0.155059	0	0	0	0	0	0	0	0.155059	643	244	12.1431	6.54407	0	113	40.5362	7.71996	2.34256	4.63868	0.677445	1.21792	0.195705	0.799341	0.15094	34	8.57609	1011.19	659.976	119497	90912.3	330.414	226.413	0.79217	0.178535	10.828	35.9462	1373	5190.51	594.613	365.405	90767.5	62787.9	268.595	167.532	41130.5
5	4	1801	1.13763	984	0.148374	0	0	0	0	0	0	0	0.148374	838	248	12.4418	6.65022	0	114	40.4612	7.76955	2.51336	4.6696	0.534061	1.20964	0.185276	0.804723	0.137541	34	8.3392	1202.95	666.938	139250	102500	391.922	224.532	0.804804	0.143352	12.8391	48.4782	1635	6106.01	696.025	371.02	105661	69221.9	288.276	160.363	43880
5	5	1387	1.05366	515	0.081553	0	0	0	0	0	0	0	0.081553	473	261	12.6256	6.70435	0	115	80.7213	7.82511	2.65337	4.70534	0.96871	1.14002	0.265052	0.794305	0.139438	36	13.1958	790.797	652.383	90503	93753	245.224	223.186	0.784768	0.294297	12.219	75.905	1620	8983.73	459.772	364.212	69025	63824.7	229.388	215.497	35580
5	6	1868	1.05027	1163	0.16595	0	0	0	0	0	0	0	0.16595	970	271	13.0411	6.79921	0	121	40.713	7.97809	2.47685	4.79846	0.547871	1.21166	0.173949	0.797053	0.125055	35	8.26435	1240.42	591.813	153726	95248.3	389.001	201.81	0.80687	0.122683	16.3844	98.409	2234.5	12016.3	725.218	332.712	112793	62578.2	413.499	225.448	65315
5	7	1213	1.09433	667	0.130435	0	0	0	0	0	0	0	0.130435	580	259	12.7551	6.683	0	121	136.313	8.13635	2.71268	4.73872	1.05441	1.19576	0.168511	0.813655	0.115045	36	11.2967	992.799	474.44	123414	99549.8	291.589	151.247	0.740419	0.144511	13.8683	81.4028	1888	9830.37	585.059	268.31	91656	51596.8	274.153	162.959	43741
5	8	2206	1.09798	1177	0.161427	0	0	0	0	0	0	0	0.161427	987	255	12.6346	6.5794	0	127	41.0376	8.57419	2.41471	4.75601	0.510572	1.16355	0.183182	0.831955	0.107827	37	8.26217	979.435	497.341	124739	84621.1	274.321	147.687	0.77797	0.16207	12.9443	57.3946	1806	7460.82	579.136	287.018	93222	55019.5	311.985	149.951	49946
5	9	1602	1.12305	798	0.156642	0	0	0	0	0	0	0	0.156642	673	267	13.4009	6.55029	0	128	49.7856	8.66262	2.54097	4.73995	0.66258	1.13332	0.192649	0.839476	0.113776	38	9.239	858.325	488.927	111642	82593.3	233.733	140.06	0.778119	0.190208	12.2035	19.0586	1603.5	2674.29	510.823	283.084	82775.5	54290.2	295.754	149.061	46685.5
5	10	2043	1.11371	1167	0.113111	0	0	0	0	0	0	0	0.113111	1035	261	13.0541	6.47618	0	129	46.8509	8.68297	2.61123	4.72938	0.56441	1.15667	0.182128	0.840984	0.099305	37	9.0154	946.126	437.947	122970	80668.3	262.176	125.376	0.779464	0.139343	13.1709	28.1322	1770	4262.75	561.095	255.029	91490	52517.6	359.14	148.181	58460
5	11	2081	1.04984	1214	0.159802	0	0	0	0	0	0	0	0.159802	1020	260	13.3562	6.36886	0	129	59.8554	8.68962	2.63435	4.72024	0.653776	1.15228	0.179551	0.83908	0.103466	37	9.09434	959.59	439.878	125379	81923	262.456	127.275	0.774507	0.140501	13.297	24.4025	1779	3833.75	574.906	254.06	93747	52327.5	363.752	156.53	58862
5	12	2138	1.10744	1236	0.19822	0	0	0	0	0	0	0	0.19822	991	267	13.7303	6.51494	0	134	41.9026	8.96795	2.62894	4.75004	0.459123	1.14002	0.168775	0.847982	0.100314	38	8.58196	1022.05	453.624	138960	85428.8	274.453	128.736	0.756158	0.141531	13.9144	23.0399	1929	3192.48	611.937	264.938	102270	54972	487.387	185.962	79714.5
5	23	2505	1.16474	1370	0.189051	0	0	0	0	0	0	0	0.189051	1111	266	13.2256	6.61374	0	138	43.1883	9.02815	2.63634	4.88678	0.478636	1.15108	0.169198	0.843304	0.109274	38	8.71987	1108.45	462.039	152769	87991.8	303.364	133.558	0.75095	0.13873	13.8876	23.126	2001	3488.87	657.754	267.259	110458	56086.5	435.198	163.707	71954
6	2	1627	1.24591	927	0.244876	0	0	0	0	0	0	0	0.244876	700	398	15.6872	8.54456	0	186	65.5624	9.59921	2.771	6.08468	0.973479	1.21104	0.154378	0.767283	0.142371	44	9.72637	1284.12	550.822	244387	165192	318.803	136.092	0.777484	0.111092	9.73896	93.6158	2123	21391.9	781.081	325.837	148781	80561.2	488.38	207.895	93915
6	3	1357	1.12279	808	0.212871	0	0	0	0	0	0	0	0.212871	636	373	14.9771	8.29284	0	168	61.6542	8.86104	2.70774	5.93029	0.947658	1.20731	0.200678	0.752784	0.156117	42	9.96259	950.398	552.155	162428	127869	233.989	141.162	0.765892	0.188333	9.98351	61.1566	1854.5	11299.2	582.957	324.041	104594	68836.5	494.948	255.104	89627.5
6	4	1793	1.10688	1154	0.20104	0	0.001085	0.001085	0	0	0	0	0.201906	921	335	13.9532	7.83738	0	155	47.2774	8.52447	2.39334	5.63384	0.722101	1.23099	0.156382	0.753825	0.149003	39	8.13671	1067.8	527.533	168910	106364	272.396	138.012	0.771502	0.136347	10.3735	52.1698	1715	9574.84	644.274	308.586	112405	60269.4	538.844	212.043	91714
6	5	1754	1.04421	1113	0.224618	0	0	0	0	0	0	0	0.224618	863	291	13.0032	7.38726	0	139	48.0247	8.35839	2.3272	5.32388	0.691598	1.22526	0.173281	0.771499	0.134496	38	8.62946	852.683	481.166	123283	88611.9	223.152	132.704	0.770861	0.154536	12.031	53.0834	1793.5	8819.5	512.28	277.998	85847	53109.6	488.898	232.366	80654
6	6	2548	1.05529	1665	0.23003	0	0	0	0	0	0	0	0.23003	1282	275	12.9713	6.96498	0	135	42.3985	8.37729	2.43517	5.09327	0.543057	1.202	0.166034	0.799053	0.122855	37	8.19113	1072.76	529.614	147065	96753.6	284.338	146.336	0.764329	0.14071	12.3884	43.8409	1753	7261.58	640.331	307.593	105028	59455.9	598.669	214.346	98520.5
6	7	2288	1.03727	1452	0.201102	0	0	0	0	0	0	0	0.201102	1160	272	13.0462	6.76096	0	131	44.608	8.49938	2.48333	4.93334	0.584173	1.18639	0.174577	0.81465	0.117392	37	8.58994	936.484	441.728	124234	78693.4	249.725	125.483	0.775285	0.147498	12.4264	27.677	1704	4140.2	562.884	254.667	90684.5	49592.5	489.185	193.368	79554
6	8	1471	1.1108	843	0.208778	0	0	0	0	0	0	0	0.208778	667	266	13.1304	6.62701	0	130	45.688	8.62314	2.59758	4.79933	0.599467	1.15743	0.174282	0.831133	0.108069	37	8.85754	1040.73	472.311	137255	83897	277.51	133.337	0.737086	0.162815	12.1301	36.2953	1632	4541.78	626.161	275.371	100582	53267.2	365.321	159.087	60539
6	9	1903	1.1177	1053	0.183286	0	0	0	0	0	0	0	0.183286	860	268	13.4165	6.54944	0	133	40.9066	8.82991	2.50906	4.78465	0.500678	1.14841	0.173679	0.840356	0.103275	38	8.43175	928.41	444.93	124837	81394.1	248.722	128.167	0.749684	0.158275	12.734	18.5677	1762	2673.23	557.832	254.669	91127	51843.3	376.119	158.57	62538
6	10	2388	1.10315	1382	0.166425	0	0	0	0	0	0.000868	0.000868	0.167149	1151	268	13.536	6.53281	0	131	46.8662	8.84905	2.73465	4.77148	0.571827	1.14841	0.179027	0.842772	0.10645	38	8.97421	881.404	423.705	116586	75942.4	238.874	122.482	0.774348	0.141446	12.9157	26.3609	1766.5	3602.63	530.778	245.431	86745	49216.5	427.363	173.994	70134.5
6	11	2755	1.07876	1596	0.241228	0	0	0	0	0	0	0	0.241228	1211	258	13.3019	6.37455	0	133	42.9594	8.94979	2.59324	4.76374	0.528454	1.12556	0.178877	0.845276	0.104972	39	8.6982	833.06	410.6	111659	72783.6	224.42	116.347	0.774162	0.141917	13.7151	19.1076	1868	2952.4	503.126	239.598	83383	47644.5	409.585	168.059	68683
6	12	1921	1.10154	1094	0.152651	0	0.001079	0.001079	0	0	0	0	0.153565	926	262	13.2587	6.53917	0	132	42.2583	8.79917	2.58289	4.7612	0.513911	1.15228	0.172699	0.837704	0.103461	38	8.71025	1013.87	461.366	134763	83393	275.18	134.241	0.762062	0.144419	13.8421	28.5182	1877	4577.73	599.873	264.046	99323	53505.7	385.21	156.574	63205
6	23	2377	1.07426	1338	0.187593	0	0	0	0	0	0	0	0.187593	1087	259	13.5152	6.41283	0	136	43.176	8.96669	2.68782	4.82475	0.498831	1.12841	0.176267	0.843328	0.107064	39	8.79111	910.625	442.494	123527	82425	243.546	127.002	0.760715	0.144648	13.654	29.6526	1954	4262.93	544.592	256.422	91131	52784	426.102	177.296	70967
7	2	1537	1.08164	906	0.220751	0	0	0	0	0	0	0	0.220751	706	448	22.8222	6.88839	0	217	95.2219	14.0988	5.47173	4.99471	0.609875	0.876271	0.202895	0.934804	0.086851	55	17.9169	791.937	356.09	170408	115058	195.699	94.2299	0.750262	0.139586	6.98859	31.3923	1637	6941.09	492.059	213.551	116681	68984.9	463.656	205.116	112371
7	3	1226	1.02628	729	0.15775	0	0.001629	0.001629	0	0	0	0	0.159122	613	467	23.6116	6.86805	0	215	92.9382	14.0146	5.72462	4.95547	0.543292	0.855003	0.205391	0.934597	0.075285	56	18.9621	647.422	325.132	140823	107769	156.484	86.2969	0.738186	0.145302	8.4274	38.7455	2029	7942.65	410.178	196.143	98674.5	65272.2	437.812	200.698	104693
7	4	1284	1.09674	751	0.22237	0	0	0	0	0	0	0	0.22237	584	451	23.2436	6.80885	0	212	86.1774	14.1493	5.29784	4.89345	0.52045	0.870247	0.203818	0.938176	0.071934	55	17.2925	932.008	398.404	196612	135046	227.82	105.987	0.73734	0.13272	9.27703	41.398	2146.5	7167.52	584.278	239.99	135292	81947.6	441.642	167.552	105554
7	5	1957	1.04198	1065	0.2723	0	0.002581	0.002581	0	0	0	0	0.274178	773	446	23.2815	6.80115	0	192	86.224	12.8801	5.37726	4.83193	0.60721	0.894481	0.218632	0.926897	0.086648	52	17.9669	809.343	433.775	160668	132248	197.018	111.729	0.766585	0.147334	11.8969	34.9293	2481	8268.53	513.044	262.626	114395	80538.3	607.855	246.975	137463
7	6	1449	1.07667	728	0.199176	0	0.003431	0.003431	0	0	0	0	0.201923	581	384	20.2195	6.74943	0	165	67.2107	11.1196	4.1352	4.77931	0.61525	1.00365	0.209588	0.902134	0.092415	46	14.0653	887.418	436.965	148346	105717	218.181	113.651	0.76381	0.155779	12.0598	46.9414	2096	7812.6	550.893	263.221	106573	65963	454.487	212.339	89220
7	7	1960	1.0503	1043	0.255992	0	0	0	0	0	0	0	0.255992	776	345	17.6848	6.55981	0	153	59.3386	10.4308	3.36924	4.73016	0.579709	1.01907	0.197399	0.890292	0.095534	44	11.4269	713.747	413.349	109714	83484.6	181.52	112.131	0.757894	0.169181	12.2934	26.8935	1963.5	4306.71	444.658	245.14	81558	54432.3	445.705	187.615	83038
7	8	1928	1.05158	1141	0.176161	0	0	0	0	0	0	0	0.176161	940	298	15.0139	6.53132	0	138	45.8729	9.40944	2.9715	4.71334	0.474344	1.09706	0.182639	0.866863	0.097693	40	9.63903	895.875	415.943	124922	83093.1	237.414	114.563	0.758185	0.143028	12.9674	26.6228	1864.5	3709.54	539.973	244.863	92287	53310.9	433.526	167.773	74478
7	9	1599	1.05428	936	0.16453	0	0.002558	0.002558	0	0	0	0	0.166667	780	267	13.73	6.43582	0	135	48.3566	9.21364	2.97283	4.71923	0.599266	1.10537	0.199271	0.858188	0.108641	39	10.4185	756.072	398.871	103936	76490.7	202.795	112.887	0.769981	0.178151	12.8263	33.4825	1814	5441.58	457.239	232.783	78201	50635	394	178.437	67106
7	10	1521	1.08393	827	0.166868	0	0.001451	0.001451	0	0	0	0	0.168077	688	273	13.9813	6.50229	0	135	52.7938	9.01388	2.7912	4.75408	0.655961	1.13595	0.194479	0.849801	0.107762	38	9.96161	967.636	452.385	130348	83225.9	259.127	128.912	0.769496	0.167179	12.8817	27.9195	1786.5	3701.4	586.825	265.913	95739	53746.8	395.081	167.495	65460
7	11	2064	1.08967	1138	0.173989	0	0	0	0	0	0	0	0.173989	940	272	13.8175	6.48169	0	134	44.6278	9.08308	2.75734	4.72332	0.517144	1.12477	0.177171	0.8538	0.100279	39	9.16877	866.879	414.227	117652	75862.6	230.722	119.17	0.781338	0.148124	13.1995	18.063	1814	3030.5	522.756	239.958	87199.5	49510.7	361.136	157.607	60308.5
7	12	2900	1.10814	1613	0.208308	0	0	0	0	0	0	0	0.208308	1277	265	13.6583	6.47877	0	135	46.7916	8.93486	2.67128	4.8022	0.533057	1.14892	0.170875	0.843838	0.10039	38	9.20394	1144.13	446.428	153036	87668	308.262	127.741	0.736818	0.139163	14.1272	41.2976	2006	4914.72	690.562	260.355	112942	55008.7	484.986	173.591	80580.5
7	23	3165	1.07773	1802	0.236404	0	0	0	0	0	0	0	0.236404	1376	262	13.5049	6.45779	0	140	43.7694	9.16558	2.71864	4.85023	0.500111	1.13628	0.176217	0.847141	0.104233	39	9.00203	968.274	469.997	135980	86078	259.51	134.418	0.765208	0.133671	14.2075	27.8873	2063	4103.24	582.315	275.743	99771	55531.3	512.084	197.286	85919
8	2	2351	1.12234	1046	0.231358	0	0	0	0	0	0	0	0.231358	804	319	17.1699	6.3805	0	126	44.1397	8.61541	2.57638	4.66404	0.527077	1.15743	0.177885	0.840627	0.097405	37	8.83068	968.168	414.207	122327	73589.1	258.676	119.516	0.786554	0.110576	6.83621	52.6569	911	7421.66	592.741	244.199	91816	47400.4	408.832	189.199	63715
8	3	2393	1.0732	1088	0.23989	0	0.004837	0.004837	0	0	0	0	0.243566	823	313	17.0192	6.38444	0	125	45.6703	8.54446	2.7396	4.67798	0.535972	1.14014	0.187983	0.838871	0.102263	37	9.61612	829.417	383.359	103780	69702.3	218.385	109.759	0.765984	0.143157	7.78698	48.514	1050	6459.56	516.497	227.497	79337	45434.2	393.721	190.952	60890
8	4	2379	1.12329	1083	0.20868	0	0	0	0	0	0	0	0.20868	857	317	17.1418	6.44669	0	126	42.494	8.59895	2.5604	4.6889	0.462913	1.15628	0.173428	0.839184	0.098682	37	8.62633	921.263	424.559	120074	80297.1	243.112	119.88	0.746162	0.134233	9.72593	50.704	1322	7364.36	572.224	250.752	90250	50302.3	419.683	174.466	64699
8	5	1708	1.06208	762	0.227034	0	0	0	0	0	0	0	0.227034	589	329	17.4801	6.47885	0	126	44.1791	8.59594	2.61512	4.68361	0.55781	1.14416	0.186168	0.836952	0.103793	37	9.01815	843.252	434.535	106047	82927.1	223.552	120.767	0.756182	0.161205	10.9145	33.9002	1458	4848.53	514.113	260.307	80757	52951.3	406.406	185.822	62706
8	6	2660	1.08475	1254	0.232855	0	0	0	0	0	0	0	0.232855	962	312	16.6154	6.45721	0	132	42.7206	8.93331	2.65469	4.74205	0.459397	1.13132	0.17532	0.849358	0.092995	38	8.90477	1033.76	415.547	139694	80155.3	272.492	116.235	0.765754	0.131815	12.7336	44.5031	1845.5	6392.91	633.025	246.634	103315	51297.6	458.893	200.461	75380.5
8	7	1434	1.0038	691	0.146165	0	0.001695	0.001695	0	0	0	0	0.147612	589	303	15.8155	6.55331	0	130	45.0426	8.66577	2.65048	4.77757	0.584825	1.13472	0.207445	0.837217	0.105296	38	9.6127	749.515	458.001	96459	76441.6	196.66	128.249	0.768712	0.19919	12.1545	45.7891	1652	6502.02	459.998	268.922	71698.5	49576.9	373.27	210.802	59993
8	8	2211	1.06093	1223	0.220769	0	0	0	0	0	0	0	0.220769	953	302	15.6191	6.54737	0	132	44.6866	8.83242	2.71443	4.78877	0.50363	1.1474	0.172009	0.840392	0.094854	38	9.01924	1009.43	428.811	136373	81283.1	270.062	120.694	0.762216	0.130784	12.9155	30.265	1799	4395.96	610.566	249.818	100137	51299.2	453.724	172.423	73564
8	9	1627	1.0208	967	0.162358	0	0	0	0	0	0	0	0.162358	810	289	14.7682	6.563	0	137	42.558	9.13638	2.63214	4.79331	0.502529	1.12841	0.180417	0.854755	0.0985	39	8.68258	930.38	470.248	129196	87020.6	247.276	130.541	0.755918	0.154755	12.8197	41.6467	1893	5924.66	565.01	274.231	94199	56277.8	458.058	194.197	76176
8	10	2069	1.06296	1299	0.177059	0	0	0	0	0	0	0	0.177059	1069	268	13.3811	6.52375	0	136	44.2676	9.07148	2.67677	4.77332	0.529743	1.14376	0.179563	0.849236	0.09849	39	8.8483	976.503	444.072	132914	79885.7	263.437	127.704	0.768793	0.145308	13.3182	33.0842	1873	5229.88	587.083	255.497	97101	51337.1	440.705	177.744	73234
8	11	1580	1.08641	895	0.162011	0	0	0	0	0	0	0	0.162011	750	265	13.3924	6.45077	0	131	43.2695	8.74838	2.61772	4.77278	0.510299	1.14772	0.177077	0.842593	0.104666	38	8.84927	747.602	408.415	101934	70230.9	202.98	116.213	0.761012	0.148176	13.0839	27.3362	1771.5	3631.68	456.198	237.925	76234.5	45825.8	344.789	160.729	57472
8	12	2793	1.12836	1537	0.221861	0	0	0	0	0	0	0	0.221861	1196	262	13.4485	6.51297	0	136	44.4145	9.0061	2.72335	4.83543	0.511939	1.1462	0.170963	0.84498	0.105119	39	9.00233	1048.79	459.958	145235	89519.8	281.813	133.788	0.737005	0.138275	14.0818	29.9451	2022	4452.43	628.854	268.621	105939	56272.4	432.367	167.55	71929
8	13	1557	1.09869	579	0.174439	0	0.002092	0.002092	0	0	0	0	0.176166	477	251	14.8552	5.98068	0	108	59.5929	7.89466	2.61395	4.34491	0.651834	1.16576	0.214948	0.834186	0.109779	34	10.255	758.449	385.52	82710	56772.9	212.823	117.882	0.767271	0.181671	13.9513	30.6441	1561.5	4511.9	458.953	226.103	66784	39694.5	255.589	144.799	36485.5
8	14	2568	1.1735	934	0.243041	0	0.001414	0.001414	0	0	0	0	0.244111	706	240	13.508	6.08251	0	113	40.161	8.01334	2.58603	4.47089	0.514083	1.18295	0.189267	0.83103	0.109921	35	8.92477	925.068	393.9	104060	64403.2	259.848	121.501	0.76416	0.14052	13.8491	25.0089	1620	3494.23	561.134	228.826	82243.5	43532.7	261.98	119.817	38778
8	15	1849	1.18078	647	0.180835	0	0.001887	0.001887	0	0	0	0	0.18238	529	255	13.6948	6.15449	0	114	40.2362	8.07934	2.51905	4.50366	0.550342	1.16944	0.184014	0.830532	0.105975	35	8.69552	801.351	353.61	90884	57062.5	223.869	107.727	0.764995	0.144974	13.375	29.8118	1591	3980.56	483.224	205.576	71249	39061.2	240.293	111.387	35745
8	16	2251	1.19982	803	0.252802	0	0	0	0	0	0	0	0.252802	600	277	14.8968	6.34385	0	127	41.3784	8.8328	2.59608	4.60132	0.503147	1.13764	0.179052	0.851397	0.101952	37	8.72525	969.23	408.973	124197	73564.6	262.952	119.275	0.763234	0.126932	14.5306	21.8089	1917	2937.17	591.161	238.423	94402	48509.6	270.723	112.539	43105
8	17	1534	1.26868	590	0.2	0	0	0	0	0	0	0	0.2	472	293	15.0033	6.54153	0	129	44.0215	8.8063	2.7681	4.66762	0.487147	1.14455	0.17799	0.848248	0.097111	37	9.25734	1048.55	444.702	137253	89452.8	284.75	127.11	0.769421	0.136196	14.1179	39.7424	1894	5655.43	634.043	261.362	101816	57491.3	253.99	122.572	41097.5
8	18	2031	1.17508	975	0.18359	0	0.001256	0.001256	0	0	0	0	0.184615	795	280	13.89	6.62126	0	137	48.7892	9.15146	2.69338	4.79242	0.52501	1.13498	0.174031	0.851633	0.097425	39	9.21251	1098.94	477.854	153044	92015.2	296.183	134.359	0.763143	0.132467	13.8776	21.8666	1986	3301	660.469	279.944	111663	58394.8	347.639	147.527	58810
8	19	1790	1.19806	838	0.217184	0	0	0	0	0	0	0	0.217184	656	270	13.8191	6.60118	0	136	43.1458	9.05416	2.76594	4.82048	0.46432	1.14002	0.178432	0.848713	0.10498	38	9.0373	1113.21	477.297	152356	87579.7	301.965	136.665	0.774013	0.13654	14.1483	29.8777	1989	3971.52	663.673	279.084	111390	56723.2	334.248	135.688	56116
8	20	2078	1.25923	1029	0.182702	0	0.001189	0.001189	0	0	0	0	0.183673	840	269	13.4148	6.63399	0	137	58.1708	9.01201	2.84625	4.84741	0.666718	1.14014	0.175061	0.844669	0.101889	39	9.86852	1108.16	456.339	154557	92279.7	300.301	132.102	0.766135	0.130922	14.2879	22.2961	2018	3309.38	665.468	263.587	111000	57488.6	375.165	140.486	63256.5
8	21	3621	1.32097	1664	0.216346	0	0	0	0	0	0	0	0.216346	1304	255	13.265	6.49177	0	140	43.5586	9.0764	2.67851	4.9055	0.504157	1.14804	0.174149	0.842823	0.103779	39	8.8031	1232.47	475.108	174710	92741.6	333.686	135.76	0.753695	0.134761	14.232	30.6827	2052	4664.82	739.832	276.976	125669	59210.9	486.193	175.138	82664
8	22	2639	1.27325	1232	0.25487	0	0.001089	0.001089	0	0	0	0	0.255682	917	268	13.2392	6.72809	0	138	43.3101	8.93876	2.55762	4.92472	0.536681	1.15658	0.170612	0.835498	0.106903	38	8.51811	1101.42	454.674	153063	88069.3	298.95	133.224	0.754081	0.132465	14.0071	31.6501	2006	5187.27	659.408	263.317	110335	54556.3	365.876	140.736	60949
8	23	2145	1.25385	1049	0.188751	0	0	0	0	0	0	0	0.188751	851	264	13.3722	6.63239	0	138	45.7952	8.93575	2.70481	4.91035	0.56799	1.15072	0.175466	0.835817	0.106459	39	8.98173	1111.68	482.88	156901	93456.6	304.688	143.372	0.753779	0.144058	13.5939	27.4599	1956	3858.01	661.352	279.577	112262	58809.4	383.493	159.16	63763
9	2	1859	1.1156	805	0.248447	0	0	0	0	0	0	0	0.248447	605	327	17.5127	6.4205	0	129	47.0173	8.83399	2.84569	4.67395	0.515427	1.14141	0.183195	0.850838	0.10075	38	9.6416	999.477	405.946	129207	79523.3	264.572	117.092	0.698959	0.142805	7.48333	49.4837	1024	7494.58	617.717	241.134	96507	50482.6	388.12	186.784	61874
9	3	2119	1.03413	997	0.228686	0	0.0013	0.0013	0	0	0	0	0.229689	768	310	16.5136	6.39462	0	124	49.3797	8.46216	2.67734	4.69281	0.63503	1.15386	0.204141	0.830402	0.105822	37	9.82659	809.023	424.347	98437	76061.4	213.346	121.01	0.75317	0.176258	7.47423	45.0172	983	6848.05	499.688	252.507	75053	48737.5	396.023	209.635	60950
9	4	1901	1.05566	798	0.191729	0	0	0	0	0	0	0	0.191729	645	310	17.1613	6.29672	0	126	62.4176	8.60115	2.77542	4.669	0.765385	1.12841	0.211621	0.839386	0.110148	37	11.5021	757.913	427.537	95378	74378	193.532	121.307	0.770935	0.191535	9.15385	41.6529	1251	5717.36	470.477	253.963	72853	48133.6	375.439	200.133	57490
9	5	2174	1.04845	1061	0.254477	0	0.001264	0.001264	0	0	0.001266	0.001266	0.256362	789	305	16.5304	6.35544	0	124	46.3122	8.49476	2.8072	4.67129	0.547768	1.15292	0.190161	0.835465	0.108425	37	9.70519	839.451	404.519	104610	78302.5	222.459	115.491	0.771289	0.152502	11.8889	37.3034	1688	5298.84	516.705	241.254	79271	49355.1	443.097	196.717	68655.5
9	6	1719	1.04239	847	0.197166	0	0	0	0	0	0	0	0.197166	680	312	16.9478	6.49135	0	128	42.7908	8.72811	2.6623	4.71485	0.474092	1.14873	0.179348	0.842456	0.096045	37	8.96075	1014.62	447.93	133251	83304.3	268.005	123.867	0.749802	0.148773	12.8609	44.7011	1736	6940.27	618.279	265.88	99423	53390.8	436.021	208.628	68912
9	7	1849	0.985677	917	0.17012	0	0	0	0	0	0	0	0.17012	761	319	16.8206	6.51663	0	132	47.4646	8.85335	2.59041	4.74845	0.614725	1.12841	0.195783	0.845897	0.10738	38	9.33598	774.285	434.437	102066	78050.1	200.453	122.293	0.768834	0.185119	12.472	35.6219	1772	5251.03	478.197	256.303	77313	50082.1	425.862	220.167	68481
9	8	2605	1.01889	1526	0.214941	0	0	0	0	0	0	0	0.214941	1198	286	14.6406	6.52912	0	133	44.0647	8.91583	2.68632	4.76602	0.4839	1.13561	0.175405	0.848162	0.095593	38	9.06548	950.037	450.106	128613	84850.9	250.193	127.223	0.75032	0.142447	12.9944	43.9147	1786	7217.81	577.401	261.333	95019	53164.5	512.51	205.915	83473
9	9	2228	1.01696	1343	0.218168	0	0	0	0	0	0	0	0.218168	1050	272	13.836	6.44418	0	133	42.9162	8.88507	2.5752	4.78529	0.535037	1.14668	0.175606	0.842838	0.101671	38	8.6633	913.155	447.51	121034	82383.5	244.4	126.923	0.780468	0.138183	12.4433	44.6573	1751	6299.66	554.041	260.558	89877.5	53122.9	431.914	167.88	70448
9	10	1859	1.05668	1091	0.15857	0	0.001089	0.001089	0	0	0	0	0.159487	917	275	13.9488	6.53627	0	132	46.6809	8.74441	2.79616	4.77874	0.567277	1.15228	0.180116	0.837213	0.109404	38	9.44825	994.457	445.265	133661	83167.4	267.708	126.731	0.757798	0.146244	13.1028	21.7842	1806	3336.22	590.732	258.544	98934	52674.9	417.595	162.805	68829
9	11	2184	1.09197	1194	0.170854	0	0	0	0	0	0	0	0.170854	990	271	13.7952	6.47067	0	132	41.2669	8.86477	2.60409	4.74095	0.499318	1.13867	0.172242	0.844884	0.109843	38	8.49977	939.735	445.498	126770	77870.8	252.022	128.731	0.766703	0.147284	13.4222	30.5746	1847.5	4321.1	564.955	258.073	94121	50413.7	386.722	166.553	63472
9	12	2296	1.08278	1362	0.174743	0	0.00089	0.00089	0	0	0	0	0.175477	1123	262	13.3365	6.50381	0	135	42.7995	8.98201	2.60068	4.78816	0.511468	1.14008	0.169879	0.844631	0.099629	38	8.61472	1082.78	472.662	147144	84615.7	293.2	135.306	0.764981	0.141148	13.8824	31.2261	1935.5	5346.51	644.229	274.608	108173	54010.5	448.367	179.701	74814
9	13	1736	1.16194	617	0.181524	0	0	0	0	0	0	0	0.181524	505	238	13.442	6.01661	0	108	40.9242	7.84912	2.50202	4.40664	0.585744	1.18295	0.188157	0.824522	0.117048	34	8.74168	812.464	397.483	89724.5	60566.5	229.948	121.541	0.741406	0.153916	13.4849	17.9668	1550.5	2135.62	486.929	233.278	71550.5	41119.7	250.24	127.269	36740.5
9	14	1554	1.31289	498	0.174699	0	0.002433	0.002433	0	0	0	0	0.176707	410	254	14.2234	6.10352	0	113	40.6339	8.08947	2.64835	4.43025	0.498744	1.18412	0.190548	0.835435	0.110724	35	8.88984	868.946	368.014	98589	61485.5	247.816	111.992	0.769531	0.143661	13.684	27.5443	1570	3742.72	527.98	215.916	77935	41835.7	246.032	108.087	35682.5
9	15	2768	1.10091	922	0.219089	0	0	0	0	0	0	0	0.219089	720	238	12.8461	6.20806	0	125	60.3182	8.38719	2.77355	4.66855	0.96639	1.17068	0.182099	0.817463	0.129248	37	10.3572	870.36	411.227	111765	70174.8	241.556	129.065	0.729011	0.156176	13.1748	22.6816	1723.5	3625.75	528.832	237.816	83264.5	44777.7	192.808	118.581	28914.5
9	16	1652	1.17348	646	0.134675	0	0	0	0	0	0	0	0.134675	559	260	14.2019	6.2176	0	120	42.906	8.51895	2.53811	4.50615	0.566526	1.15228	0.187438	0.847709	0.109034	36	8.90723	919.275	379.886	110296	67222	254.475	111.479	0.773391	0.141241	14.0303	22.7619	1739	3451.12	560.018	222.623	85284	44111.1	261.064	121.149	39903
9	17	1967	1.18984	911	0.19978	0	0.001372	0.001372	0	0	0	0	0.200878	728	273	14.0181	6.51442	0	129	42.2705	8.70739	2.6472	4.71155	0.471332	1.15394	0.175384	0.843123	0.095597	37	8.77652	1040.94	427.594	133316	82240.7	282.342	121.901	0.770655	0.125176	14.3978	22.6724	1898	4116.4	625.456	249.08	98781	53343.8	357.549	141.71	57306
9	18	1696	1.15804	923	0.15818	0	0.001287	0.001287	0	0	0	0	0.159263	776	279	14.122	6.5726	0	137	59.803	9.2034	2.78994	4.78779	0.63953	1.12905	0.17714	0.854152	0.099162	39	9.89775	1111.37	452.207	152534	89759	294.298	127.606	0.771469	0.12592	14.2146	21.5531	2027.5	3556.04	668.532	265.716	111708	57114.1	408.733	162.025	68190.5
9	19	2420	1.20394	1319	0.189538	0	0	0	0	0	0	0	0.189538	1069	266	13.332	6.6125	0	139	46.7066	9.07958	2.69938	4.87601	0.526683	1.14717	0.174202	0.84314	0.101224	39	8.95324	1133.22	506.57	157748	99917.3	307.498	145.94	0.738207	0.145091	14.5267	22.7181	2127.5	4279.55	676.673	295.797	113923	62774.4	416.967	154.4	70832.5
9	20	2484	1.14721	1429	0.216235	0	0	0	0	0	0	0	0.216235	1120	272	13.7122	6.64383	0	140	46.1116	9.13794	2.78086	4.87235	0.494063	1.14581	0.17097	0.847454	0.102628	39	9.19427	1227.34	479.523	175229	97650.3	333.557	140.36	0.735803	0.140307	14.6312	31.3662	2118.5	4490.35	732.169	278.343	125758	60781.8	475.593	173.356	79039.5
9	21	2206	1.16758	1212	0.222772	0	0	0	0	0	0	0	0.222772	942	262	13.0851	6.585	0	138	46.7436	9.13648	2.75383	4.86414	0.533784	1.13883	0.175003	0.845041	0.102316	39	9.29157	1226.18	494.835	171834	99212.7	334.364	141.99	0.748457	0.143334	14.4666	37.0757	2081.5	6082.19	733.495	287.728	124188	62767.4	419.128	161.011	70610
9	22	2015	1.3774	814	0.238329	0	0	0	0	0	0	0	0.238329	620	302	14.8428	6.81973	0	148	51.7545	9.51366	3.04893	4.93176	0.586932	1.11131	0.179884	0.854086	0.099615	41	10.1491	1089.13	399.922	158310	93305	293.696	113.26	0.758582	0.128323	13.1164	24.1232	1986	3575.88	658.943	236.947	113963	57733.5	340.737	132.287	59013
9	23	2446	1.16632	1353	0.25425	0	0	0	0	0	0	0	0.25425	1009	267	13.5748	6.60245	0	140	43.6523	9.17412	2.57715	4.89779	0.495067	1.1424	0.167875	0.847722	0.101618	39	8.51029	1123.07	458.922	157220	87361.4	303.667	132.954	0.770626	0.120622	14.0855	27.6191	2084	3937.78	671.19	267.035	113519	55402.9	419.094	159.342	71108.5
10	12	2202	1.08712	1313	0.204113	0	0.000957	0.000957	0	0	0	0	0.204874	1044	268	13.5917	6.54143	0	131	38.762	8.77932	2.48639	4.76351	0.443634	1.14873	0.168914	0.841666	0.099746	38	8.04341	981.53	425.789	132644	72043	266.569	123.276	0.76399	0.134815	13.5482	17.4537	1849	2329.9	590.845	245.107	97599	46996.8	440.005	165.702	72428
10	23	2574	1.20432	1213	0.203627	0	0.001035	0.001035	0	0	0	0	0.204452	965	271	13.386	6.8487	0	151	57.6971	9.34224	2.92857	5.07115	0.852565	1.13932	0.176155	0.831905	0.122471	41	10.1261	1135.07	492.574	169978	105846	309.766	146.577	0.755324	0.141922	13.6238	18.8077	2114.5	2661.69	685.014	285.415	119616	63604.1	346.407	165.04	58309.5
11	12	1882	1.0844	1063	0.201317	0	0	0	0	0	0	0	0.201317	849	268	13.7519	6.52108	0	133	47.9998	8.88976	2.74509	4.78866	0.584056	1.14455	0.182424	0.842938	0.1075	38	9.46906	983.79	451.58	134250	83551.6	267.82	128.345	0.781858	0.146732	13.664	24.4849	1888	3128.51	591.472	262.12	97428	53491.5	431.38	184.824	71598
11	23	2617	1.22706	1271	0.243902	0	0	0	0	0	0	0	0.243902	961	273	13.7288	6.72921	0	139	46.9833	8.99547	2.70895	4.93477	0.596166	1.15228	0.172101	0.834502	0.111407	39	9.04654	1035.67	460.847	144521	88164.2	278.088	133.092	0.76395	0.130026	13.6983	15.5254	1957	2702.17	622.908	268.159	104325	56127.7	391.988	159.551	65273
12	12	1587	1.10984	882	0.153061	0	0	0	0	0	0	0	0.153061	747	267	13.661	6.49985	0	136	50.3806	9.06016	2.72404	4.80091	0.610302	1.12881	0.174779	0.845714	0.107807	39	8.88354	884.333	443.559	122801	77536.5	239.684	129.306	0.766974	0.141603	13.4265	21.7306	1896	2955.24	532.873	256.343	91095	50677.7	356.825	151.525	59736
12	23	2456	1.21341	1232	0.191558	0	0.001004	0.001004	0	0	0	0	0.19237	995	261	13.4261	6.56717	0	135	43.1106	8.94144	2.64656	4.82536	0.472496	1.13992	0.168518	0.843084	0.104798	39	8.70972	1055.78	438.068	143562	83766.7	286.329	127.748	0.740435	0.14078	13.9946	31.4403	2024	4620.31	626.381	254.34	104891	53091.9	360.424	139.953	60322.5
13	12	1624	1.17222	830	0.13253	0	0.001389	0.001389	0	0	0	0	0.133735	719	261	13.4216	6.50697	0	134	42.7048	8.89997	2.56979	4.77985	0.561858	1.13696	0.187804	0.843652	0.105064	38	8.9369	833.217	450.831	112194	79774.5	225.243	128.753	0.784391	0.160933	13.0086	19.166	1796.5	3340.26	506.647	261.236	81888.5	52300.5	333.747	159.648	55386
13	23	2409	1.23373	1208	0.255795	0	0	0	0	0	0	0	0.255795	899	268	13.6741	6.62383	0	138	64.9535	9.00989	2.8604	4.8742	0.666604	1.1424	0.171489	0.843083	0.107565	39	9.93345	1197.11	496.25	168988	97351.7	320.976	143.234	0.738393	0.145224	14.0628	21.9328	2019	3915.55	716.497	289.043	121849	61960.5	386.869	153.435	65434
14	12	1674	1.13292	881	0.138479	0	0	0	0	0	0	0	0.138479	759	275	14.0361	6.57639	0	138	42.237	9.21243	2.6394	4.77125	0.461327	1.13097	0.171891	0.850391	0.097072	39	8.53487	965.824	423.831	135078	77123.6	259.991	120.578	0.776976	0.140194	12.8796	16.5356	1825.5	2569.78	581.968	246.69	98366.5	49986.9	333.258	139.341	54689.5
14	23	3016	1.26973	1427	0.20042	0	0.000876	0.000876	0	0	0	0	0.201121	1140	248	12.5442	6.58424	0	141	49.5397	8.9458	2.76248	4.94183	0.696456	1.15871	0.176401	0.828341	0.118142	39	9.46396	1064.6	458.014	148652	90075.3	291.55	135.846	0.738821	0.141237	13.8814	26.7682	2040	4355.95	635.953	264.317	107572	56241.9	388.381	162.986	64359.5
15	12	1893	1.08239	947	0.197466	0	0	0	0	0	0	0	0.197466	760	263	13.5526	6.43134	0	134	48.3234	8.84009	2.69609	4.81343	0.655898	1.11069	0.204698	0.838812	0.107289	39	9.83143	622.177	407.238	84505.5	68323.4	166.199	117.277	0.760724	0.193746	13.1524	15.4888	1837	2352.15	379.136	234.815	63939	44705.7	301.023	146.335	50295
15	23	1993	1.13991	951	0.17245	0	0	0	0	0	0	0	0.17245	787	259	12.803	6.81683	0	153	59.8693	9.1834	2.78937	5.09024	0.976391	1.16317	0.176709	0.817358	0.132378	41	10.0202	997.097	497.747	152901	93321.6	275.062	149.407	0.74244	0.143166	13.2789	21.4659	2086	3678.18	604.182	286.552	106408	57112.1	292.087	167.83	48604
Barcode	Exp1_B
Row	Column	Nuclei initially segmented, Total Nr	Membrane image pixels above (membrane median intensity*0.8)/Membrane area	Cells initially segmented, Total Nr	Cell removed by clustering, Fraction	Cells removed by area, Fraction	Cells removed by width, Fraction	Cell removed by area or width, Fraction	Cells removed by focus, Fraction	Cells removed by Nucleoid cluster area, Fraction	Cells removed by Nucleoid cluster width, Fraction	Cells removed by Nucleoid cluster area or width, Fraction	Cells removed from initial segmentation, Fraction	Cells remaining after all filtering steps, Total Nr	Cells initially segmented Area, Median	Cells initially segmented Length, Median	Cells initially segmented Width, Median	Dead nuclei, Fraction	Nuclei area, Median	Nuclei area, SD	Nuclei Length, Median	Nuclei Length, SD	Nuclei Width, Median	Nuclei Width, SD	Nuclei Shapefactor, Median	Nuclei Shapefactor, SD	Nuclei eccentricity, Median	Nuclei eccentricity, SD	Nuclei perimeter, Median	Nuclei perimeter, SD	Nuclei pix intensity, Median Mean	Nuclei pix intensity, SD Mean	Nuclei pix intensity, Median Sum	Nuclei pix intensity, SD Sum	Nuclei pix intensity, Median SD	Nuclei pix intensity, SD SD	Nuclei contrast, Median	Nuclei contrast, SD	Nuclei T1 intensity, Median Mean	Nuclei T1 intensity, SD Mean	Nuclei T1 intensity, Median Sum	Nuclei T1 intensity, SD Sum	Nuclei rim nuc intensity, Median Mean	Nuclei rim nuc intensity, SD Mean	Nuclei rim nuc intensity, Median Sum	Nuclei rim nuc intensity, SD Sum	Nuclei rim mem intensity, Median Mean	Nuclei rim mem intensity, SD Mean	Nuclei rim mem intensity, Median Sum
2	2	2392	22.2915	281	0.067616	0	0	0	0	0	0	0	0.067616	262	224	12.919	5.62517	0	139	49.5278	9.25737	3.14587	4.68424	0.638122	1.06857	0.212895	0.860095	0.126177	40	10.7074	483.206	298.982	68600	48246.7	127.509	90.3451	0.744393	0.185163	47.7833	103.233	6543	18361.7	290.059	166.767	52433	32596.5	297.494	129.458	51217
2	3	437	13.743	195	0.102564	0	0	0	0	0	0	0	0.102564	175	237	13.5711	5.67617	0	132	76.4239	9.16573	3.52733	4.6497	1.00111	1.05689	0.2517	0.860835	0.123561	40	13.5493	591.547	344.657	83535	63675.5	153.168	97.1518	0.752417	0.242589	91.8211	183.434	12587	29854.8	352.084	197.449	61878	43135.8	334.833	177.371	57555
2	4	1272	0.973224	405	0.120988	0	0	0	0	0	0	0	0.120988	356	229	13.3864	5.50991	0	114	386.379	8.51005	4.31422	4.55394	2.33797	0.869946	0.337525	0.856406	0.137982	40	39.9735	233.74	362.778	26764.5	69508.7	59.7184	105.55	0.428271	0.334615	7.46146	225.749	1039	36218.4	156.42	204.182	26199	42781.9	38.6972	224.478	5652.5
2	5	489	1.01125	272	0.136029	0	0	0	0	0	0	0	0.136029	235	222	13.2114	5.45202	0	145	93.4836	9.91843	3.41104	4.6698	1.21637	1.01259	0.235447	0.880461	0.122957	42	15.0455	467.638	309.304	68959	63916.5	120.974	86.2785	0.758117	0.225638	125.056	272.446	18639	50216.3	289.631	178.884	51600	39459.3	346.005	192.754	63519
2	6	818	0.972404	443	0.142212	0	0	0	0	0	0	0	0.142212	380	290	16.4733	5.96368	0	143	61.566	9.60641	3.78695	4.73154	0.597616	1.04658	0.21662	0.871955	0.114829	41	13.1208	748.386	420.557	105258	87392.5	196.697	120.548	0.776621	0.165337	86.1182	139.209	12415	23725.1	464.027	253.646	79337	56394.5	416.5	171.682	73344
2	7	1389	1.07771	613	0.202284	0	0.002045	0.002045	0	0	0	0	0.203915	488	245	13.8836	6.12341	0	113	46.3807	7.88896	2.91736	4.60178	0.454002	1.17402	0.203215	0.812476	0.129002	35	9.98308	890.495	419.912	103023	77098.9	243.219	119.773	0.752419	0.137382	5.77457	31.5463	689	4121.04	541.994	254.294	79574	50253.1	331.345	138.483	48652
2	8	1887	1.02978	872	0.165138	0	0	0	0	0	0	0	0.165138	728	221	11.6136	6.19429	0	115	38.2197	7.91796	2.35804	4.65312	0.468338	1.20009	0.183065	0.80877	0.116033	35	8.06471	712.012	340.241	82747	56780.8	199.959	102.223	0.774682	0.131666	4.74424	22.4782	559.5	2725.99	424.711	194.929	64028	36447.7	249.491	120.369	37783.5
2	9	1276	1.10355	603	0.15257	0	0	0	0	0	0	0	0.15257	511	253	12.6003	6.66014	0	127	44.0633	8.41994	2.65717	4.81823	0.485456	1.18898	0.171521	0.820893	0.114314	37	8.87666	865.576	365.005	111910	66316.8	238.7	106.826	0.761364	0.129273	4.16795	28.668	552.5	3455.74	515.603	211.206	82127.5	43013	230.643	123.409	36849
2	10	2745	1.11014	1528	0.236257	0	0	0	0	0	0	0	0.236257	1167	236	12.2952	6.33015	0	126	40.1163	8.46843	2.46439	4.75182	0.452125	1.17576	0.17059	0.827112	0.10979	37	8.28895	914.449	418.501	116124	75303.6	250.565	122.166	0.759598	0.129581	5.7037	21.4549	747	2920	544.84	241.082	87532	48532.4	385.753	145.127	61802
2	11	1904	1.19943	933	0.182208	0	0	0	0	0	0	0	0.182208	763	248	12.5134	6.54669	0	125	40.1852	8.29265	2.4902	4.81989	0.464473	1.18856	0.173583	0.819028	0.115068	36	8.3143	1091	459.957	136638	86895.4	300.168	132.652	0.773334	0.127491	4.9959	12.3058	651	1716.31	644.199	266.223	100817	55145.6	306.63	115.505	48819
2	12	1521	1.18031	806	0.157568	0	0	0	0	0	0	0	0.157568	679	249	12.5244	6.51383	0	125	38.0144	8.31061	2.36587	4.79414	0.414163	1.18412	0.166146	0.81254	0.108501	36	7.7999	932.912	389.571	114386	70275.9	255.828	110.481	0.758669	0.124576	5.26829	12.1154	686	1697.73	553.471	227.497	85158	45333.7	342.367	122.178	53002
2	23	1729	4.40572	759	0.204216	0	0	0	0	0	0	0	0.204216	604	285	13.7425	6.9246	0	139	46.4455	8.99898	2.70393	4.94551	0.566822	1.16217	0.17104	0.835333	0.112703	39	9.03947	1330.32	499.564	184096	100073	364.877	148.773	0.717054	0.146898	5.14949	23.6097	727	3881.88	790.275	290.417	132387	61805.3	251.723	119.542	42423
3	2	2111	1.13396	1249	0.18735	0	0	0	0	0	0	0	0.18735	1015	234	10.328	7.27275	0	126	39.4791	7.1891	2.05926	5.46621	0.646435	1.29852	0.167968	0.657566	0.197833	35	7.3285	918.574	463.264	116844	78943.9	250.318	133.884	0.772911	0.157037	5.84649	29.2287	783	4051.83	538.05	264.013	82575	47987.9	328.859	140.445	51179
3	3	2184	1.07956	1346	0.199108	0	0	0	0	0	0	0	0.199108	1078	226	10.6142	7.00433	0	123	37.1985	7.3757	2.02039	5.24752	0.604803	1.27235	0.177018	0.706069	0.171088	35	7.35455	973.713	506.685	121766	80498.9	270.48	147.227	0.797766	0.160392	5.80484	28.6467	749	3910.17	572.854	287.78	88009.5	50393.5	409.566	176.813	62586.5
3	4	1599	1.09821	913	0.139102	0	0	0	0	0	0	0	0.139102	786	231	11.1118	6.86779	0	124	67.0979	7.60576	2.38218	5.17531	0.82448	1.25082	0.184954	0.737944	0.163025	35	10.6151	804.376	419.796	98910	66479.3	219.023	122.628	0.774756	0.164098	5.65574	27.4731	738	3737.28	475.524	238.396	72455	42320.5	343.504	146.225	52180
3	5	1863	1.17447	1048	0.155534	0	0	0	0	0	0	0	0.155534	885	221	10.8139	6.70863	0	120	37.1867	7.56274	2.14859	5.02959	0.527577	1.25836	0.163173	0.745531	0.144695	35	7.30872	973.875	439.355	118922	73983.2	274.778	126.738	0.756462	0.151135	5.43243	17.1975	675	2421.64	569.036	251.761	87090	46376.3	347.635	127.852	52257
3	6	1741	1.177	798	0.197995	0	0.001563	0.001563	0	0	0	0	0.199248	639	237	11.7388	6.67845	0	127	37.5488	8.05784	2.14912	5.07137	0.52389	1.1933	0.181208	0.782684	0.131627	37	7.53934	564.14	377.901	75489	58635.3	153.664	107.802	0.775036	0.145041	5.08649	23.1669	685	3328.02	337.684	218.957	55288	38298.1	278.803	131.972	43848
3	7	3076	4.69484	1565	0.249201	0	0	0	0	0	0	0	0.249201	1175	235	11.7798	6.55946	0	125	38.4681	8.10449	2.29102	4.92921	0.48778	1.21463	0.170228	0.796852	0.124724	36	7.71723	1040.72	435.611	128956	75095.7	284.794	127.627	0.781246	0.125903	5.39131	20.7331	708	2965.13	613.311	249.32	94415	47915.7	365.629	143.01	57012.5
3	8	1524	1.20535	760	0.148684	0	0	0	0	0	0	0	0.148684	647	242	12.0794	6.54832	0	126	37.1364	8.28222	2.25862	4.84826	0.436245	1.18996	0.172512	0.811537	0.115251	36	7.74322	934.331	444.937	113787	73225.1	254.485	129.281	0.774996	0.143643	5.14141	23.1123	682	3048.85	553.476	255.571	83835.5	47728.5	297.912	123.776	47623.5
3	9	2439	1.24335	1133	0.223301	0	0	0	0	0	0	0	0.223301	880	243	12.2237	6.53346	0	127	48.0876	8.44816	2.44789	4.82	0.544467	1.18295	0.164396	0.822534	0.111324	36	8.23563	886.871	383.565	113948	66011.1	243.668	111.239	0.771634	0.120514	4.96117	15.869	644	1881.58	528.317	221.279	83995	43280.6	288.691	113.109	46188
3	10	2119	1.15065	1080	0.194444	0	0	0	0	0	0	0	0.194444	870	242	12.2902	6.45668	0	123	38.0063	8.22497	2.37739	4.76167	0.426625	1.19224	0.165629	0.815657	0.108409	36	7.8322	975.673	410.372	121098	69810.8	267.028	119.889	0.746829	0.137359	5.26316	12.9885	674	1788.66	577.576	236.586	89639	45558	327.134	120.093	50876
3	11	1627	1.25685	723	0.145228	0	0	0	0	0	0	0	0.145228	618	246	12.2821	6.5381	0	123	37.2264	8.28299	2.32975	4.77986	0.412212	1.1933	0.164132	0.820634	0.110885	36	7.59551	1047.3	409.008	126803	69906.1	289.466	120.984	0.752464	0.138414	4.89412	21.7171	636	2689.38	622.202	233.631	94900	45494.2	259.281	96.9001	40647
3	12	2782	1.24161	1322	0.22239	0	0	0	0	0	0	0	0.22239	1028	247	12.4725	6.50682	0	127	39.9266	8.44675	2.4739	4.81435	0.431188	1.18412	0.168413	0.823215	0.107717	37	8.26009	1114.33	425.279	140890	82571.4	306.275	123.771	0.753516	0.135777	5.51251	16.8771	725.5	2225.05	655.957	246.646	104378	52451.6	376.249	130.797	59724.5
3	13	2011	1.23551	663	0.15083	0	0	0	0	0	0	0	0.15083	563	258	14.5156	6.05368	0	109	56.3144	7.93548	2.64144	4.41355	0.559214	1.18489	0.185978	0.831886	0.101556	34	9.19818	968.091	336.777	106383	60755.8	272.515	103.531	0.718882	0.135686	5.09396	25.5372	587	3579.87	585.699	196.615	83435	41047.2	253.092	95.3773	36811
3	14	1823	1.16468	628	0.170382	0	0	0	0	0	0	0	0.170382	521	258	14.4323	6.03483	0	109	36.409	7.94338	2.48149	4.3774	0.420344	1.1797	0.187848	0.832405	0.105759	34	8.40198	1030.39	379.483	111392	62191	287.725	116.83	0.668889	0.145541	5.20536	42.4131	597	5994.47	617.093	220.05	88279	42906.1	233.061	105.78	34206
3	15	1495	1.10806	559	0.202147	0	0	0	0	0	0	0	0.202147	446	259	14.7764	6.04969	0	111	36.4763	8.09457	2.561	4.4257	0.375761	1.16379	0.190951	0.83883	0.111257	35	8.48952	828.462	375.263	92085	57821	231.351	113.234	0.751329	0.136238	5.28177	32.5068	612	5496.2	499.39	219.132	72210	41214.8	227.493	103.582	33659
3	16	1712	1.19421	677	0.174298	0	0	0	0	0	0	0	0.174298	559	259	14.3051	6.11526	0	120	40.0987	8.50617	2.58793	4.51083	0.413761	1.14014	0.185682	0.845762	0.096349	36	8.81605	1037.51	377.576	125389	68909.6	286.382	111.55	0.751866	0.135723	5.23769	28.5088	655	3156.48	621.251	219.543	96355.5	45512.5	286.078	127.525	44059
3	17	1458	1.14834	608	0.177632	0	0	0	0	0	0	0	0.177632	500	283	14.549	6.54773	0	130	69.1871	8.79429	2.82545	4.74123	1.01921	1.11967	0.266668	0.838778	0.115102	39	14.9908	1000.9	567.115	128923	94925.6	270.413	161.737	0.783148	0.24981	5.29308	18.8414	715.5	2675.77	603.017	329.204	97491	62868.8	315.922	171.691	50758.5
3	18	1940	1.20848	955	0.17801	0	0	0	0	0	0	0	0.17801	785	265	13.47	6.57971	0	131	41.7928	8.6891	2.65646	4.80103	0.445502	1.16446	0.171522	0.834753	0.099983	37	8.51611	1341.46	493.176	176662	96083	364.439	142.802	0.753121	0.145527	5.59283	34.1766	765	6544.14	790.731	284.705	130190	61074.4	369.623	140.088	60439.5
3	19	1758	1.28531	780	0.14359	0	0	0	0	0	0	0	0.14359	668	277	13.5581	6.82775	0	139	42.8582	9.03565	2.67953	4.86564	0.466509	1.15658	0.171972	0.839787	0.10803	38	8.78448	1352.1	490.597	190962	98527.2	371.249	143.036	0.751997	0.131149	5.44761	20.5439	780.5	3106.58	799.731	283.338	136234	61946.3	324.491	122.326	54304
3	20	2585	1.21351	1322	0.211044	0	0	0	0	0	0	0	0.211044	1043	259	13.2629	6.59324	0	133	42.38	8.76648	2.61385	4.79895	0.466974	1.15743	0.169342	0.837167	0.101907	38	8.56196	1261.14	506.238	167590	98413.5	343.682	148.834	0.781341	0.120671	6.2907	28.3236	871	4033.72	755.967	293.906	121969	62451.7	418.243	152.713	68216
3	21	1818	1.23488	868	0.160138	0	0	0	0	0	0	0	0.160138	729	279	13.5892	6.77896	0	136	43.9036	8.80319	2.70878	4.91127	0.484768	1.16355	0.168623	0.830042	0.106435	38	8.67481	1406.31	515.381	196604	103642	383.146	152.003	0.750619	0.130255	5.74501	32.4581	829.5	3989.89	839.391	299.639	139908	65081.3	339.172	133.941	56693.5
3	22	1489	1.25688	761	0.1682	0	0	0	0	0	0	0	0.1682	633	268	13.0578	6.76196	0	133	40.5639	8.79351	2.53972	4.82915	0.448314	1.16897	0.172505	0.838511	0.104344	38	8.28038	1161.17	451.638	155141	85866.5	314.544	131.576	0.731676	0.143898	5.71533	19.7488	798	2876.1	689.8	261.189	112278	54675.1	332.56	131.091	54139
3	23	2472	9.10076	715	0.215385	0	0	0	0	0	0	0	0.215385	561	272	13.3141	6.85162	0	145	110.67	9.14336	3.06877	5.01622	1.26642	1.14841	0.19636	0.834351	0.120322	40	18.7389	1139.68	583.95	162044	107962	315.791	169.922	0.764912	0.165365	4.08035	15.673	590	2527.55	678.291	340.174	116178	68420	266.509	131.448	44369.5
4	2	455	18.0184	203	0.08867	0	0	0	0	0	0	0	0.08867	185	208	12.3632	5.42925	0	138	63.9678	9.51174	3.26158	4.62466	0.966551	1.04153	0.253616	0.872312	0.135144	41	13.7113	550.713	359.685	81505	62122.4	150.074	106.692	0.748452	0.237714	38.6829	74.3055	5470	13001.1	328.523	201.82	62304	42098.3	269.115	135.266	46623
4	3	350	21.9753	182	0.137363	0	0	0	0	0	0	0	0.137363	157	215	12.5846	5.57608	0	135	85.9607	9.06516	3.61355	4.61951	0.91625	1.10151	0.203453	0.852738	0.131254	39	16.7452	682.586	365.291	95135.5	67516.2	177.963	106.993	0.732761	0.192956	80.0924	151.526	10449.5	25202.7	412.769	203.81	70959	43100.6	327.477	147.474	55640
4	4	556	0.997669	372	0.091398	0	0	0	0	0	0	0	0.091398	338	224	13.2309	5.49123	0	143	55.6012	9.70207	3.63874	4.59592	0.615837	1.07755	0.207844	0.879458	0.124056	41	12.0837	695.038	335.506	102104	65555.2	182.677	96.0196	0.71559	0.168869	119.96	213.522	18206.5	34671.1	411.581	187.908	75301.5	43890.4	388.308	164.44	70698
4	5	633	0.994364	364	0.082418	0	0	0	0	0	0	0	0.082418	334	251	15.2704	5.67961	0	141	55.4256	9.67252	3.54053	4.65661	0.578957	1.06702	0.199924	0.87658	0.108594	40	11.5835	874.19	392.821	131346	79291.4	231.238	109.662	0.773507	0.142592	119.776	220.527	17020	36544.1	534.167	238.958	96747	52198.9	412.336	147.886	69515
4	6	1315	1.03631	642	0.169782	0	0.001876	0.001876	0	0	0	0	0.17134	532	229	12.77	6.08657	0	111	44.0768	7.79257	2.86223	4.55268	0.501602	1.19037	0.201616	0.812029	0.126003	34	9.78399	833.093	359.671	93817	66207.5	236.695	108.785	0.754138	0.146282	5.83333	51.3463	679	8096.77	506.495	210.973	72788	44276	355.313	166.658	52614
4	7	1696	1.08075	838	0.158711	0	0	0	0	0	0	0	0.158711	705	226	11.8075	6.28138	0	120	37.2991	8.07212	2.34026	4.72732	0.482908	1.18149	0.187141	0.811423	0.116986	36	8.19707	748.057	405.03	92229	63557.2	208.797	118.973	0.758696	0.150868	4.87991	15.6589	608.5	2135.61	448.94	232.532	69081	42661.5	273.058	130.443	41820.5
4	8	1622	1.12404	724	0.160221	0	0	0	0	0	0	0	0.160221	608	245	12.3772	6.51731	0	127	37.8408	8.38121	2.40898	4.80191	0.438173	1.1797	0.175502	0.819507	0.108551	37	8.05117	849.932	392.567	107305	67458.1	229.338	115.063	0.750392	0.145411	5.20255	22.3774	690	2847.48	507.66	226.007	79467	44370.7	246.29	123.566	39302
4	9	1206	1.14538	548	0.136861	0	0	0	0	0	0	0	0.136861	473	258	12.7772	6.57835	0	125	43.862	8.37182	2.42537	4.80913	0.534141	1.17702	0.169203	0.821802	0.112299	36	8.19002	856.55	400.731	106774	66998.2	237.23	117.043	0.775029	0.12272	4.97808	18.9766	641	2633.81	500.01	229.894	79646	43985.2	228.382	105.874	36973
4	10	1604	1.15599	830	0.136145	0	0	0	0	0	0	0	0.136145	717	233	11.8398	6.39963	0	120	48.0575	8.08968	2.42496	4.7288	0.554223	1.20009	0.170336	0.816815	0.118104	35	8.24303	943.365	383.288	114879	65629.4	265.265	115.458	0.734154	0.13404	4.91149	20.3086	631	2385.95	554.846	217.734	86051	42919.2	261.874	106.144	40682.5
4	11	2034	1.24287	1020	0.182353	0	0.001199	0.001199	0	0	0	0	0.183333	833	246	12.534	6.50034	0	127	38.6585	8.37833	2.44586	4.78448	0.451854	1.18255	0.166715	0.823179	0.11558	36	7.99956	1048.22	424.634	135940	75937.5	291.826	123.877	0.751586	0.132265	5.52058	15.7471	722.5	2082.09	621.067	245.53	100353	49141.1	329.329	124.705	52493
4	12	1676	1.21719	805	0.163975	0	0.001486	0.001486	0	0	0	0	0.165217	672	252	12.5649	6.62343	0	126	37.8998	8.29546	2.35993	4.79445	0.460733	1.19485	0.170298	0.819736	0.10857	36	7.85454	993.325	406.408	126999	70428.1	270.592	120.475	0.754274	0.137112	5.39221	22.3385	704	3729.12	587.705	231.789	93509.5	45570.5	302.909	113.94	48511.5
4	23	1977	1.22885	1027	0.193768	0	0	0	0	0	0	0	0.193768	828	284	13.864	6.82248	0	139	46.8562	8.97097	2.83443	4.92747	0.539991	1.15228	0.173766	0.83653	0.111097	39	9.32168	1404.76	526.836	197835	108897	386.1	152.904	0.755904	0.129573	5.31298	23.0153	774	3879.95	831.152	307.511	140803	67856	375.18	146.403	62426
5	2	1051	1.15933	531	0.150659	0	0	0	0	0	0	0	0.150659	451	241	12.0075	6.57869	0	112	48.9783	7.46661	2.38779	4.66525	0.786456	1.23471	0.207928	0.777223	0.147505	34	9.48143	1173.52	696.723	136435	104014	372.638	238.156	0.800726	0.196003	6.18947	39.1469	731	5959.89	681.563	387.606	102013	69134.9	247.056	157.005	36948
5	3	1047	3.01489	407	0.169533	0	0	0	0	0	0	0	0.169533	338	244	12.079	6.64113	0	112	86.9982	7.63533	2.60547	4.69549	1.08606	1.20241	0.226373	0.781604	0.14904	34	12.1074	1040.82	719.953	118932	120964	324.638	232.846	0.791871	0.243235	6.29553	32.0255	744.5	4897.81	607.773	434.392	90826	75866.5	188.398	127.803	27694
5	4	865	7.36786	287	0.114983	0	0	0	0	0	0	0	0.114983	254	262	12.9393	6.72754	0	116	41.165	7.71152	2.4962	4.7038	0.611705	1.20224	0.195277	0.796318	0.145778	35	8.64308	1011.5	641.266	121270	96614.1	320.795	215.188	0.809869	0.193418	6.66019	45.4486	846.5	5241.06	585.172	361.608	92257	65340.3	191.906	129.828	30166
5	5	1156	1.13151	633	0.126382	0	0	0	0	0	0	0	0.126382	553	243	12.1154	6.61281	0	117	43.7125	7.86037	2.50283	4.76699	0.532735	1.20248	0.206235	0.799	0.134727	35	8.88934	977.663	580.28	119633	81468.9	307.161	199.382	0.813602	0.185119	9.55814	57.6952	1186	8976.34	565.543	324.101	88227	55653.5	277.893	156.784	42923
5	6	1084	1.11175	509	0.104126	0	0	0	0	0	0	0	0.104126	456	259	12.7894	6.64193	0	120	40.207	8.02692	2.44497	4.75009	0.571126	1.18508	0.201932	0.811799	0.124289	36	8.66166	1030.32	564.283	126146	83796.8	318.88	194.103	0.783623	0.202029	8.88084	74.9179	1242	8729.08	598.084	313.666	92995.5	56407.1	213.827	130.623	33624.5
5	7	673	21.2663	255	0.117647	0	0	0	0	0	0	0	0.117647	225	261	12.6229	6.60376	0	121	35.4352	8.13078	2.15137	4.76685	0.498339	1.20022	0.167501	0.815934	0.114843	35	7.5073	798.576	442.614	100630	66185.1	234.158	139.627	0.770498	0.157383	6.17582	69.4273	825	8978.23	474.219	249.72	74515	44159.9	183.554	108.303	27881
5	8	1249	1.11059	535	0.119626	0	0	0	0	0	0	0	0.119626	471	257	12.8373	6.63826	0	123	39.252	8.33526	2.47753	4.73498	0.496842	1.1781	0.174742	0.82614	0.108252	36	8.56055	981.078	413.631	121807	68300.5	278.468	124.856	0.775506	0.141311	5.45631	49.9	704	6087.58	573.984	237.18	90716	45420.6	201.41	110.558	32415
5	9	1374	1.21123	664	0.141566	0	0	0	0	0	0	0	0.141566	570	257	12.7816	6.55009	0	128	57.9072	8.65643	2.56231	4.70756	0.653489	1.1588	0.177583	0.837514	0.104888	37	9.05385	969.65	411.288	123502	72590.5	271.765	120.97	0.767982	0.143854	5.16999	20.214	688	2215.68	567.661	236.319	91878	47339.4	241.485	104.859	38570
5	10	1534	1.1688	782	0.136829	0	0	0	0	0	0	0	0.136829	675	261	13.2876	6.43426	0	128	42.985	8.63807	2.50191	4.71429	0.483548	1.15394	0.169921	0.84052	0.099332	37	8.22925	1044.65	430.846	135830	75761.7	286.315	125.792	0.748151	0.143136	5.3567	15.5833	713	2308.63	620.951	250.001	100118	49543	294.08	121.701	47995.5
5	11	1904	1.28742	889	0.179978	0	0	0	0	0	0	0	0.179978	729	261	13.1428	6.54331	0	130	38.5133	8.72679	2.44666	4.75141	0.412527	1.15063	0.167976	0.840874	0.101351	37	7.97772	1057.52	428.125	139680	75018.5	288.225	125.996	0.739483	0.138187	5.16336	20.7524	700	2914.86	628.476	245.973	102914	48919.5	307.947	120.037	49949
5	12	1758	1.31723	780	0.173077	0	0.00155	0.00155	0	0	0	0	0.174359	644	260	13.086	6.53466	0	130	40.6052	8.74088	2.6136	4.73242	0.424932	1.14891	0.170764	0.844059	0.103032	37	8.4549	1027.74	401.94	135020	76706	279.165	120.818	0.723741	0.139679	5.15092	12.9522	689.5	1737.35	614.613	228.896	99688.5	49290.9	293.661	102.857	48124
5	23	1688	1.23326	818	0.132029	0	0.001408	0.001408	0	0	0	0	0.133252	709	285	13.7531	6.81549	0	144	45.3416	9.14677	2.59693	4.97912	0.580927	1.15658	0.164767	0.836516	0.114333	40	8.56213	1451.96	516.871	207272	106607	398.28	153.063	0.7426	0.138284	5.38345	16.1752	789	2457.78	855.806	297.982	145102	65263.1	344.228	151.767	57901
6	2	1455	1.25343	846	0.257683	0	0.001592	0.001592	0	0	0	0	0.258865	627	387	15.4009	8.37857	0	185	64.4532	9.49171	2.6492	6.07462	0.980876	1.21009	0.14753	0.766947	0.144332	44	9.35509	1247.24	503.988	229245	144794	307.184	127.444	0.784528	0.10112	9.86928	91.9158	1980	23111.2	755.175	296.038	140210	71411.9	515.723	198.813	95292
6	3	1138	1.20822	636	0.22956	0	0	0	0	0	0	0	0.22956	490	349	14.2674	8.07017	0	163	62.369	8.73563	2.60687	5.86224	0.951816	1.22705	0.15572	0.744651	0.158084	41	9.23643	1237.31	551.305	209152	135950	314.004	140.777	0.7841	0.137826	7.9684	48.7498	1481	9117.92	744.437	324.933	133421	71867.6	465.674	197.881	83934.5
6	4	1560	1.24363	855	0.226901	0	0.001513	0.001513	0	0	0	0	0.22807	660	301	13.3324	7.5195	0	150	48.815	8.4953	2.43218	5.48972	0.736772	1.22599	0.154357	0.761246	0.146627	39	8.25943	1125.34	518.579	169848	104104	291.215	137.812	0.790659	0.132441	6.3425	36.2714	1004	5697.34	675.231	302.64	115732	59780.2	399.361	154.542	68363.5
6	5	979	1.05473	545	0.176147	0	0	0	0	0	0	0	0.176147	449	285	13.0236	7.14684	0	140	44.5781	8.49491	2.36319	5.26173	0.68434	1.19297	0.194059	0.782472	0.129292	38	9.13724	832.49	469.089	119866	82801.4	217.255	127.479	0.790305	0.183509	5.91675	35.5093	875	5552.95	497.546	271.386	84341.5	50361.3	365.254	182.503	61476
6	6	1370	1.17835	735	0.145578	0	0	0	0	0	0	0	0.145578	628	277	12.9886	6.96482	0	130	40.6338	8.10102	2.33555	5.09599	0.548598	1.21835	0.160079	0.781271	0.130219	36	7.76297	1054.53	463.912	138078	82515.2	283.855	130.213	0.749893	0.139649	6.09795	21.347	861	2850.34	629.505	267.174	98297	51264.3	366.655	150.867	59164.5
6	7	1678	1.02358	1051	0.205519	0	0	0	0	0	0	0	0.205519	835	259	12.6757	6.70988	0	130	41.0532	8.36754	2.56403	4.96669	0.523934	1.17483	0.205286	0.807544	0.121674	37	9.21818	834.623	431.128	108453	70383.2	223.685	121.947	0.770932	0.17825	5.95495	32.8919	781	4683.22	501.132	249.965	79792	45846.5	463.174	190.577	74015
6	8	2277	1.07796	1321	0.204391	0	0	0	0	0	0	0	0.204391	1051	260	13.0989	6.56043	0	131	39.7503	8.5983	2.45992	4.8439	0.484204	1.16493	0.185943	0.828553	0.110571	37	8.40234	1075.29	487.75	142285	84270.3	288.049	138.45	0.806596	0.146706	6.03311	32.6112	814	5019.76	639.811	282.861	104336	54752.7	453.021	172.462	73034
6	9	1534	1.18915	763	0.171691	0	0	0	0	0	0	0	0.171691	632	261	13.1658	6.50977	0	130	40.2216	8.73555	2.59024	4.78694	0.41467	1.15454	0.173362	0.838816	0.101888	37	8.43708	948.539	404.38	125520	74468.9	256.949	116.426	0.760852	0.132279	5.45091	18.9842	742	2719.57	565.38	234.565	92437.5	47550	304.357	111.925	50158.5
6	10	1368	1.089	718	0.139276	0	0	0	0	0	0	0	0.139276	618	256	12.7909	6.49977	0	130	39.9913	8.64166	2.51546	4.75852	0.437471	1.1543	0.173033	0.837562	0.102887	37	8.38009	1062	424.653	139068	74337.3	293.987	125.097	0.78767	0.132024	4.96496	19.1443	672	2369.84	624.464	244.816	101568	48189	306.679	126.559	48852.5
6	11	870	1.06983	495	0.135354	0	0	0	0	0	0	0	0.135354	428	271	13.8338	6.54969	0	129	41.8518	8.68036	2.62521	4.77673	0.48428	1.15895	0.176614	0.842984	0.106238	37	8.58748	1016.07	495.828	136218	85819.5	275.487	138.003	0.769904	0.141656	5.47638	20.9712	748	3741.96	614.976	290.484	99454.5	55854.6	379.303	153.109	61654
6	12	1955	1.20235	971	0.15654	0	0	0	0	0	0	0	0.15654	819	256	13.0785	6.54408	0	131	42.9487	8.79401	2.52022	4.74902	0.50775	1.15424	0.171245	0.842103	0.099471	37	8.53756	981.746	415.931	130115	73062.6	267.536	122.198	0.761121	0.136721	5.55556	23.2246	748	3094.05	578.431	239.388	95468	47527.4	331.919	131.165	54788
6	23	1380	1.07604	632	0.10443	0	0	0	0	0	0	0	0.10443	566	267	12.6727	7.10595	0	165	65.581	9.30334	2.93349	5.4307	1.06669	1.17729	0.171884	0.797148	0.145702	42	10.6921	1211.37	590.736	192738	117762	338.093	177.444	0.731877	0.165982	4.13394	16.5391	658.5	2520.71	723.223	340.916	129764	70524.5	211.116	159.586	36669
7	2	1405	1.17636	719	0.200278	0	0	0	0	0	0	0	0.200278	575	439	22.622	6.7911	0	218	88.8263	14.1553	5.43871	4.97614	0.489978	0.884839	0.204237	0.936118	0.078121	55	17.6742	863.92	332.136	186696	114252	208.626	87.2787	0.743245	0.12696	6.0757	16.4114	1393	3551.22	541.115	201.186	126994	68004.7	347.1	145.702	82277
7	3	2034	1.07496	1107	0.260163	0	0.002442	0.002442	0	0	0	0	0.261969	817	434	22.8175	6.67269	0	215	90.6061	14.0822	5.53115	4.92118	0.591898	0.88858	0.205473	0.93584	0.078153	55	18.1821	979.593	370.728	210004	143238	240.283	97.4431	0.728004	0.128291	7.41968	31.876	1722.5	8734.2	613.267	225.109	143401	82228.7	505.19	189.065	115228
7	4	1579	1.13066	818	0.207824	0	0	0	0	0	0	0	0.207824	648	443	23.0748	6.85197	0	208	89.4879	13.869	5.53931	4.89481	0.582057	0.869174	0.212144	0.937045	0.086671	55	18.3455	1021.43	405.715	210035	146780	250.325	109.358	0.739431	0.138353	6.02762	27.2062	1327	6015.69	631.004	241.553	146014	87189.9	403.267	164.2	93915
7	5	1998	1.1059	1000	0.275	0	0.001379	0.001379	0	0	0	0	0.276	724	431	23.26	6.81155	0	192	85.0688	12.7997	5.44449	4.85182	0.536204	0.921707	0.208549	0.925571	0.078896	51	17.8738	1108.08	435.288	214372	144971	269.672	112.576	0.737763	0.137001	6.69792	30.2187	1368	5704.85	691.887	262.221	152064	88393	510.587	193.414	111219
7	6	2135	1.13149	1029	0.274052	0	0	0	0	0	0	0	0.274052	747	348	18.5772	6.58712	0	164	58.4226	10.9853	3.70901	4.78237	0.557799	1.01536	0.191257	0.899353	0.083274	45	12.2062	975.146	413.009	156947	99603.2	244.586	107.827	0.761328	0.11614	6.12351	27.0198	1032	4567.67	602.685	248.507	114206	63189.1	429.106	162.496	81305
7	7	1621	1.16437	823	0.17983	0	0	0	0	0	0	0	0.17983	675	308	15.8805	6.56669	0	153	50.4249	10.2716	3.2146	4.79095	0.473963	1.07816	0.187359	0.883429	0.09221	42	10.3973	1079.44	409.411	159643	92559.7	282.529	112.419	0.770124	0.126828	5.54872	25.0771	863	3664.72	655.794	241.938	115203	58525.9	379.413	136.754	67999
7	8	2201	1.15719	1149	0.225413	0	0	0	0	0	0	0	0.225413	890	291	15.1554	6.54905	0	142	45.6148	9.50542	2.85964	4.77949	0.459249	1.1088	0.175623	0.865134	0.089649	40	9.37354	1179.09	436.643	167355	87262.2	310.184	122.319	0.773394	0.123796	5.88235	23.8408	866	4232.03	710.176	259.099	121960	55589.5	423.702	148.608	71645
7	9	1537	1.21523	695	0.166906	0	0	0	0	0	0	0	0.166906	579	275	14.1953	6.53949	0	134	44.0113	9.13023	2.83381	4.73416	0.440222	1.12841	0.179434	0.852794	0.094088	38	9.21691	1045.97	436.424	139415	83919	285.671	122.039	0.779199	0.141312	5.24786	31.4652	744	4909.09	620.539	257.651	102343	54594.7	265.034	107.676	43721
7	10	1428	1.21179	740	0.151351	0	0	0	0	0	0	0	0.151351	628	264	13.5247	6.4759	0	138	40.9679	9.14737	2.61424	4.75953	0.461082	1.13054	0.17129	0.854461	0.097509	39	8.54202	1076.76	448.772	148662	81563.3	295.619	127.751	0.78437	0.120253	5.68823	22.8965	799	3424.25	633.019	260.491	108914	53225.9	362.037	133.043	61314
7	11	1194	1.1749	629	0.136725	0	0.003683	0.003683	0	0	0	0	0.139905	541	264	13.5746	6.58081	0	132	42.339	8.74808	2.49611	4.78906	0.52648	1.15141	0.159648	0.834235	0.097356	38	8.24993	1110.61	455.453	148200	81993.7	302.624	129.496	0.74808	0.136297	5.38584	25.2381	736	3204.51	656.995	265.732	108074	53224	318.62	124.695	50973.5
7	12	1294	1.23152	551	0.116152	0	0.002053	0.002053	0	0	0	0	0.117967	486	280	13.7543	6.67164	0	133	41.6906	8.83295	2.70609	4.76666	0.460895	1.15386	0.178299	0.844462	0.101376	38	9.01996	990.74	435.776	131617	78819	265.887	126.971	0.768343	0.150116	5.55864	35.3651	758.5	5034.95	591.448	252.445	97888.5	51723.3	251.707	114.596	41291.5
7	23	1760	1.18478	909	0.171617	0	0.001328	0.001328	0	0	0	0	0.172717	752	264	13.2609	6.74721	0	138	48.8046	8.93842	2.81833	4.89522	0.580625	1.16018	0.174348	0.835961	0.113756	38	9.46004	1255.11	521.008	175024	113098	343.17	157.188	0.744344	0.141917	5.29756	55.9595	763.5	6656.12	750.891	299.549	125280	68596.3	378.574	172.479	63228.5
8	2	1624	1.13812	655	0.196947	0	0	0	0	0	0.001901	0.001901	0.198473	525	319	16.9892	6.40097	0	125	42.4317	8.59953	2.73393	4.68747	0.431795	1.15918	0.183821	0.841293	0.101221	37	9.24327	1072.78	394.801	133388	73837.9	284.161	115.541	0.744809	0.143753	6.39544	34.0333	841.5	4557.2	649.673	232.426	100560	47902	366.299	131.993	56998
8	3	1829	1.1258	827	0.185006	0	0	0	0	0	0	0	0.185006	674	307	16.2673	6.36432	0	129	39.178	8.77988	2.56459	4.71972	0.416939	1.14002	0.180033	0.845774	0.09952	37	8.60718	937.753	387.505	122674	71381.5	249.623	111.684	0.752716	0.138449	6.18182	43.0471	844	6060.2	576.608	228.439	91141	46356.9	377.893	145.953	59271
8	4	2262	1.18961	862	0.274942	0	0	0	0	0	0	0	0.274942	625	313	16.6016	6.52636	0	133	44.4538	8.91031	2.68376	4.76612	0.509119	1.13446	0.177382	0.844864	0.101797	38	9.00803	968.443	368.537	129403	74024.5	251.025	104.128	0.750782	0.113959	5.71852	35.4672	812	4941.55	601.552	217.898	96736.5	46275.2	331.418	152.327	53229
8	5	2485	1.16267	1044	0.220307	0	0	0	0	0	0	0	0.220307	814	307	16.3488	6.5009	0	130	71.7393	8.84187	2.68587	4.71984	0.567872	1.1424	0.177784	0.846638	0.100541	38	9.32211	1031.75	425.638	137084	87371.2	269.661	122.386	0.73989	0.139711	6.05952	37.3444	844	5580.96	636.072	249.361	102241	51386.3	376.207	154.36	59859
8	6	1974	1.11314	926	0.186825	0	0	0	0	0	0	0	0.186825	753	305	16.189	6.47913	0	132	42.8203	8.79321	2.54402	4.78896	0.51031	1.14772	0.177427	0.837727	0.098685	38	9.1227	1113.99	435.331	148049	81162.4	294.426	124.373	0.773607	0.129647	6.28093	40.6269	872	5784.13	680.486	255.869	107911	51832.9	407.522	173.624	64865
8	7	1801	1.10621	846	0.166667	0	0	0	0	0	0	0	0.166667	705	296	15.5719	6.53613	0	132	42.232	8.7655	2.59989	4.8061	0.516901	1.1474	0.189224	0.835712	0.104526	38	9.10509	966.856	478.694	127207	82405.4	254.723	134.628	0.768874	0.16338	5.90594	37.1731	812	5276.05	590.666	281.38	93511.5	53880.1	403.964	167.175	64195
8	8	3534	1.14407	1721	0.256827	0	0	0	0	0	0	0	0.256827	1279	273	14.6269	6.41065	0	136	40.9739	9.03743	2.61908	4.80863	0.434521	1.14772	0.176764	0.847058	0.096399	38	8.5919	1119.69	477.447	152720	89204.5	295.38	134.162	0.78394	0.115113	6.79774	37.3977	965	6061.13	679.861	277.956	112460	57391.6	615.512	226.84	101934
8	9	1732	1.11647	961	0.170656	0	0	0	0	0	0	0	0.170656	797	278	14.2936	6.51975	0	134	60.6593	9.015	2.59842	4.78273	0.583952	1.14002	0.174842	0.850007	0.098544	38	9.16963	1035.79	449.139	138942	78198.2	274.945	127.494	0.766009	0.139664	5.71229	37.469	801.5	5726.32	616.66	261.02	102518	50807.5	401.559	151.108	66245.5
8	10	1323	1.11671	763	0.176933	0	0	0	0	0	0	0	0.176933	628	263	13.5821	6.543	0	133	43.6043	8.85507	2.66477	4.7739	0.485269	1.14178	0.176398	0.843053	0.103204	38	8.92712	1165.54	467.02	156919	88223.7	314.378	131.615	0.776832	0.142985	5.98131	29.316	832	5048.91	692.487	274.429	113973	57199.5	436.196	173.702	72011
8	11	1145	1.24482	608	0.126645	0	0	0	0	0	0	0	0.126645	531	257	13.1333	6.55032	0	137	42.3586	9.16517	2.72393	4.77339	0.439268	1.14416	0.174882	0.85252	0.101083	39	8.82042	1105.25	435.464	150219	87604.5	302.653	124.171	0.722742	0.142526	5.70531	17.8109	804	2792.46	652.942	252.038	110038	55919.8	323.394	125.607	55559
8	12	1901	1.16134	1059	0.157696	0	0	0	0	0	0	0	0.157696	892	267	13.4153	6.58279	0	135	47.2657	9.05901	2.56646	4.7988	0.563967	1.15228	0.172079	0.845021	0.101951	38	8.86303	1243.76	462.72	165144	92965.3	340.757	133.659	0.791218	0.127068	5.95312	22.7256	838	3581.12	737.481	270.531	120886	58393.3	450.697	167.871	75067
8	13	2041	1.22896	720	0.184722	0	0.001704	0.001704	0	0	0	0	0.186111	586	232	12.9946	6.01668	0	108	36.3631	7.80152	2.39925	4.40368	0.422036	1.19037	0.177385	0.828887	0.105372	34	8.09473	966.329	375.459	103753	60907.5	272.317	117.3	0.73799	0.135064	5.31372	26.5153	597	3294.26	581.762	217.281	81696	41556	246.084	103.878	35306
8	14	1619	9.31802	588	0.190476	0	0	0	0	0	0	0	0.190476	476	248	13.786	6.08239	0	108	38.7268	7.71919	2.67771	4.41724	0.414511	1.20248	0.186053	0.820373	0.110065	33	8.90042	967.481	392.078	106772	63399.2	276.316	121.35	0.740865	0.135964	4.87826	37.8382	558	5177.92	579.777	228.31	83604	43938.5	254.35	110.842	36480
8	15	1541	1.18406	578	0.185121	0	0	0	0	0	0	0	0.185121	471	252	13.7724	6.20187	0	110	38.2213	7.94481	2.71752	4.40584	0.384658	1.17325	0.18806	0.832787	0.105565	34	8.95477	920.439	377.619	102222	64136.3	260.879	115.992	0.763096	0.137306	5.34127	24.5902	621	3623.46	549.691	218.201	80363	44337.9	247.993	104.675	35912
8	16	1723	1.1923	668	0.203593	0	0	0	0	0	0	0	0.203593	532	269	14.6248	6.26065	0	122	41.4773	8.59654	2.63352	4.54528	0.483187	1.14841	0.182538	0.848696	0.102756	37	8.82548	963.405	421.294	119028	72532.1	268.386	122.527	0.761929	0.14032	5.90217	34.7891	758	4415.84	587.644	248.173	91649	48732	274.409	115.256	42361
8	17	1872	1.19576	717	0.167364	0	0	0	0	0	0	0	0.167364	597	282	14.7122	6.45476	0	128	48.2908	8.65288	2.67233	4.67005	0.543234	1.15481	0.177002	0.842174	0.09829	37	8.94695	1082.6	452.453	138602	84197.2	292.985	129.729	0.773559	0.139243	5.68608	51.4261	754	7651.3	648.002	263.997	103810	54690.4	267.37	133.994	42260.5
8	18	2025	1.20076	1038	0.175337	0	0	0	0	0	0	0	0.175337	856	274	14.1489	6.59138	0	134	41.9152	8.94585	2.70827	4.78387	0.433486	1.13981	0.174518	0.844388	0.104668	38	8.75798	1184.73	466.468	157122	90077.3	317.669	133.632	0.804791	0.115493	5.46914	15.8864	766	2229.91	705.127	271.901	115060	58396.4	382.219	148.139	64100
8	19	2529	1.19234	1317	0.246773	0	0	0	0	0	0	0	0.246773	992	280	14.0721	6.68148	0	133	41.815	8.83461	2.56472	4.79622	0.467851	1.15072	0.170069	0.839761	0.097472	38	8.46853	1305.07	525.204	178164	103574	353.4	149.832	0.797543	0.11379	5.81461	34.3193	788	4572.23	782.37	306.865	129007	65405.8	410.688	156.557	67940
8	20	1762	1.2118	904	0.167035	0	0	0	0	0	0	0	0.167035	753	266	13.5077	6.64285	0	135	42.6723	8.86488	2.64604	4.82974	0.451966	1.15701	0.170281	0.837173	0.102802	38	8.703	1260.4	497.941	170315	94737.9	344.135	142.934	0.784666	0.12901	5.60237	21.4105	774	3084.25	748.189	290.706	124200	60442.7	390.302	153.872	65162.5
8	21	1970	1.23632	1035	0.163285	0	0.001155	0.001155	0	0	0.001156	0.001156	0.165217	864	273	13.7595	6.68097	0	140	46.0923	9.1537	2.83739	4.89483	0.482038	1.14416	0.174069	0.844027	0.099222	39	9.32197	1404.21	534.78	195918	111918	385.915	151.661	0.791289	0.10861	5.81333	26.1486	821.5	4046.44	826.347	316.009	139212	69884.3	391.711	164.729	66571
8	22	1538	1.19335	783	0.159642	0	0	0	0	0	0	0	0.159642	658	279	13.9667	6.76074	0	133	42.4049	8.81323	2.66224	4.8353	0.439996	1.16493	0.173991	0.83834	0.099951	38	8.85436	1280.56	539.482	169038	104410	350.165	152.904	0.796561	0.129089	5.60518	21.6372	779.5	3212.81	767.818	316.988	122178	67194.3	364.832	140.861	59690
8	23	2705	1.19894	1497	0.213093	0	0	0	0	0	0	0	0.213093	1178	269	13.5291	6.67784	0	140	58.4831	9.01459	2.81097	4.92409	0.650564	1.15454	0.176323	0.835381	0.112196	39	9.64366	1465.04	592.368	205848	120758	400.458	172.183	0.779141	0.118832	5.61654	24.3735	816	3834.61	873.5	345.825	145956	75304.9	472.81	179.115	79465
9	2	1547	1.16907	636	0.212264	0	0.001996	0.001996	0	0	0	0	0.213836	500	310	17.164	6.39871	0	129	49.7735	8.84184	2.86039	4.69734	0.535036	1.14014	0.184221	0.846447	0.107269	38	9.78066	1026.06	421.908	134530	182056	269.215	119.97	0.759038	0.134739	6.23571	36.6071	863	5393.39	632.386	251.902	100319	69060	363.071	133.632	57108
9	3	1816	1.1486	736	0.211957	0	0	0	0	0	0	0	0.211957	580	307	16.9579	6.43485	0	127	49.3063	8.67669	2.63828	4.72148	0.607349	1.14883	0.180071	0.839495	0.105588	37	9.71819	1024.53	418.38	130555	81077.8	268.555	118.898	0.763566	0.14673	5.90411	39.4653	802	5277.22	632.556	248.824	97522.5	50944.9	381.448	150.054	60057.5
9	4	1623	1.1847	537	0.216015	0	0	0	0	0	0	0	0.216015	421	334	17.5821	6.62964	0	135	49.2562	8.97424	2.98723	4.81395	0.529647	1.11507	0.184853	0.842562	0.103581	39	10.1592	858.988	297.765	117742	67224	219.269	85.9918	0.740683	0.116793	4.69128	36.151	677	5126.8	539.376	178.581	87544	41904.3	288.29	119.346	46752
9	5	1754	1.09044	731	0.175103	0	0	0	0	0	0	0	0.175103	603	297	16.4448	6.34979	0	126	39.9913	8.59508	2.52842	4.7057	0.485062	1.1424	0.176125	0.840668	0.106865	37	8.56058	818.713	387.501	104246	65397.6	215.205	109.707	0.776333	0.131447	6.47122	38.303	856	5664.48	504.348	228.987	78625	43427.4	357.465	144.714	56415
9	6	1478	1.05139	698	0.206304	0	0	0	0	0	0	0	0.206304	554	318	16.9039	6.51421	0	134	45.17	9.08326	2.76572	4.74454	0.511881	1.13228	0.176956	0.850206	0.101679	39	9.3153	1010.62	417.647	133416	84157.2	263.735	116.076	0.749889	0.141873	6.1288	42.3955	878	5809.22	623.402	246.141	99018.5	53116.4	400.929	179.229	66175.5
9	7	1717	1.03929	842	0.166271	0	0	0	0	0	0	0	0.166271	702	299	15.7072	6.43976	0	129	42.4306	8.64205	2.64271	4.77822	0.490359	1.13867	0.209166	0.836005	0.107015	38	9.5164	791.504	425.085	103736	71955.9	207.69	119.989	0.76094	0.177543	6.36413	27.6013	878	4152.23	486.957	249.795	76801	47494.3	375.52	167.171	60544
9	8	2240	1.0351	1273	0.232522	0	0	0	0	0	0	0	0.232522	977	289	14.9805	6.5881	0	134	42.0184	8.88274	2.64273	4.83364	0.451646	1.14717	0.180348	0.84105	0.101436	38	8.8366	1256.9	509.832	169988	96137.2	333.081	141.908	0.765035	0.147151	6.70116	37.1837	962	5330.59	758.675	300.886	123685	61843	541.019	207.875	87385
9	9	1480	1.10289	820	0.137805	0	0	0	0	0	0	0	0.137805	707	264	13.4394	6.45464	0	130	40.9421	8.6512	2.58103	4.73997	0.456538	1.16355	0.171719	0.834929	0.100299	37	8.55902	1011.49	404.911	130222	75095.4	272.771	116.558	0.75753	0.143072	5.2133	30.1859	707	4644.2	605.317	234.621	96110.5	48479.3	378.769	149.911	61055.5
9	10	1680	1.15368	870	0.148276	0	0	0	0	0	0	0	0.148276	741	277	13.9738	6.51537	0	132	40.0697	8.76923	2.54336	4.78053	0.418846	1.1539	0.167695	0.838785	0.099104	38	8.26177	1081.86	432.604	143190	78872.2	290.666	125.937	0.757698	0.131039	5.98888	30.1113	836	4082.66	646.038	247.071	104690	50560.9	329.069	132.723	54352
9	11	1204	1.17117	650	0.126154	0	0	0	0	0	0	0	0.126154	568	271	13.5314	6.56131	0	132	42.1869	8.83364	2.63036	4.76158	0.436217	1.15663	0.170851	0.841901	0.097885	38	8.59475	1215.05	446.657	162641	87650.5	330.603	127.862	0.760143	0.137002	5.55254	19.8111	769.5	2508.53	723.959	258.37	118549	55835.9	351.758	139.497	58487.5
9	12	1294	1.22888	607	0.133443	0	0	0	0	0	0	0	0.133443	526	274	13.7231	6.60254	0	131	43.0368	8.85232	2.70527	4.76297	0.473571	1.14704	0.17183	0.843897	0.097294	38	8.84195	1058.74	433.428	142280	80471.2	287.34	125.171	0.754865	0.142678	5.47422	25.1709	746	3447.07	626.266	252.979	104414	51506.6	300.489	124.477	49456
9	13	1287	1.26306	453	0.147903	0	0	0	0	0	0	0	0.147903	386	237	13.6129	6.02424	0	107	38.2447	7.73299	2.78872	4.37497	0.401669	1.18354	0.190674	0.827928	0.107681	33	9.20083	887.887	350.952	94824	61161.6	249.971	109.011	0.748768	0.13933	5.19355	26.1641	589	3006.33	534.741	202.086	75301	42360.8	254.113	105.724	36653
9	14	1582	9.51736	556	0.176259	0	0	0	0	0	0	0	0.176259	458	250	13.6124	6.07056	0	108	33.9211	7.91342	2.37427	4.37132	0.385193	1.18324	0.183038	0.834319	0.106218	34	7.91385	913.894	382.67	98771	59567	260.552	118.374	0.754282	0.140687	5.00833	22.7355	559	2927.87	543.561	222.758	79231.5	41424.6	240.549	103.172	34372
9	15	558	23.914	167	0.137725	0	0	0	0	0	0	0	0.137725	144	295	16.442	6.2368	0	113	45.7393	7.94411	2.50554	4.43875	0.561889	1.17366	0.191909	0.83016	0.104467	35	9.39834	982.703	417.918	108527	64485.7	275.988	123.279	0.784036	0.154505	5.09483	15.1342	626	1996	586.64	245.722	83504	45987.2	239.268	127.375	35919
9	16	1712	1.17873	710	0.2	0	0.001761	0.001761	0	0	0	0	0.201408	567	265	14.5151	6.16527	0	120	41.2795	8.52227	2.65906	4.5084	0.403058	1.15743	0.183032	0.850749	0.098706	36	8.943	1083.77	402.732	129394	74784.4	295.353	122.36	0.724503	0.142646	5.17712	22.5774	647	3982.32	651.085	234.316	100096	48394.8	278.772	130.56	42842.5
9	17	1719	1.16749	744	0.151882	0	0.001585	0.001585	0	0	0	0	0.153226	630	278	14.3481	6.51796	0	130	42.2474	8.92447	2.5908	4.65964	0.495442	1.14014	0.173041	0.851736	0.095526	38	8.72824	982.176	417.213	126766	77140.8	263.304	121.794	0.751773	0.137262	5.46281	25.1725	735	4049.82	591.782	242.525	94637	49710.9	300.647	126.897	48390
9	18	1650	1.21892	796	0.174623	0	0	0	0	0	0	0	0.174623	657	275	13.7864	6.57879	0	136	45.0359	9.04057	2.77027	4.81468	0.485616	1.13883	0.167695	0.846748	0.099105	39	9.03059	1225.96	495.012	167714	97080.9	334.459	140.219	0.753276	0.139322	5.55734	25.2906	787.5	3375.73	723.763	290.497	121976	61018.5	367.024	150.907	61611
9	19	1789	1.30048	846	0.163121	0	0.001412	0.001412	0	0	0	0	0.164303	707	282	14.074	6.75855	0	139	47.3343	9.03105	2.87457	4.86318	0.516553	1.14668	0.180222	0.843104	0.109896	39	9.62372	1408.27	525.183	196832	109659	386.577	152.112	0.773549	0.141968	5.41212	20.5379	790	3450.06	837.261	306.153	141549	68654.1	325.681	149.741	55589
9	20	1272	1.11863	732	0.124317	0	0	0	0	0	0	0	0.124317	641	272	13.5811	6.63858	0	134	43.0185	8.84531	2.71782	4.82463	0.463055	1.16217	0.174884	0.838221	0.108846	38	8.88982	1213.67	506.627	160362	93063.1	330.32	142.199	0.792521	0.129289	5.54894	25.0046	791	3983.59	723.053	295.518	117716	60549.8	445.619	178.563	72870
9	21	2117	1.23476	1109	0.202885	0	0	0	0	0	0	0	0.202885	884	269	13.5287	6.60491	0	133	40.6104	8.76807	2.54418	4.77363	0.442418	1.15743	0.167878	0.839265	0.100666	38	8.27994	1231.83	501.242	163730	90605	337.972	143.424	0.796001	0.126434	5.85799	23.3136	806	2994.37	731.25	290.983	119644	58541.3	400.806	154.549	66202
9	22	1544	1.26421	763	0.1481	0	0	0	0	0	0	0	0.1481	650	286	14.1965	6.77763	0	140	44.8994	9.15975	2.88657	4.82394	0.487602	1.14416	0.182258	0.846186	0.108702	39	9.47613	1235.13	569.183	171462	115905	336.813	163.096	0.792607	0.140588	5.36159	31.1121	753	5278.57	735.191	330.65	124250	72715.9	341.454	140.885	57547.5
9	23	2460	1.22401	1018	0.156189	0	0.002328	0.002328	0	0	0	0	0.158153	857	266	13.4314	6.65097	0	136	215.28	8.82724	3.34344	4.85058	1.20422	1.14881	0.177944	0.835723	0.102371	38	24.341	1255.83	476.4	169501	88899.2	340.933	137.67	0.761542	0.145355	5.81985	21.4743	820.5	3581.2	735.352	278.129	122623	56916.1	403.412	128.978	65478
10	12	1304	1.24533	620	0.154839	0	0	0	0	0	0	0	0.154839	524	279	13.9489	6.58679	0	135	46.6047	9.05237	2.68589	4.76744	0.578566	1.13902	0.186016	0.850786	0.104941	39	9.07602	1138.57	447.185	152505	84525.5	306.681	129.28	0.767081	0.14607	5.38847	17.6345	757.5	2557.67	670.285	258.921	111091	54402	322.777	130.408	53827.5
10	23	1623	1.18147	846	0.146572	0	0	0	0	0	0	0	0.146572	722	279	13.7702	6.73954	0	138	44.3167	8.85865	2.63678	4.89219	0.557987	1.15667	0.17844	0.834088	0.104213	38	8.85019	1308.3	531.384	180506	103052	360.289	151.308	0.779078	0.142868	5.375	23.7816	747	3570.98	774.496	311.726	130363	65098.8	390.18	162.494	64494
11	12	1754	1.20971	868	0.160138	0	0.001372	0.001372	0	0	0	0	0.16129	728	266	13.4852	6.56036	0	133	40.7725	8.87169	2.6716	4.75647	0.391555	1.14841	0.170444	0.843325	0.098465	38	8.63564	1018.54	419.216	137672	73141.6	275.002	120.553	0.773621	0.131811	5.11148	24.0585	697	3574.74	604.652	242.941	99640	47882.7	318.75	128.858	52134.5
11	23	1722	1.26934	816	0.127451	0	0	0	0	0	0	0	0.127451	712	275	13.3191	6.81617	0	141	46.4817	9.09927	2.65167	4.93581	0.560136	1.15116	0.167082	0.835255	0.111006	39	8.80832	1276.63	513.185	182292	103395	347.856	148.018	0.772805	0.150698	5.19018	26.4508	743.5	4401.64	763.256	299.792	130479	63167.8	334.662	157.794	57315.5
12	12	1032	1.1261	458	0.144105	0	0	0	0	0	0	0	0.144105	392	257	13.032	6.53414	0	129	47.9978	8.57089	2.84635	4.7861	0.659202	1.17489	0.190033	0.828707	0.11426	37	10.4686	1123.07	518.451	146650	90008	307.003	147.764	0.769665	0.166518	5.13655	12.9643	680.5	1683.87	671.465	301.696	108474	58575.6	355.057	174.915	56645
12	23	2508	1.24634	1308	0.224771	0	0.000986	0.000986	0	0	0	0	0.225535	1013	266	13.3341	6.64864	0	138	44.3152	9.08576	2.65752	4.87682	0.522958	1.14873	0.173969	0.844505	0.108049	39	8.82299	1279.11	510.178	175744	100864	348.189	146.081	0.741186	0.134081	5.4198	38.7694	781	4686.33	762.481	297.782	126601	63727.1	388.633	147.41	65305.5
13	12	1596	1.21016	808	0.185644	0	0.00152	0.00152	0	0	0	0	0.186881	657	274	13.9293	6.60336	0	134	41.7069	8.95909	2.59949	4.80044	0.441556	1.15098	0.167784	0.843827	0.101632	38	8.43819	1123.45	432.736	153970	81094.6	307.377	123.58	0.786272	0.123007	5.56588	29.1506	780	6283.12	672.878	253.069	111099	51928.7	361.535	148.57	59659.5
13	23	1667	1.26423	785	0.165605	0	0	0	0	0	0	0	0.165605	655	274	13.5731	6.75355	0	135	41.5307	8.82821	2.55744	4.8606	0.508221	1.16355	0.173537	0.837356	0.107179	38	8.37411	1294.79	537.708	172788	99487.5	354.574	153.25	0.792178	0.139797	5.5	20.9359	772	3526.3	768.525	314.213	125644	63757.3	348.353	141.613	57561
14	12	1342	1.18031	685	0.147445	0	0.001712	0.001712	0	0	0	0	0.148905	583	278	14.2035	6.66029	0	133	42.7105	8.83067	2.68486	4.80142	0.408759	1.14014	0.184838	0.843204	0.097989	38	9.10449	1257.71	522.33	167358	100878	338.597	146.304	0.812871	0.148894	5.66887	26.3215	796	3633.62	749.994	307.347	121978	64548.7	396.047	186.12	64536
14	23	1402	1.2272	669	0.167414	0	0	0	0	0	0	0	0.167414	557	278	14.0783	6.76057	0	140	47.76	8.96538	2.80717	4.92971	0.61275	1.15108	0.174699	0.834141	0.113509	39	9.3364	1294.76	496.079	183568	103932	348.799	144.26	0.759514	0.135932	5.49852	17.6711	817	2724.56	776.53	290.112	129262	64752.4	344.716	141.475	57248.5
15	12	1061	1.24202	486	0.133745	0	0	0	0	0	0	0	0.133745	421	276	13.6306	6.64845	0	133	40.7448	8.89706	2.56374	4.79149	0.445145	1.15658	0.169138	0.843922	0.101343	38	8.2978	1205.31	461.789	163766	83954.2	325.529	132.343	0.761134	0.14063	5.37143	40.421	744	4727.4	718.067	270.835	117924	54098.8	247.844	123.491	40739
15	23	1735	1.04206	909	0.141914	0	0	0	0	0	0	0	0.141914	780	258	12.9291	6.7321	0	153	57.6506	9.12075	2.81842	5.1333	0.945871	1.17494	0.176907	0.808743	0.137292	40	9.8536	1314.41	622.585	192358	123542	363.799	185.568	0.754137	0.157899	4.93548	19.8943	720	3178.16	779.229	358.979	133080	74940.8	335.254	208.417	55767
Barcode	Exp1_C
Row	Column	Nuclei initially segmented, Total Nr	Membrane image pixels above (membrane median intensity*0.8)/Membrane area	Cells initially segmented, Total Nr	Cell removed by clustering, Fraction	Cells removed by area, Fraction	Cells removed by width, Fraction	Cell removed by area or width, Fraction	Cells removed by focus, Fraction	Cells removed by Nucleoid cluster area, Fraction	Cells removed by Nucleoid cluster width, Fraction	Cells removed by Nucleoid cluster area or width, Fraction	Cells removed from initial segmentation, Fraction	Cells remaining after all filtering steps, Total Nr	Cells initially segmented Area, Median	Cells initially segmented Length, Median	Cells initially segmented Width, Median	Dead nuclei, Fraction	Nuclei area, Median	Nuclei area, SD	Nuclei Length, Median	Nuclei Length, SD	Nuclei Width, Median	Nuclei Width, SD	Nuclei Shapefactor, Median	Nuclei Shapefactor, SD	Nuclei eccentricity, Median	Nuclei eccentricity, SD	Nuclei perimeter, Median	Nuclei perimeter, SD	Nuclei pix intensity, Median Mean	Nuclei pix intensity, SD Mean	Nuclei pix intensity, Median Sum	Nuclei pix intensity, SD Sum	Nuclei pix intensity, Median SD	Nuclei pix intensity, SD SD	Nuclei contrast, Median	Nuclei contrast, SD	Nuclei T1 intensity, Median Mean	Nuclei T1 intensity, SD Mean	Nuclei T1 intensity, Median Sum	Nuclei T1 intensity, SD Sum	Nuclei rim nuc intensity, Median Mean	Nuclei rim nuc intensity, SD Mean	Nuclei rim nuc intensity, Median Sum	Nuclei rim nuc intensity, SD Sum	Nuclei rim mem intensity, Median Mean	Nuclei rim mem intensity, SD Mean	Nuclei rim mem intensity, Median Sum
2	2	1074	8.01154	274	0.072993	0	0	0	0	0	0	0	0.072993	254	214	13.0832	5.48681	0	149	128.113	9.62265	3.45372	4.926	1.39403	1.01552	0.259897	0.861287	0.116269	43	21.6357	295.111	218.148	46120.5	41396	74.5469	64.1097	0.700343	0.227229	34.3735	104.55	5329	21151.8	187.15	123.014	34605.5	26764.5	232.199	122.689	42698.5
2	3	331	22.5818	187	0.069519	0	0	0	0	0	0	0	0.069519	174	243	13.6726	5.71702	0	143	52.5881	9.67666	3.26522	4.69489	0.694253	1.07712	0.201567	0.867221	0.12041	42	11.2165	766.142	376.683	103028	71372.7	200.878	115.456	0.72226	0.188414	130.082	231.818	19832	37740.1	455.511	211.741	77055	46051.4	400.331	192.26	67648
2	4	438	1.31631	281	0.071174	0	0	0	0	0	0	0	0.071174	261	238	13.5309	5.60868	0	145	55.9117	9.79499	3.69022	4.66617	0.625233	1.05272	0.209654	0.872768	0.1305	41	11.97	772.573	375.08	116060	70237.7	201.872	110.309	0.757641	0.168642	117.242	237.01	18167.5	40342.8	459.59	212.654	85498.5	45797	428.729	182.448	75511.5
2	5	780	1.01533	337	0.062315	0	0	0	0	0	0	0	0.062315	316	233	13.4909	5.5127	0	129	438.322	9.21101	4.58196	4.58655	2.90287	0.973953	0.314138	0.87055	0.121019	41	42.6969	468.051	371.572	67992	73492.4	121.226	106.258	0.685132	0.311428	69.2988	208.537	9996	37557.7	284.708	211.144	53081	45910	318.207	201.373	54591
2	6	737	0.985123	415	0.156627	0	0	0	0	0	0	0	0.156627	350	281	16.2221	5.88315	0	141	50.4504	9.74933	3.29651	4.67533	0.48576	1.05343	0.201464	0.873297	0.115876	41	10.9503	714.468	364.337	99414	68071.3	188.324	107.393	0.777867	0.1321	74.308	118.533	10542	19166.4	444.005	215.279	76332.5	45197.9	424.875	155.892	72351.5
2	7	2083	1.12951	884	0.210407	0	0.001433	0.001433	0	0	0	0	0.211538	697	236	13.5857	6.02445	0	113	47.9435	7.92601	3.08301	4.60341	0.495924	1.17494	0.206254	0.815819	0.133444	34	10.4642	749.922	359.79	83364	67433.4	205.537	107.299	0.780038	0.111404	6.17778	22.1106	717	3198.46	457.835	215.724	65350	44856.8	339.962	131.026	49514
2	8	1600	1.10944	690	0.17971	0	0	0	0	0	0	0	0.17971	566	209	11.3589	6.10323	0	123	41.4715	8.17365	2.36263	4.82126	0.582849	1.16355	0.19469	0.80692	0.128644	36	9.34587	470.001	273.287	57451.5	40908	128.159	84.6294	0.73739	0.15518	4.4169	10.9184	559	1728.68	285.932	157.901	45186.5	27646.5	228.937	106.976	36233
2	9	2350	1.12757	1092	0.193223	0	0	0	0	0	0	0	0.193223	881	239	12.421	6.37373	0	123	39.4813	8.23978	2.39045	4.776	0.456014	1.18489	0.169905	0.815406	0.113668	36	7.91191	763.078	358.492	94235.5	56682.2	207.205	105.717	0.769871	0.121274	5.37902	24.267	692	3355.1	457.479	207.18	70620	37851.4	262.088	117.097	40747.5
2	10	2601	1.09217	1514	0.233818	0	0	0	0	0	0	0	0.233818	1160	237	12.2122	6.41183	0	126	37.6409	8.39064	2.34662	4.7951	0.399582	1.18412	0.164329	0.824443	0.111018	36	7.72999	1008.71	414.053	125239	71583.1	275.396	122.533	0.733032	0.130533	6.15294	15.5609	821	2277.71	596.141	236.321	94007	46319.8	399.34	138.427	63366
2	11	1879	1.16461	960	0.186458	0	0	0	0	0	0	0	0.186458	781	243	12.2273	6.46927	0	125	38.1593	8.3417	2.34824	4.77083	0.466491	1.18972	0.173752	0.820365	0.109667	36	8.04066	918.606	404.695	114324	67944.9	249.043	118.265	0.747502	0.135333	5.49673	13.6786	714	1838.12	548.24	233.145	86160	44312.6	302.289	112.68	46952
2	12	1591	1.14051	904	0.175885	0	0.002685	0.002685	0	0	0	0	0.178097	743	246	12.4656	6.53955	0	126	43.2803	8.34259	2.42453	4.81321	0.491533	1.18627	0.169542	0.820928	0.112414	36	8.20903	1058.82	395.982	132333	72743.2	286.4	115.493	0.755766	0.131489	5.71918	14.2341	763	2144.68	622.104	227.31	97315	46980.1	336.048	121.949	53198
2	23	1761	1.15236	876	0.196347	0	0	0	0	0	0	0	0.196347	704	256	12.8617	6.5602	0	134	45.7651	8.72268	2.62581	4.86576	0.639277	1.16613	0.182812	0.827414	0.119301	38	8.89725	1090.61	489.413	146200	91897.2	295.521	146.373	0.75019	0.163013	6.07273	24.0653	837	3345.51	652.776	281.424	106991	58626.3	373.646	172.809	60932
3	2	1051	1.04261	722	0.120499	0	0	0	0	0	0	0	0.120499	635	236	10.2212	7.30948	0	127	39.7567	7.16507	1.91561	5.46229	0.679032	1.2936	0.143161	0.65897	0.191393	35	6.8859	896.515	464.452	112608	81264.1	250.2	131.688	0.771601	0.142169	5.91146	19.2879	784	2608.38	526.017	264.198	79769	48625.1	385.837	156.881	59298
3	3	1192	1.08346	761	0.155059	0	0	0	0	0	0	0	0.155059	643	235	10.7639	7.08697	0	124	43.0575	7.52068	2.19094	5.26721	0.642957	1.27186	0.154891	0.708718	0.174349	35	7.77828	1062.73	484.914	134718	80827.1	291.054	139.735	0.769653	0.14997	6.34007	21.1477	827.5	2858.15	621.64	277.205	95433	49607.5	376.865	157.548	58704.5
3	4	1305	1.09346	819	0.130647	0	0	0	0	0	0	0	0.130647	712	232	10.8367	6.99028	0	123	36.9277	7.51064	2.0215	5.18861	0.544897	1.27991	0.148702	0.710795	0.166242	35	6.84552	1083.81	478.843	133632	79898.4	303.095	140.289	0.75381	0.151004	6.45763	27.2265	817	3612.44	634.789	274.713	95395	49683.5	359.252	130.496	54886
3	5	1105	1.02442	653	0.137825	0	0	0	0	0	0	0	0.137825	563	235	11.3295	6.75078	0	124	40.1528	7.8634	2.22246	5.10449	0.579984	1.2175	0.216058	0.758155	0.147529	36	8.38885	743.502	426.563	92240	69338.2	201.672	122.792	0.772953	0.199768	5.53043	19.2882	720	2920.71	443.987	245.13	67701	44148.2	302.978	145.513	47213
3	6	873	1.07367	532	0.12782	0	0	0	0	0	0	0	0.12782	464	235	11.5551	6.66802	0	122	36.61	7.79523	2.16717	4.99429	0.502686	1.23976	0.162544	0.769614	0.13889	35	7.28648	812.283	399.764	101447	66369.8	224.531	117.27	0.761458	0.143065	5.60584	19.7558	719	2876.83	479.294	227.833	74159	42090.3	308.292	124.927	47889
3	7	1081	1.01416	609	0.119869	0	0	0	0	0	0	0	0.119869	536	230	11.7479	6.5754	0	126	45.4628	8.03923	2.29784	5.00704	0.702227	1.20663	0.188992	0.782217	0.132873	36	8.93581	682.583	371.111	84327.5	56355.7	186.681	107.976	0.758722	0.156453	5.88905	16.2864	770	2121.74	407.535	214.064	62834	36624.4	329.978	138.105	51467
3	8	1019	1.11543	478	0.144351	0	0	0	0	0	0	0	0.144351	409	233	11.8285	6.51549	0	129	68.9255	8.33707	2.55809	4.95703	0.76987	1.16152	0.253836	0.802881	0.13197	38	13.6221	546.053	362.697	70262	56656	143.877	106.362	0.747264	0.224663	4.6	14.3725	614.5	2319.18	329.767	208.456	53082.5	37012.3	236.749	120.459	37611
3	9	1357	1.10745	746	0.176944	0	0	0	0	0	0	0	0.176944	614	232	11.7725	6.38363	0	127	39.6525	8.31744	2.46171	4.84618	0.470139	1.18145	0.196175	0.81188	0.117639	37	8.82657	684.122	363.464	87522.5	58154.9	187.132	109.729	0.764712	0.164127	5.7886	19.5302	754	2637.33	413.975	206.41	65353.5	38643.2	291.728	110.935	46052
3	10	1041	1.00922	594	0.1633	0	0	0	0	0	0	0	0.1633	497	254	12.8646	6.46003	0	123	39.6015	8.18996	2.28521	4.81213	0.510343	1.18256	0.184894	0.80913	0.115388	36	8.10676	857.728	427.144	106027	68958.1	233.637	124.838	0.783233	0.156523	5.5443	13.532	715	1910.45	512.852	244.617	78763	45756.2	322.406	141.608	49339
3	11	1044	1.09214	615	0.15935	0	0	0	0	0	0	0	0.15935	517	229	11.7253	6.32542	0	125	38.5111	8.28745	2.32635	4.79759	0.484903	1.18996	0.179582	0.82235	0.106745	36	7.96587	968.437	425.593	122278	73337.1	261.352	123.709	0.76936	0.150629	5.76586	17.3293	742	2297.27	574.91	243.93	90826.5	47846	332.378	125.582	52302.5
3	12	1974	1.17053	1030	0.115534	0	0	0	0	0	0	0	0.115534	911	233	11.8816	6.44856	0	123	37.0705	8.17104	2.29606	4.78998	0.415889	1.20234	0.169217	0.810309	0.112996	36	7.62403	943.129	426.411	114986	71623.3	260.3	126.928	0.759337	0.142961	5.78035	29.795	732.5	3543.21	559.384	241.679	85840	46477.8	316.414	110.484	49467.5
3	13	891	7.23982	296	0.10473	0	0	0	0	0	0	0	0.10473	265	257	14.1703	5.93769	0	108	37.6957	7.98811	2.62245	4.3586	0.415326	1.15386	0.19012	0.83534	0.114111	34	8.6687	831.303	343.369	88556	56058.2	237.081	105.726	0.761688	0.136245	5.77895	13.1869	660	1765.47	492.809	202.8	71377	39009	217.741	90.894	31822
3	14	1321	2.15002	455	0.145055	0	0	0	0	0	0	0	0.145055	389	222	13.0532	5.94876	0	108	43.2553	7.83867	2.36878	4.41274	0.562294	1.18995	0.184519	0.82652	0.114444	34	8.25545	854.772	357.618	93000	54254.1	240.513	110.889	0.743704	0.141072	5.30392	15.3835	603	1836.96	513.805	207.473	73759	38041.5	238.622	99.9541	34138
3	15	1165	1.10645	450	0.16	0	0	0	0	0	0	0	0.16	378	253	14.4108	6.00404	0	110	36.5964	7.97772	2.47128	4.42139	0.441752	1.18489	0.18438	0.830355	0.11358	34	8.33344	899.14	363.929	98109	57291.9	248.035	108.756	0.760274	0.141464	5.83146	28.7388	658	3312.58	545.726	211.807	77873	40462.4	265.337	119.013	38402
3	16	1511	1.19329	593	0.15683	0	0	0	0	0	0	0	0.15683	500	267	14.7562	6.15553	0	119	44.3108	8.50867	2.88398	4.51134	0.474134	1.15394	0.194986	0.845302	0.102534	36	9.9958	977.157	400.752	117423	72473.3	267.71	118.444	0.772164	0.146261	5.9661	21.466	758	2786.46	593.412	235.293	90709	47963.7	279.188	117.924	43571
3	17	1971	1.12454	1023	0.163245	0	0	0	0	0	0	0	0.163245	856	280	14.5159	6.50504	0	130	42.6838	8.79981	2.63389	4.73665	0.492178	1.13867	0.175934	0.84487	0.099658	38	8.85392	1116.33	463.879	146124	87141	302.724	133.647	0.747965	0.145042	6.35714	30.9619	859	3895.17	668.508	267.017	108280	56463.9	390.422	147.099	63749
3	18	2078	1.16931	1116	0.189964	0	0	0	0	0	0	0	0.189964	904	258	13.2697	6.48861	0	129	38.5713	8.70718	2.45165	4.75331	0.426006	1.15305	0.169077	0.837127	0.100529	37	8.07078	1160.05	478.675	149626	84964.3	312.666	138.42	0.751463	0.143473	6.45584	22.1253	858	2806.31	687.284	277.336	110102	55163	397.769	135.197	63353.5
3	19	1687	1.09181	996	0.146586	0	0	0	0	0	0	0	0.146586	850	261	13.3271	6.50987	0	129	39.0712	8.52801	2.47693	4.78775	0.451394	1.16944	0.166618	0.828942	0.102547	37	8.10742	1188.92	482.095	153685	82837	324.678	139.045	0.764354	0.140579	6.27976	20.8309	852	2544.61	706.067	279.543	112954	54087.7	430.374	161.242	68714
3	20	1472	1.24528	766	0.150131	0	0	0	0	0	0	0	0.150131	651	261	13.3607	6.53824	0	135	40.3925	8.94711	2.61154	4.80795	0.434883	1.14881	0.16982	0.84011	0.103528	38	8.4578	1199.96	485.785	159658	84642.1	324.851	139.941	0.763068	0.146092	6.1693	18.7877	853.5	2606.89	707.243	281.207	116776	55860.9	377.02	134.559	62626.5
3	21	2037	1.14746	1145	0.177293	0	0	0	0	0	0	0	0.177293	942	258	12.986	6.58705	0	130	42.9813	8.61991	2.62656	4.80112	0.505559	1.16493	0.172147	0.829084	0.105209	37	8.67849	1088.98	484.724	142467	87443.6	295.273	145.34	0.720122	0.147825	6.5042	16.4949	890	2482.03	643.22	277.225	104646	55610.3	391.223	156.449	63793
3	22	1844	1.2749	876	0.139269	0	0	0	0	0	0	0	0.139269	754	258	13.0591	6.6363	0	132	42.5126	8.74522	2.64467	4.81651	0.489372	1.16217	0.171536	0.833768	0.115758	37	8.73914	929.058	423.87	124068	78123.6	250.047	123.036	0.74129	0.146326	5.98039	21.3619	822	3158.39	557.834	246.037	90451.5	51013.6	334.277	126.675	54346.5
3	23	1739	1.22828	909	0.192519	0	0	0	0	0	0	0	0.192519	734	252	12.7353	6.56993	0	135	43.2254	8.84524	2.61529	4.85061	0.506855	1.16239	0.170348	0.832946	0.112086	38	8.73724	1139.91	436.725	156929	83428.7	313.167	130.839	0.724303	0.142485	6.05263	32.8031	851	5786.15	682.707	251.037	114487	52173.4	329.291	135.863	54443
4	2	373	24.6218	158	0.012658	0	0	0	0	0	0	0	0.012658	156	216	12.6642	5.55998	0	136	51.6483	9.22099	3.18517	4.67936	0.795956	1.10521	0.221988	0.857041	0.147346	39	11.3263	575.86	358.353	84938	61142.9	153.472	103.37	0.732146	0.208863	42.7905	87.5326	6238	12882.2	346.805	203.692	63819	41061.9	287.283	147.112	49265
4	3	538	1.0405	341	0.079179	0	0	0	0	0	0	0	0.079179	314	225	13.0265	5.5299	0	147	55.1035	9.90547	3.54326	4.65993	0.611155	1.04552	0.203281	0.883641	0.125204	41	11.5085	709.99	327.923	105635	67322.2	186.697	93.2706	0.763711	0.162129	87.7755	179.008	13675	31063.2	425.504	187.222	78137	43476.7	344.371	138.047	63371
4	4	564	0.988437	368	0.17663	0	0	0	0	0	0	0	0.17663	303	227	13.0595	5.51753	0	145	53.9431	9.77937	3.23025	4.65525	0.74583	1.06814	0.196248	0.878327	0.124532	41	11.1314	724.859	360.441	105444	72039.1	190.714	103.881	0.743553	0.180117	106.542	179.712	15383.5	32300	432.258	202.614	77038.5	46979.4	404.495	169.645	71397.5
4	5	841	0.975749	511	0.135029	0	0	0	0	0	0	0	0.135029	442	264	15.0398	5.71976	0	143	108.934	9.77842	3.7682	4.67648	1.07079	1.04311	0.201768	0.878133	0.120902	41	14.1322	740.396	431.769	106710	92254.2	190.487	126.501	0.764826	0.156753	108.876	197.946	16358	36330.3	450.235	255.011	80782	58212.6	438.066	170.383	76441
4	6	1456	1.02092	626	0.180511	0	0	0	0	0	0	0	0.180511	513	242	13.5223	6.08711	0	117	62.3009	8.08929	3.2952	4.64422	0.604972	1.1474	0.219303	0.820887	0.123422	36	12.0311	604.837	328.994	70160	59704.5	163.384	96.0255	0.750975	0.163803	5.71752	34.894	700.5	5163.88	376.267	198.407	55120.5	39920.9	294.433	142.696	43892
4	7	2026	1.03145	1080	0.17963	0	0.001129	0.001129	0	0	0	0	0.180556	885	226	11.8225	6.26022	0	121	82.9342	8.0905	2.43871	4.77111	0.828964	1.18996	0.17617	0.804616	0.119406	36	10.2753	702.492	346.829	85459	57439	193.253	104.075	0.759048	0.13857	5.52683	17.5887	687	2387.9	424.168	197.848	64881.5	36736.8	314.067	137.21	48660
4	8	1906	1.12532	876	0.176941	0	0	0	0	0	0	0	0.176941	721	228	11.8914	6.34116	0	126	41.572	8.4026	2.46377	4.8476	0.526577	1.15658	0.20706	0.815656	0.114607	37	9.16854	620.033	383.52	77134	58025.3	168.284	112.16	0.765477	0.179314	5.15616	11.7445	687.5	1734.77	373.546	219.819	58336.5	38960.4	278.299	130.517	44221
4	9	1564	1.06719	911	0.162459	0	0	0	0	0	0	0	0.162459	763	233	12.0976	6.32187	0	123	41.7026	8.18164	2.40913	4.76815	0.462233	1.18451	0.171155	0.812926	0.108054	36	8.12944	951.226	407.17	116836	73799.9	259.816	117.265	0.765705	0.138473	5.90134	19.7969	762	2943.7	565.661	236.239	87407.5	47352.5	327.641	135.4	51055.5
4	10	982	1.0475	570	0.149123	0	0	0	0	0	0	0	0.149123	485	243	12.709	6.35979	0	127	38.2856	8.49972	2.39569	4.82349	0.453016	1.16576	0.194542	0.827766	0.108001	37	8.42124	663.669	363.143	84012.5	60016.8	180.437	104.497	0.766132	0.164948	5.57567	9.73597	743	1283.22	394.157	211.831	63246	40181.4	316.554	134.09	50720.5
4	11	1406	1.06352	880	0.170455	0	0	0	0	0	0	0	0.170455	730	250	12.5776	6.50463	0	129	41.4674	8.5595	2.54189	4.8102	0.443982	1.1781	0.175711	0.831439	0.112207	37	8.54075	1164.91	468.654	149550	93985.4	316.214	134.259	0.748669	0.142072	6.37784	15.7932	860	2125.2	691.226	271.642	111374	59538.4	397.989	140.574	64744
4	12	914	1.0282	526	0.119772	0	0	0	0	0	0	0	0.119772	463	252	12.6901	6.49132	0	126	41.1089	8.45237	2.5665	4.81804	0.504867	1.16355	0.204883	0.82867	0.108139	37	9.00478	1036.4	499.017	132587	85361.3	278.4	141.369	0.751915	0.195145	6.2765	29.9151	825	4040.19	612.409	291.294	97174	56286.8	344.146	140.664	54631
4	23	1324	1.14777	719	0.112656	0	0	0	0	0	0	0	0.112656	638	252	12.9064	6.59125	0	136	49.4115	8.70421	2.73676	4.90826	0.631598	1.17024	0.176853	0.824456	0.1298	38	9.31121	1256.23	518.249	172442	99964.2	346.532	152.431	0.737008	0.154	6.0572	31.1788	859.5	3997.07	749.093	297.915	122696	62305	397.61	175.405	65835
5	2	912	8.56852	325	0.212308	0	0	0	0	0	0	0	0.212308	256	234	11.662	6.49477	0	110	38.2586	7.50242	2.23025	4.68525	0.617434	1.20234	0.227897	0.778549	0.140401	34	9.11884	943.232	747.863	104314	102171	292	249.347	0.779924	0.240833	5.72133	15.1572	662.5	2094.39	555.881	419.392	81207.5	71567.4	180.977	133.588	26846
5	3	694	16.7137	281	0.131673	0	0	0	0	0	0	0	0.131673	244	244	12.0911	6.63231	0	111	41.9076	7.53789	2.40493	4.67354	0.729576	1.19297	0.221184	0.781017	0.140108	34	8.83548	1059.58	680.631	124378	99200.5	341.582	233.45	0.808435	0.233452	6.34409	28.5589	781	3782.48	614.536	376.011	93242.5	66414	186.1	138.187	27978
5	4	1114	1.16956	530	0.128302	0	0	0	0	0	0	0	0.128302	462	247	12.3603	6.5723	0	117	44.6777	7.94456	2.46804	4.73499	0.635795	1.20234	0.205549	0.80577	0.136676	35	9.05523	1069.97	620.496	129898	91087.3	336.657	211.34	0.796703	0.185253	7.99296	32.1216	986	4800.96	624.129	345.837	97491	61523	208.295	128.221	32168
5	5	1052	1.0821	513	0.118908	0	0	0	0	0	0	0	0.118908	452	254	12.2852	6.69904	0	119	39.8606	7.89415	2.38898	4.80769	0.6326	1.18295	0.242055	0.794581	0.133213	36	9.01817	931.396	654.615	116786	94469.3	293.55	221.213	0.796993	0.258756	7.31099	49.8767	983	8003.99	540.152	365.083	85646.5	63868.1	239.937	166.598	37413.5
5	6	1000	3.52581	368	0.165761	0	0	0	0	0	0	0	0.165761	307	256	13.0244	6.57454	0	123	49.2557	8.03983	2.56859	4.84872	0.752457	1.14858	0.247114	0.798737	0.124626	37	10.8858	628.904	480.188	79885.5	73908.5	189.726	159.727	0.742346	0.23404	6.81843	58.9623	997.5	7939.79	381.925	272.28	58853.5	49350.7	194.237	135.361	31027
5	7	818	5.00812	382	0.157068	0	0	0	0	0	0	0	0.157068	322	249	12.2736	6.60369	0	125	42.9648	8.22735	2.55276	4.77819	0.539843	1.19453	0.178311	0.809751	0.119865	36	8.78664	922.978	472.209	116182	77607.5	263.646	147.845	0.755565	0.15428	6.10866	49.7568	806.5	6497.07	548.728	269.674	87014.5	51328.4	185.887	117.77	29475.5
5	8	1326	1.13454	627	0.118022	0	0	0	0	0	0	0	0.118022	553	250	12.5957	6.55202	0	125	41.6615	8.27218	2.437	4.76062	0.507176	1.18451	0.187665	0.816861	0.111646	36	8.15923	833.415	414.052	104187	64655	232.386	127.075	0.755633	0.155913	5.9461	34.8932	793.5	4044.31	498.553	234.709	77860.5	43145.2	229.701	112.378	36790.5
5	9	2349	1.13067	1168	0.178938	0	0	0	0	0	0	0	0.178938	959	247	12.889	6.3861	0	124	38.743	8.42186	2.4445	4.70316	0.436665	1.17286	0.176646	0.831562	0.101306	37	8.18268	882.318	402.858	111427	67425.8	239.988	119.825	0.769269	0.140778	5.58278	14.8427	728	2130.18	525.537	230.245	84106	44985.3	291.792	116.979	46510
5	10	0	0	0	0	0	0	0	0	0	0	0	0	0	0	0	0	0	0	0	0	0	0	0	0	0	0	0	0	0	0	0	0	0	0	0	0	0	0	0	0	0	0	0	0	0	0	0	0
5	11	2359	1.08142	1360	0.191176	0	0	0	0	0	0	0	0.191176	1100	251	13.194	6.37315	0	130	49.2948	8.69686	2.74951	4.7465	0.547911	1.14416	0.196455	0.839842	0.106373	38	9.58117	923.914	424.146	119990	81658.3	241.124	123.679	0.749607	0.157719	6.1371	17.826	833	2644.34	555.509	243.804	90067	51650.5	359.086	149.223	58958
5	12	2187	1.13377	1248	0.177885	0	0	0	0	0	0	0	0.177885	1026	250	13.0601	6.40464	0	128	43.5463	8.67517	2.59371	4.73904	0.472411	1.14873	0.169846	0.840483	0.098625	37	8.70646	1000.39	447.197	129009	77760.3	271.525	127.994	0.770066	0.133243	6.41509	26.2213	871	3357.91	597.205	258.08	96701	50989.4	389.264	143.968	62957
5	23	1276	1.11572	709	0.107193	0	0	0	0	0	0	0	0.107193	633	245	12.5196	6.54592	0	132	40.6182	8.65187	2.44019	4.84555	0.605625	1.1683	0.167447	0.827081	0.123358	38	7.9627	1071.52	515.167	145100	88371.5	300.608	150.995	0.730478	0.169163	5.97679	25.9022	836.5	3781.18	630.764	295.946	106134	56946.8	386.24	175.905	63143.5
6	2	927	1.14216	604	0.187086	0	0	0	0	0	0	0	0.187086	491	365	14.4812	8.20751	0	181	64.9537	9.3705	2.73373	5.99908	1.02887	1.20366	0.161899	0.756735	0.135829	43	9.99447	1281.38	571.555	234430	159551	319.985	141.745	0.772377	0.151289	9.65714	62.5087	1911	15263.1	769.401	336.925	144579	79828.8	462.667	203.996	87736
6	3	883	1.18979	542	0.171587	0	0	0	0	0	0	0	0.171587	449	346	14.3976	8.02761	0	167	58.7475	8.85315	2.5862	5.84301	0.930389	1.23013	0.15127	0.748569	0.158793	41	9.12732	1262.7	530.472	214444	136507	316.378	134.765	0.737154	0.148663	7.47205	43.6096	1385	8068.65	757.785	313.869	138525	70975.3	413.883	173.408	74037
6	4	1592	1.06749	1051	0.21313	0	0.001209	0.001209	0	0	0	0	0.214082	826	312	13.4217	7.58944	0	151	53.487	8.45575	2.50309	5.57753	0.771048	1.22795	0.167244	0.753082	0.145225	39	9.09658	1119.48	514.418	174228	109916	286.423	135.562	0.79473	0.139792	6.95784	35.7437	1100	5704.84	672.813	300.104	118318	62170.9	510.87	188.63	86927
6	5	1930	1.16122	1170	0.206838	0	0	0	0	0	0	0	0.206838	928	270	12.2436	7.12353	0	138	44.0373	8.38363	2.40733	5.21937	0.59325	1.22173	0.161466	0.782385	0.13139	38	8.22166	1126.11	487.379	157870	94184.6	298.747	135.452	0.766107	0.146175	6.72752	29.6654	993.5	4169.18	669.665	278.589	110389	56220.4	400.182	137.109	66129
6	6	1686	1.02621	1025	0.2	0	0	0	0	0	0	0	0.2	820	260	12.4584	6.79796	0	135	42.9696	8.40039	2.48285	5.11524	0.564397	1.19647	0.174907	0.792168	0.124314	37	8.51157	825.377	439.489	114832	78966.5	219.582	120.769	0.778316	0.150669	6.01692	24.8547	849	3883.13	498.589	255.966	81650.5	49816	401.016	166.909	65026.5
6	7	915	1.09047	507	0.126233	0	0	0	0	0	0	0	0.126233	443	260	12.913	6.66204	0	132	41.1564	8.46298	2.50176	4.97353	0.5507	1.18996	0.181931	0.813604	0.124553	37	8.8375	817.202	448.883	109806	74774.7	220.01	126.866	0.772418	0.155264	5.81319	15.0728	787	2253.88	491.677	260.38	79225	48600.5	287.702	130.286	47203
6	8	839	1.09997	440	0.145455	0	0	0	0	0	0	0	0.145455	376	254	13.1163	6.47102	0	132	38.8378	8.67324	2.4026	4.8331	0.51048	1.15072	0.180861	0.832436	0.11178	38	7.92951	781.972	406.51	103324	67589.9	206.986	114.339	0.768965	0.155772	5.48092	23.2218	752	2674.39	472.161	236.364	76826	44552.5	268.353	109.477	43193
6	9	1196	1.08556	636	0.11478	0	0	0	0	0	0	0	0.11478	563	246	12.6615	6.43423	0	128	43.47	8.48553	2.48095	4.80886	0.572623	1.16297	0.187937	0.824944	0.109152	37	9.06627	828.583	415.121	107260	76441.9	224.323	119.542	0.780551	0.167947	5.97252	17.6625	793	2623.96	497.332	238.37	79806.5	48421.2	292.507	127.878	47448.5
6	10	3428	15.0539	434	0.18894	0	0	0	0	0	0.002841	0.002841	0.191244	351	256	12.9046	6.35	0	147	100.029	9.32031	2.90363	5.0571	1.27025	1.07369	0.226005	0.827356	0.124919	42	18.1036	388.771	303.195	54475	56235.5	101.88	86.2174	0.724385	0.201587	4.02799	15.3205	624	2165.25	240.352	176.372	41051	34207.4	177.565	168.154	31140
6	11	1984	1.09603	1144	0.16958	0	0	0	0	0	0	0	0.16958	950	251	13.0266	6.39358	0	129	39.9946	8.66414	2.51989	4.75222	0.416824	1.15658	0.167869	0.838013	0.10439	38	8.26376	1055.91	461.229	137858	86221.8	287.388	133.783	0.75982	0.134641	6.36679	31.536	860	4306.48	627.738	264.827	101896	54728.2	357.817	135.342	57981
6	12	1225	1.11095	668	0.128743	0	0	0	0	0	0	0	0.128743	582	258	13.0569	6.42518	0	130	44.0244	8.69514	2.71066	4.75944	0.498878	1.15386	0.177188	0.836774	0.102297	37	9.21194	1074.27	462.165	140524	85726.6	288.469	130.228	0.765044	0.143346	5.83929	10.8179	806	1337.16	637.373	269.998	103723	54502	316	119.628	51465
6	23	1679	1.28659	768	0.132813	0	0	0	0	0	0	0	0.132813	666	264	13.0961	6.6566	0	133	42.7586	8.85999	2.69788	4.79453	0.471465	1.15123	0.178115	0.843874	0.107861	38	8.86078	1125.32	508.806	149731	93581	302.324	145.061	0.769046	0.150329	5.75	14.8056	790	2157.15	666.306	295.708	110348	61006	315.713	124.332	51915
7	2	973	1.12501	513	0.120858	0	0	0	0	0	0	0	0.120858	451	442	22.2966	6.78877	0	218	97.6461	14.0244	5.90039	4.96751	0.619401	0.869593	0.21881	0.936773	0.098975	56	19.6244	831.517	352.919	182746	128786	202.551	91.8675	0.752854	0.151661	6.35037	17.5681	1521	4685.08	510.68	212.135	125104	77649.1	336.584	154.776	82234
7	3	939	1.2046	413	0.116223	0	0	0	0	0	0	0	0.116223	365	443	21.9199	6.89293	0	216	99.0918	13.6732	5.6666	5.06471	0.766658	0.90454	0.21171	0.925974	0.09967	55	18.3403	974.188	387.515	209072	139705	244.545	109.31	0.729647	0.135378	6.14286	22.8787	1402	5310.52	603.437	231.676	138600	80015.3	257.996	134.129	59364
7	4	1040	1.08057	594	0.161616	0	0	0	0	0	0	0	0.161616	498	476	24.1399	6.82584	0	208	98.0031	13.7825	6.07071	4.88709	0.630184	0.85954	0.214493	0.935769	0.094491	55	20.1816	971.096	444.191	203644	159895	233.974	115.288	0.746705	0.138188	6.59083	25.9333	1539	6891.09	605.949	267.078	143744	96145.3	481.733	183.924	110049
7	5	1212	1.12642	621	0.193237	0	0.003992	0.003992	0	0	0	0	0.196457	499	446	23.3868	6.80461	0	189	85.1328	12.6836	5.49087	4.86771	0.484565	0.905419	0.209224	0.924422	0.089678	51	18.102	968.866	413.227	187668	132830	238.031	103.055	0.769294	0.130906	6.10436	29.7673	1253	5798.33	602.528	255.793	132876	83426.4	450.671	169.927	98070
7	6	927	1.07074	432	0.236111	0	0.00303	0.00303	0	0	0	0	0.238426	329	358	18.8462	6.58568	0	164	66.372	10.8668	3.8999	4.85421	0.661935	0.978668	0.227791	0.894886	0.100285	46	14.7852	649.388	380.432	106998	86658.6	158.229	99.7659	0.753129	0.201312	5.31018	16.5818	896	2882.75	404.895	229.477	78546	55691	352.408	177.74	67523
7	7	878	1.09823	442	0.149321	0	0	0	0	0	0	0	0.149321	376	292	15.4306	6.48121	0	149	58.9413	9.76737	3.60578	4.81601	0.541871	1.07393	0.188818	0.871112	0.095652	41	12.3859	901.469	407.975	130284	95547.3	235.559	110.715	0.787958	0.13651	6.16955	24.3808	957	4241.59	545.657	241.224	94149.5	60574.4	299.38	121.58	52866
7	8	1002	1.19042	494	0.137652	0	0	0	0	0	0.002347	0.002347	0.139676	425	287	14.4986	6.52673	0	144	49.2971	9.46037	3.05472	4.80451	0.532037	1.09956	0.193874	0.859627	0.100547	41	10.297	1008.18	452.633	141804	90389.3	273.841	128.851	0.761412	0.158841	5.92948	22.4337	884	4099.49	602.671	263.465	103604	57624.1	278.296	110.801	47551.5
7	9	1356	1.11541	670	0.146269	0	0	0	0	0	0	0	0.146269	572	261	13.6456	6.35845	0	132	50.8536	8.91173	2.77987	4.76276	0.668244	1.12312	0.216579	0.846919	0.107786	39	11.5033	847.509	469.615	112747	83964.5	224.968	133.535	0.778618	0.202047	5.74074	18.2327	801	3508.63	512.066	272.438	83376	55236.5	333.855	149.975	54648
7	10	7852	102.245	6	0	0	0	0	0	0	0	0	0	6	1327980	771.337	573.884	0	35	1079.8	5.68253	13.2917	3.04571	5.42989	0.556909	0.26356	0.844242	0.108467	28	112.512	51.8329	1.88545	1833	55263.7	5.9004	1.60666	0.075397	0.069946	2.23193	0.539927	82	3304.74	45.8448	2.44926	4553.5	20786.9	4.51638	0.664789	452
7	11	1818	1.28184	947	0.168955	0	0	0	0	0	0	0	0.168955	787	271	13.8273	6.39422	0	132	45.0141	8.85635	2.67402	4.75769	0.502853	1.13937	0.183399	0.846281	0.101117	38	9.36498	914.003	428.764	121647	78288	246.877	123.153	0.772299	0.138101	5.6817	20.2859	770	3407.73	547.884	247.579	91174	50810.5	317.278	123.061	52579.5
7	12	1288	1.13798	721	0.117892	0	0	0	0	0	0	0	0.117892	636	264	13.3722	6.45265	0	131	42.268	8.75249	2.6528	4.76531	0.484719	1.15098	0.175005	0.840443	0.099331	38	8.87777	899.403	400.858	119497	73098.8	242.339	116.733	0.773575	0.13946	6.43552	26.8246	885.5	4013.78	535.815	228.927	87423.5	47524.8	354.195	134.295	58561
7	23	2049	1.18671	1115	0.158744	0	0	0	0	0	0	0	0.158744	938	253	12.8428	6.48075	0	134	43.8868	8.76958	2.72272	4.80419	0.520665	1.15055	0.174983	0.838442	0.110747	38	9.08063	1063.79	511.922	145841	96192.7	288.266	149.107	0.779095	0.144715	5.99505	17.5291	827	2028.36	627.036	294.879	104460	62844.6	384.081	155.355	63761
8	2	2014	1.17893	755	0.2	0	0	0	0	0	0	0	0.2	604	307	16.3588	6.43144	0	137	54.5834	8.98908	3.03294	4.8188	0.668358	1.139	0.188648	0.838396	0.11354	39	10.4459	1045.56	376.492	144637	80184.1	276.65	112.959	0.706982	0.137506	6.14732	33.5842	885.5	5225.6	649.48	221.232	105390	49537.3	299.893	125.1	48245
8	3	1414	1.16416	546	0.142857	0	0	0	0	0	0	0	0.142857	468	303	16.3702	6.42093	0	127	43.1067	8.56678	2.7579	4.73549	0.440972	1.13998	0.18136	0.836355	0.105109	37	9.34567	946.643	413.346	119206	78422.5	250.363	116.966	0.777226	0.137437	5.42556	36.1381	742	4355.65	579.995	245.228	89357.5	51133.8	312.029	132.6	49237
8	4	1684	1.15569	633	0.175355	0	0.001916	0.001916	0	0	0	0	0.176935	521	312	16.6897	6.38399	0	131	39.2398	8.80066	2.47705	4.77452	0.450311	1.12905	0.18885	0.841131	0.104317	38	8.48602	813.845	403.145	109076	66646.8	211.024	111.999	0.766041	0.146392	5.49862	29.3364	760	4191.47	507.017	239.956	80624.5	44319.4	309.34	142.618	49070.5
8	5	1079	1.10887	475	0.130526	0	0	0	0	0	0	0	0.130526	413	321	17.2743	6.48423	0	132	46.3922	8.84541	2.86071	4.77512	0.461335	1.12322	0.179834	0.842778	0.101538	38	9.80119	966.355	417.327	127487	81563.4	252.197	116.806	0.748291	0.145165	5.58947	28.9145	774	4607.96	598.443	246.09	95088	52054.7	344.723	154.97	55726
8	6	1032	1.08821	393	0.152672	0	0	0	0	0	0	0	0.152672	333	306	16.2266	6.41976	0	137	42.8466	9.02231	2.57093	4.87931	0.568912	1.10789	0.200309	0.845092	0.107063	39	9.45868	684.555	390.813	93900	65034.7	174.639	108.375	0.751969	0.175749	5.79246	26.2536	824.5	4588.13	421.623	231.617	69146.5	42491.2	310.339	146.383	50764.5
8	7	1230	1.09999	513	0.140351	0	0	0	0	0	0	0	0.140351	441	282	15.012	6.39605	0	139	43.4093	9.07325	2.47899	4.95239	0.567556	1.11527	0.198976	0.838395	0.104021	40	9.31086	522.071	308.326	69809.5	54663	131.255	85.8105	0.748264	0.172859	5.40571	25.3118	776.5	3686.89	327.491	184.357	52797.5	35471.5	283.537	139.682	46473
8	8	2090	1.02925	1152	0.211806	0	0.001101	0.001101	0	0	0	0	0.212674	907	286	14.9621	6.42214	0	136	43.149	8.97043	2.65081	4.86435	0.475776	1.14002	0.176181	0.84036	0.101093	39	8.80824	691.991	379.819	94807	68585.5	178.617	106.649	0.748744	0.131431	5.8084	29.6257	835.5	4448.74	426.979	221.426	69776	44211.3	398.135	168.286	66433.5
8	9	1415	1.06265	832	0.155048	0	0	0	0	0	0	0	0.155048	703	268	13.9296	6.43155	0	133	43.9626	8.85528	2.80791	4.78096	0.460657	1.14841	0.169114	0.842748	0.100166	38	9.53247	938.593	421.825	126723	77809.6	249.407	120.257	0.764302	0.131863	6.06707	23.8819	852	3296.21	558.913	245.089	92056	51171.3	385.523	138.602	62840
8	10	1472	1.07968	863	0.15759	0	0	0	0	0	0	0	0.15759	727	255	13.2491	6.35915	0	132	44.7921	8.72551	2.53807	4.78549	0.575347	1.14841	0.190017	0.838108	0.105944	38	9.07469	763.893	393.582	101682	64694.6	206.985	112.099	0.786322	0.154109	5.49605	16.0051	742.5	2182.57	452.825	227.765	75945	43070.6	347.851	140.131	56933
8	11	1429	1.1141	806	0.156328	0	0	0	0	0	0	0	0.156328	680	260	13.3542	6.39764	0	131	43.866	8.81728	2.63614	4.73484	0.494146	1.14892	0.174147	0.845618	0.094195	38	8.70912	1032.08	414.455	136307	76626.2	279.984	121.302	0.759093	0.142318	6.00575	27.4237	823	4018.6	608.808	237.823	99902	50032	349.383	130.972	57357
8	12	2614	1.03848	1645	0.192097	0	0	0	0	0	0	0	0.192097	1329	250	13.1192	6.30966	0	132	42.1243	8.80998	2.70459	4.77275	0.446948	1.15386	0.17426	0.840943	0.104495	38	8.82914	1223.24	485.314	163264	90281.4	329.277	139.907	0.753232	0.136749	6.90539	32.7476	962	4463.91	724.386	282.123	121028	58744.3	511.983	184.822	83039
8	13	1348	1.21447	470	0.131915	0	0	0	0	0	0	0	0.131915	408	234	13.0982	5.97442	0	107	121.971	7.81797	2.65842	4.38348	0.906799	1.18983	0.188411	0.830277	0.116158	34	10.424	809.04	341.269	86813.5	65079.3	228.069	104.824	0.76675	0.134382	5.49052	22.3658	614	2296.67	486.621	198.358	69273	38337.6	221.918	98.7266	31747
8	14	1169	14.9938	350	0.151429	0	0	0	0	0	0	0	0.151429	297	239	13.5377	5.9702	0	107	39.6965	7.7403	2.38992	4.39627	0.547484	1.17325	0.190887	0.821773	0.11066	34	8.62746	777.011	366.457	81877	49736.3	216.28	111.13	0.781551	0.148609	5.25	21.0064	597	1476.01	467.156	211.737	66079	35532.8	205.774	101.883	29421
8	15	1272	1.14759	475	0.168421	0	0.007595	0.007595	0	0	0	0	0.174737	392	250	14.3446	6.01326	0	112	38.237	7.99986	2.39501	4.44728	0.517078	1.17115	0.187016	0.827649	0.11008	35	8.52474	813.437	386.002	89861	58249.1	225.328	114.769	0.775517	0.151909	5.74868	22.3471	663	2876.68	493.979	227.359	71009.5	40851.9	259.752	125.414	37582
8	16	1562	1.16054	639	0.189358	0	0.001931	0.001931	0	0	0	0	0.190923	517	259	13.8009	6.15897	0	118	42.2803	8.29323	2.79315	4.53805	0.420401	1.16355	0.183024	0.836543	0.106513	36	9.32902	1014.84	390.147	120824	74723.5	280.022	113.654	0.748575	0.136007	6.01088	23.825	743.5	3349.36	612.047	229.905	92220	50012.2	257.978	119.149	39411
8	17	694	9.15447	219	0.082192	0	0	0	0	0	0	0	0.082192	201	282	14.5434	6.53093	0	125	71.072	8.56391	2.66938	4.66755	0.880948	1.13677	0.193393	0.836721	0.111812	37	11.6444	963.663	488.257	119454	79606	262.102	134.563	0.790501	0.177868	5.77627	8.75139	729.5	1314.01	583.002	288.381	91176.5	54257.9	232.752	122.597	36488.5
8	18	1348	1.17448	684	0.119883	0	0	0	0	0	0	0	0.119883	602	267	13.4767	6.54266	0	130	42.3195	8.6783	2.64796	4.77063	0.415318	1.16576	0.170762	0.836981	0.104298	38	8.5994	1064.12	456.931	141078	84078.5	291.949	130.73	0.761954	0.129909	5.96178	14.1538	804	1845.26	632.463	267.127	104711	54201.9	327.78	125.619	53114.5
8	19	1227	1.18037	620	0.143548	0	0	0	0	0	0	0	0.143548	531	271	13.7553	6.5358	0	132	40.4936	8.75281	2.49038	4.78645	0.473628	1.15228	0.17118	0.835594	0.107618	38	8.26026	1246.2	531.311	164375	96939.1	336.484	150.516	0.754085	0.151477	6.29167	17.8861	876	2827.98	748.511	311.126	120138	62140.5	363.023	154.659	59915
8	20	1294	1.14374	709	0.139633	0	0	0	0	0	0	0	0.139633	610	264	13.5415	6.55045	0	132	41.6992	8.76314	2.59107	4.81967	0.454165	1.15394	0.16661	0.839812	0.100338	38	8.46951	1174.37	453.139	156450	84734.7	319.908	131.12	0.728091	0.141769	5.63918	16.2851	767	2553.68	690.027	262.616	114312	54240.9	389.659	150.691	63621.5
8	21	1051	1.14048	563	0.099467	0	0	0	0	0	0	0	0.099467	507	262	13.6688	6.51319	0	129	41.1037	8.49924	2.54877	4.77758	0.483579	1.15394	0.173011	0.827477	0.106872	37	8.44434	999.68	467.129	129288	83740.8	273.371	131.97	0.758859	0.141709	6.08257	29.5559	832	3467.1	594.137	271.249	94178	53993.3	338.85	141.274	55193
8	22	1325	1.23155	625	0.168	0	0	0	0	0	0	0	0.168	520	261	13.0001	6.66741	0	131	41.2203	8.60307	2.54779	4.81844	0.480105	1.16239	0.164318	0.829113	0.109856	37	8.41894	1039.19	454.976	136515	84459.3	283.507	132.017	0.763363	0.146736	5.51754	32.311	750	4078.34	617.493	261.107	99965	54240.8	310.225	120.311	50443
8	23	2312	1.17434	1028	0.141051	0	0	0	0	0	0	0	0.141051	883	258	12.9115	6.66049	0	143	54.6048	8.89198	2.79842	5.00254	0.83449	1.16618	0.174494	0.816745	0.133159	39	9.74948	1204.34	537.309	171244	102923	329.701	160.337	0.752545	0.155036	5.6886	17.5473	810	2869.07	722.535	310.773	121045	63754.6	320.684	165	52963
9	2	2114	1.19217	788	0.151015	0	0	0	0	0	0.001495	0.001495	0.152284	668	299	16.3407	6.29985	0	131	49.033	8.8509	2.80589	4.74431	0.613598	1.12362	0.191219	0.842299	0.111557	38	9.98987	945.502	407.947	122910	81435.1	243.805	115.507	0.749939	0.146409	5.90848	36.877	836.5	5424.37	579.553	241.534	92197	51383.9	304.313	128.83	48247.5
9	3	2339	1.20136	830	0.186747	0	0.001481	0.001481	0	0	0	0	0.187952	674	318	17.2838	6.35258	0	125	48.4555	8.53169	2.75977	4.71789	0.52131	1.14416	0.182813	0.834131	0.108634	37	9.77297	892.691	389.237	111060	68434.7	230.393	112.805	0.772328	0.127101	5.64655	28.4975	752	4013.71	550.787	230.057	84008	44312	335.896	134.386	51609
9	4	1544	1.14009	575	0.165217	0	0.004167	0.004167	0	0	0	0	0.168696	478	309	16.6793	6.33408	0	125	55.1359	8.57235	2.74094	4.70824	0.682402	1.13867	0.197669	0.835358	0.111113	37	11.7121	783.279	351.209	97904.5	64789.8	202.824	99.1167	0.767472	0.141823	5.56062	26.5591	742.5	4192.04	486.505	208.164	74675	42665.1	298.144	131.089	45804
9	5	1904	1.14084	754	0.183024	0	0	0	0	0	0	0	0.183024	616	321	16.9769	6.38513	0	126	39.6766	8.55826	2.51851	4.72392	0.466167	1.13793	0.18538	0.835043	0.10399	37	8.92371	820.707	363.165	104460	61186.3	211.166	102.291	0.747963	0.144347	5.94736	21.8719	798.5	3368.39	505.595	214.885	78027.5	40694.7	303.321	117.679	46664
9	6	1804	1.06093	801	0.154806	0	0	0	0	0	0	0	0.154806	677	296	16.0423	6.36515	0	129	43.4222	8.65406	2.60615	4.7848	0.486319	1.15228	0.17701	0.834016	0.108593	37	8.71911	845.475	390.433	112362	71407.8	218.73	113.341	0.757235	0.139433	6.37866	33.0146	872	4724.29	524.16	228.113	82745.5	45751.1	340.215	137.065	53713.5
9	7	1938	1.04192	929	0.199139	0	0	0	0	0	0	0	0.199139	744	299	15.8574	6.3759	0	131	42.4585	8.73718	2.62007	4.79044	0.469287	1.14141	0.188041	0.838788	0.103037	38	9.25944	848.923	416.044	111312	76896.3	221.758	116.398	0.729472	0.159715	6.16832	24.4069	863	3471.79	522.94	242.717	82388	49406.7	356.058	147.971	57959
9	8	896	0.961089	521	0.107486	0	0	0	0	0	0	0	0.107486	465	280	14.3757	6.42573	0	132	40.0975	8.65297	2.47215	4.85332	0.496117	1.14014	0.201368	0.833693	0.104499	38	9.12953	793.778	442.589	105792	71043	211.204	126.152	0.771517	0.186752	5.84443	23.6049	816.5	3450.7	481.917	257.042	77873	46408.1	463.306	202.311	75054
9	9	1632	1.05325	864	0.130787	0	0	0	0	0	0	0	0.130787	751	251	12.6584	6.5066	0	143	56.0786	8.97206	2.75731	4.99909	0.919631	1.1504	0.20046	0.814289	0.132928	40	10.7789	928.387	533.666	133630	94309.2	251.982	160.96	0.756618	0.189665	5.73943	24.4826	824	4052.92	555.816	307.162	92373.5	58940	326.464	181.037	53407
9	10	1759	3.32748	811	0.15783	0	0	0	0	0	0	0	0.15783	683	252	13.1184	6.32099	0	135	207.785	8.87591	2.9586	4.83387	1.47916	1.10905	0.220043	0.836386	0.113778	39	27.1711	622.893	397.261	82649	61160.1	162.938	116.53	0.748008	0.198053	5.03561	25.4069	699	3788.34	379.493	227.018	62685	40699.8	286.075	146.832	47108.5
9	11	1719	1.10488	976	0.183402	0	0	0	0	0	0	0	0.183402	797	259	13.3427	6.40076	0	131	68.3029	8.86027	2.6694	4.76787	0.672985	1.1424	0.18431	0.843609	0.104798	38	10.2475	936.333	439.374	123139	78913.9	255.648	124.942	0.770788	0.147454	5.9589	27.3213	816	4096.33	564.024	254.28	91317	51801.8	330.404	129.09	54451
9	12	1356	1.12637	764	0.136126	0	0	0	0	0	0	0	0.136126	660	261	13.3073	6.42324	0	134	40.6446	8.80275	2.63434	4.78113	0.429165	1.15454	0.174887	0.840091	0.102142	38	8.73183	1051.51	448.021	144106	78542.2	284.181	129.643	0.773472	0.136397	6.41156	19.3803	906	3017.84	629.138	260.691	104837	51442.5	351.617	144.714	58467
9	13	1260	1.20841	447	0.131991	0	0	0	0	0	0	0	0.131991	388	226	12.8007	5.95211	0	103	33.6746	7.437	2.3447	4.43079	0.39816	1.20302	0.182381	0.806424	0.113616	33	7.96876	768.227	337.989	81166	48038.7	216.669	105.811	0.762284	0.137715	5.32982	14.7704	581.5	1811.7	461.016	194.88	64456.5	33592.2	233.481	94.9827	32769.5
9	14	1593	1.16932	630	0.149206	0	0.001866	0.001866	0	0	0	0	0.150794	535	230	12.6211	5.99312	0	110	35.7954	7.85062	2.42325	4.44263	0.462617	1.18972	0.182961	0.825893	0.114119	34	8.18037	833.223	383.995	87676	56717.7	234.426	117.443	0.764051	0.150363	5.70526	20.5193	646	3172.59	496.514	222.985	70178	40027.5	251.426	115.16	36396
9	15	982	1.15994	312	0.102564	0	0	0	0	0	0	0	0.102564	280	238	13.2949	6.04145	0	111	35.3347	7.91767	2.29938	4.44968	0.467694	1.1789	0.179669	0.822564	0.112431	34	7.97233	862.636	395.87	91308	60779.8	240.364	118.071	0.768383	0.156438	4.96544	17.4345	574	1903.92	513.349	232.08	72651.5	42268.3	199.807	96.649	29054
9	16	1042	1.25408	382	0.133508	0	0	0	0	0	0	0	0.133508	331	274	15.0494	6.17868	0	118	59.6772	8.44293	2.84108	4.49983	0.660526	1.15394	0.181767	0.843623	0.099425	36	9.73314	859.873	409.506	100384	147384	237.82	116.477	0.745909	0.143402	5.53579	18.0476	673.5	8568.37	517.533	242.783	78967.5	59911.3	244.946	109.2	37458
9	17	1397	1.23486	606	0.165017	0	0.001976	0.001976	0	0	0	0	0.166667	505	275	14.3013	6.51911	0	128	39.6532	8.71777	2.55834	4.68835	0.446068	1.15228	0.173604	0.84167	0.098032	37	8.52445	1179.92	458.825	151980	83522	315.566	131.714	0.715052	0.152286	5.97093	20.4057	803	3074.36	708.333	266.638	112856	54641	288.114	117.755	46247
9	18	1005	1.1704	528	0.106061	0	0	0	0	0	0	0	0.106061	472	263	13.6311	6.4912	0	129	39.1674	8.5777	2.41203	4.77449	0.454045	1.1474	0.170266	0.831286	0.102792	37	7.865	1051.23	480.289	139320	82145.6	284.156	138.953	0.740569	0.162224	5.92308	21.7087	801	2875.86	627.253	277.739	101928	53456.9	326.295	127.579	52198
9	19	1694	1.14906	948	0.126582	0	0	0	0	0	0	0	0.126582	828	263	13.2935	6.55373	0	133	41.462	8.89429	2.63197	4.78981	0.473234	1.15142	0.171836	0.840557	0.104043	38	8.72285	1116.31	489.794	149956	88482.6	301.083	142.985	0.75654	0.148807	6.04039	12.5719	831	1857.53	659.997	281.715	110145	57806.9	367.523	137.864	60923.5
9	20	1063	1.04567	593	0.146712	0	0	0	0	0	0	0	0.146712	506	271	13.6529	6.48569	0	133	43.4234	8.87192	2.63748	4.76644	0.515258	1.14416	0.175169	0.845612	0.112775	38	8.76698	1022.85	474.069	140233	88799	273.728	135.951	0.734979	0.163066	6.07895	27.7039	829	3535.14	616.123	274.56	104089	56573.2	390.205	172.989	64496
9	21	968	1.12205	549	0.103825	0	0	0	0	0	0	0	0.103825	492	265	13.4904	6.57802	0	131	43.431	8.71611	2.65463	4.84068	0.465699	1.1539	0.164812	0.834812	0.11303	38	8.64232	1277.09	528.537	170306	100702	346.974	151.958	0.75491	0.154986	5.94805	10.2322	836.5	1307.48	756.757	307.997	123814	64098.5	392.633	153.099	63719
9	22	988	2.32436	504	0.126984	0	0	0	0	0	0	0	0.126984	440	265	13.3227	6.62301	0	131	42.101	8.66673	2.55501	4.83331	0.526768	1.1683	0.176913	0.830924	0.116632	38	8.67607	1096.61	504.656	145113	88766	296.201	145	0.756336	0.168034	5.59829	13.9519	782.5	1909.06	651.221	292.753	106110	57318.8	336.345	160.365	53902
9	23	2602	1.18817	1426	0.223001	0	0	0	0	0	0	0	0.223001	1108	262	13.2586	6.62944	0	139	43.296	9.02671	2.69729	4.8822	0.46189	1.15495	0.172028	0.842618	0.106381	39	8.85489	1366.27	535.199	188532	104726	375.014	154.746	0.776238	0.122357	6.21414	23.543	892.5	3926.37	812.646	309.682	135092	66844.7	400.951	138.153	67140.5
10	12	1331	1.11067	749	0.130841	0	0	0	0	0	0	0	0.130841	651	257	13.2615	6.4447	0	128	40.879	8.54242	2.47078	4.76382	0.482811	1.16379	0.1707	0.829792	0.106337	37	8.25297	1108.31	454.163	143739	83487.5	305.179	129.843	0.745574	0.145766	6.3522	10.1034	842	1444.25	671.217	264.432	105516	53990.2	378.848	144.687	60180
10	23	2078	1.1728	1149	0.195822	0	0	0	0	0	0	0	0.195822	924	255	13.1109	6.49406	0	133	43.5114	8.83876	2.58367	4.7739	0.531202	1.14668	0.168522	0.841105	0.107241	38	8.54906	1209.13	531.75	163258	97855.2	329.415	153.812	0.767342	0.147247	6.38694	17.8509	868	2533.35	719.767	311.373	118932	63354.7	426.869	176.79	69076
11	12	1431	1.13324	789	0.13308	0	0	0	0	0	0	0	0.13308	684	261	13.2467	6.42335	0	129	40.4969	8.68685	2.50596	4.76829	0.465757	1.15658	0.169161	0.837222	0.104303	37	8.26969	1017.07	443.697	131165	78484.1	276.726	127.091	0.774331	0.130531	6.36429	21.1459	875	2394.39	604.092	254.626	96905	51176.9	352.667	149.497	57545
11	23	2689	1.19315	1388	0.182997	0	0	0	0	0	0	0	0.182997	1134	252	13.0364	6.54406	0	137	47.1456	8.81885	2.61816	4.89194	0.629717	1.16576	0.173215	0.829743	0.118598	38	8.84203	1271.68	554.956	173867	103035	355.078	160.365	0.806355	0.116205	6.06202	21.0869	851	2829.1	753.712	324.362	125267	65845.1	375	160.419	61853
12	12	1379	1.21169	682	0.133431	0	0	0	0	0	0	0	0.133431	591	249	12.5979	6.42939	0	129	39.8482	8.61596	2.51025	4.77534	0.510811	1.15743	0.170328	0.834019	0.105629	37	8.30759	1017.92	460.523	132269	80001.5	276.187	133.187	0.736512	0.155134	6.04688	16.8464	811	2174.88	605.606	266.714	97964	51981.1	332.008	147.423	53571
12	23	1972	1.16305	1058	0.161626	0	0	0	0	0	0	0	0.161626	887	255	13.0164	6.55613	0	135	44.602	8.81684	2.80485	4.83045	0.51088	1.14681	0.1794	0.837793	0.113139	38	9.35204	1121.06	501.076	151278	90959.6	305.918	143.962	0.769234	0.135637	6.00265	20.0259	837.5	2757.74	667.535	292.856	111168	59018.3	369.02	149.911	61118.5
13	12	988	1.12788	508	0.110236	0	0	0	0	0	0	0	0.110236	452	257	12.7219	6.43282	0	125	41.0865	8.42629	2.47677	4.7578	0.513377	1.17068	0.186855	0.825598	0.107492	37	8.51087	932.723	475.892	118082	75770.1	252.024	133.892	0.78713	0.165273	5.57188	10.8231	725	1783.63	553.096	276.87	88735	50527.6	298.088	141.273	48604.5
13	23	1770	1.23027	857	0.150525	0	0	0	0	0	0	0	0.150525	728	264	13.5243	6.56732	0	133	41.208	8.76505	2.60276	4.82808	0.477419	1.14841	0.175483	0.83666	0.111401	38	8.63557	1154.32	523.288	155976	93698.2	313.347	150.435	0.770515	0.14744	5.95863	14.5313	815	2386.75	687.921	302.794	114265	61068.8	359.363	145.675	59131.5
14	12	956	1.19899	478	0.079498	0	0	0	0	0	0	0	0.079498	440	259	13.2472	6.50537	0	128	41.3574	8.50788	2.67802	4.72968	0.433293	1.16424	0.176687	0.829826	0.106203	37	8.9094	1176.15	482.699	152105	84621.4	321.939	139.849	0.769365	0.15262	6.08879	30.0825	807.5	4268.85	685.63	277.058	112748	55340.9	303.44	117.181	48141
14	23	993	1.15996	504	0.099206	0	0	0	0	0	0	0	0.099206	454	273	13.5042	6.57958	0	133	43.5532	8.66074	2.56494	4.87144	0.572585	1.16118	0.17404	0.823739	0.116847	38	8.68728	1028.16	469.333	141298	86537.3	275.805	134.764	0.756826	0.161201	5.78906	27.7929	783	4371.88	615.745	271.585	102178	55028.3	330.58	156.386	54709
15	12	628	5.76702	323	0.080495	0	0	0	0	0	0	0	0.080495	297	250	12.8876	6.38998	0	128	39.8168	8.62722	2.53115	4.74126	0.509639	1.15982	0.182425	0.831497	0.114987	37	8.56194	1044.69	479.787	138302	84730.3	282.939	135.983	0.752811	0.171968	5.84976	30.0258	764	4005.03	625.187	277.593	101428	55127.8	293.517	139.921	47424.5
15	23	1837	15.6055	687	0.165939	0	0	0	0	0	0	0	0.165939	573	263	12.5586	6.94017	0	145	57.6664	8.80068	2.72838	5.09806	0.901775	1.18134	0.176732	0.798755	0.132597	39	10.1135	1036.5	540.071	148408	100120	284.706	164.484	0.749597	0.158345	5.0082	14.9024	709	2080.47	620.234	311.589	105230	61665.7	199.874	128.107	32944
Barcode	Exp2_A
Row	Column	Nuclei initially segmented, Total Nr	Membrane image pixels above (membrane median intensity*0.8)/Membrane area	Cells initially segmented, Total Nr	Cell removed by clustering, Fraction	Cells removed by area, Fraction	Cells removed by width, Fraction	Cell removed by area or width, Fraction	Cells removed by focus, Fraction	Cells removed by Nucleoid cluster area, Fraction	Cells removed by Nucleoid cluster width, Fraction	Cells removed by Nucleoid cluster area or width, Fraction	Cells removed from initial segmentation, Fraction	Cells remaining after all filtering steps, Total Nr	Cells initially segmented Area, Median	Cells initially segmented Length, Median	Cells initially segmented Width, Median	Dead nuclei, Fraction	Nuclei area, Median	Nuclei area, SD	Nuclei Length, Median	Nuclei Length, SD	Nuclei Width, Median	Nuclei Width, SD	Nuclei Shapefactor, Median	Nuclei Shapefactor, SD	Nuclei eccentricity, Median	Nuclei eccentricity, SD	Nuclei perimeter, Median	Nuclei perimeter, SD	Nuclei pix intensity, Median Mean	Nuclei pix intensity, SD Mean	Nuclei pix intensity, Median Sum	Nuclei pix intensity, SD Sum	Nuclei pix intensity, Median SD	Nuclei pix intensity, SD SD	Nuclei contrast, Median	Nuclei contrast, SD	Nuclei T1 intensity, Median Mean	Nuclei T1 intensity, SD Mean	Nuclei T1 intensity, Median Sum	Nuclei T1 intensity, SD Sum	Nuclei rim nuc intensity, Median Mean	Nuclei rim nuc intensity, SD Mean	Nuclei rim nuc intensity, Median Sum	Nuclei rim nuc intensity, SD Sum	Nuclei rim mem intensity, Median Mean	Nuclei rim mem intensity, SD Mean	Nuclei rim mem intensity, Median Sum
2	2	959	0.915247	715	0.117483	0	0	0	0	0	0	0	0.117483	631	199	11.5009	5.59811	0	137	51.047	9.13601	2.71444	4.74388	0.803026	1.11967	0.179704	0.846238	0.125038	39	9.50001	543.172	282.699	74469	49174.5	146.035	87.0655	0.717876	0.156505	80.6429	212.452	11415	34778.3	323.587	155.253	55486	31092.2	538.716	214.795	91795
2	3	775	0.932069	569	0.094903	0	0	0	0	0	0	0	0.094903	515	204	11.5345	5.65011	0	132	59.0566	8.88327	2.82014	4.69078	0.838099	1.12312	0.188202	0.846243	0.121033	38	10.2265	664.224	346.782	88824	58408.7	178.511	107.409	0.723027	0.167904	184.705	289.138	26031	43998	389.357	191.038	65908	37162.2	584.731	228.14	95864
2	4	957	0.871584	711	0.14346	0	0	0	0	0	0	0	0.14346	609	216	12.0126	5.73477	0	135	76.145	8.9016	3.0809	4.7832	0.856861	1.14841	0.196407	0.843047	0.145288	38	11.1329	710.341	365.323	97691	62008.9	191.835	108.311	0.750246	0.159127	234.597	340.226	33257	56852.4	420.556	208.567	72337	38224.4	638.309	218.553	105460
2	5	670	0.943837	450	0.075556	0	0	0	0	0	0	0	0.075556	416	212	12.1032	5.63527	0	136	109.541	9.08226	3.19047	4.72608	1.15776	1.08598	0.247649	0.848766	0.120955	40	13.8821	726.102	368.095	102103	70049	195.052	111.07	0.683213	0.230125	201.991	334.701	27508	55190.5	435.668	204.673	75317	42124	548.195	260.118	92402.5
2	6	1046	0.994306	669	0.133034	0	0	0	0	0	0	0	0.133034	580	254	14.0977	5.86812	0	136	45.8717	9.34819	2.82987	4.72491	0.539033	1.10744	0.182763	0.860629	0.111903	40	9.35954	951.043	403.277	132897	70443.5	258.505	121.568	0.759268	0.149815	136.665	212.546	19525	35799.4	572.613	233.082	98771.5	46040.3	641.424	224.651	108402
2	7	2596	1.03118	1197	0.3467	0	0	0	0	0	0.001279	0.001279	0.347536	781	300	16.4945	6.3519	0	115	59.7605	8.00842	3.68679	4.64639	0.544295	1.15292	0.224014	0.818204	0.143543	35	12.6213	963.963	366.729	110408	78073.6	257.97	111.316	0.726239	0.140534	12.5266	44.2135	1517.5	6798.92	601.933	223.258	87336	51151.6	667.223	248.539	96253.5
2	8	2665	1.02963	1460	0.202055	0	0	0	0	0	0	0	0.202055	1165	210	11.0759	6.24798	0	112	40.6918	7.62176	2.33277	4.68232	0.558382	1.22648	0.17017	0.788759	0.13038	34	8.1934	846.346	351.809	94507	61438.4	244.026	110.846	0.747901	0.146827	10.5652	19.1984	1218	2954.03	501.82	198.633	72783	39232.5	392.5	179.497	58365
2	9	6011	1.23078	2740	0.35365	0	0	0	0	0	0	0	0.35365	1771	222	11.7511	6.32094	0	130	46.1928	8.33248	2.41922	4.90128	0.700513	1.20166	0.164602	0.801052	0.127859	37	8.49356	1120.9	468.615	148637	84775.3	301.088	143.338	0.68855	0.140718	11.9896	22.9484	1602	3610.42	675.836	266.1	109430	52918	615.42	262.88	96602
2	10	3969	1.16102	2127	0.310296	0	0	0	0	0	0	0	0.310296	1467	240	12.1318	6.58539	0	133	42.7185	8.43325	2.33365	4.9721	0.644665	1.20392	0.158841	0.803716	0.124122	37	7.90022	1081.48	448.268	145773	78897.3	295.871	132.81	0.725435	0.137634	12.2523	22.347	1702	3077.65	645.925	259.195	105337	50144.4	619.752	243.637	98255
2	11	2150	1.13839	1215	0.176955	0	0.001	0.001	0	0	0	0	0.177778	999	247	12.4104	6.6043	0	128	39.8501	8.36696	2.37208	4.87206	0.48809	1.19739	0.165837	0.814867	0.115172	37	7.95115	1038.01	416.882	133536	75935.6	282.126	120.283	0.776153	0.133706	11.4963	14.5432	1551	2463.63	615.51	239.811	98615.5	48215.4	387.024	152.36	62291
2	12	2120	1.16519	1119	0.221626	0	0	0	0	0	0	0	0.221626	871	248	12.3708	6.6256	0	127	40.8783	8.29759	2.28577	4.89502	0.554685	1.18995	0.165429	0.805418	0.122504	36	7.76978	878.31	408.407	111222	68506.8	240.449	120.538	0.761105	0.141176	11.3122	13.0134	1475	2101.28	522.101	233.183	82410.5	44182	370.024	146.714	58376
2	23	3602	1.09492	1868	0.205032	0	0.000673	0.000673	0	0	0	0	0.205567	1484	249	12.5736	6.61352	0	150	54.9051	9.05166	2.72853	5.13844	0.899158	1.18113	0.168745	0.807196	0.133219	40	9.52525	1124.42	470.018	167578	95369.5	305.747	142.46	0.710708	0.147094	11.7392	12.3797	1788.5	2407.33	674.162	269.257	116376	57831.1	523.291	270.836	87089.5
3	2	3357	1.18339	1850	0.257838	0	0	0	0	0	0	0	0.257838	1373	250	10.5491	7.77293	0	149	48.203	7.87884	2.01877	5.94831	0.813905	1.29667	0.140109	0.626552	0.191621	38	7.55405	1280.64	537.163	190786	103272	359.501	153.945	0.717342	0.14321	6.19565	25.6312	923	3909.38	766.601	308.548	126645	58521.2	560.188	297.942	90198
3	3	3319	1.1411	2102	0.295909	0	0	0	0	0	0	0	0.295909	1480	244	10.8708	7.41126	0	128	37.845	7.33205	1.92614	5.48819	0.59969	1.2993	0.138445	0.664353	0.178239	35	6.588	1216.19	505.831	158508	90494	330.797	143.556	0.769279	0.128467	9.37805	33.1893	1281	4566.46	717.007	290.117	111158	53664	749.408	254.375	115614
3	4	1859	1.09512	1242	0.169887	0	0	0	0	0	0	0	0.169887	1031	258	11.9387	7.21215	0	132	54.2375	8.05037	2.60449	5.21878	0.699112	1.24225	0.177185	0.758271	0.169003	37	9.01472	1102.12	511.79	147495	91409.6	299.858	153.956	0.768228	0.148947	9.94915	160.837	1445	24924.2	652.612	290.511	105407	54861.2	586.363	228.338	93361
3	5	3791	1.23537	2143	0.222585	0	0	0	0	0	0	0	0.222585	1666	236	11.3271	6.97187	0	132	40.2324	7.88855	2.09598	5.28854	0.578622	1.25779	0.145174	0.741429	0.153077	36	7.20372	1337.78	461.147	177858	89081.3	370.223	138.148	0.695208	0.140647	11.5918	48.6605	1616	9235.19	784.247	262.117	125911	52564	720.419	235.319	113843
3	6	2225	1.07121	1495	0.174582	0	0	0	0	0	0	0	0.174582	1234	246	11.5495	7.00307	0	128	39.8192	7.85664	2.17931	5.1332	0.538304	1.25023	0.153266	0.760107	0.139023	36	7.40141	1156.48	449.131	150200	85851.9	321.549	133.651	0.726316	0.1434	10.8531	23.281	1461	3294.64	684.975	255.797	107531	51527.5	523.518	191.179	81843
3	7	2471	1.10238	1579	0.227992	0	0	0	0	0	0	0	0.227992	1219	249	11.8819	6.90936	0	129	41.4278	8.08414	2.28016	5.05167	0.547337	1.22317	0.166168	0.78242	0.12515	36	8.12993	1119.01	465.733	142736	82838.2	304.25	136.75	0.738215	0.150981	11.7596	19.627	1582	2746.48	666.104	266.118	103634	51199.6	549.568	202.034	87326
3	8	1987	1.12662	1195	0.186611	0	0	0	0	0	0	0	0.186611	972	248	11.98	6.8314	0	129	40.2929	8.22533	2.25794	5.00307	0.564109	1.22317	0.157534	0.795678	0.127757	36	7.62725	1091.83	439.021	143814	78304.6	305.235	129.918	0.745522	0.142607	11.3458	21.5339	1536	2964.73	644.588	249.568	103625	48681.9	459.584	173.594	72753
3	9	2051	1.12811	1233	0.192214	0	0	0	0	0	0	0	0.192214	996	253	12.3447	6.79013	0	130	43.7773	8.24801	2.28653	4.9994	0.576137	1.21104	0.156033	0.796342	0.122018	37	7.84859	1054.55	429.44	140099	78918.5	293.737	126.823	0.74371	0.141398	11.6271	22.6212	1557	3486.44	623.392	247.697	101377	48402.9	431.821	172.668	68035
3	10	2783	1.11853	1637	0.20281	0	0	0	0	0	0.000766	0.000766	0.203421	1304	243	12.2025	6.60109	0	127	56.7705	8.27343	2.361	4.89277	0.706794	1.19576	0.172063	0.806959	0.120861	36	9.28001	1044.75	436.114	134401	73121.6	285.666	130.478	0.760328	0.153194	12.2812	18.0677	1645	2522.12	614.701	248.073	98930	46595.7	586.137	215.92	93369
3	11	1509	1.12122	869	0.13809	0	0	0	0	0	0	0	0.13809	749	253	12.4208	6.6692	0	126	42.9911	8.20928	2.46963	4.90402	0.543857	1.1933	0.165908	0.803747	0.116343	36	8.67906	984.378	432.365	125025	77206.6	269.805	123.998	0.762906	0.14339	12.0333	17.2148	1616	2762.58	583.667	249.34	91838	48816.8	390.347	153.821	61817
3	12	2330	1.08914	1334	0.181409	0	0	0	0	0	0	0	0.181409	1092	254	12.5395	6.71756	0	130	42.2422	8.42779	2.50158	4.93667	0.49538	1.19264	0.164518	0.811695	0.116438	37	8.48837	1015.31	405.527	131566	74589.2	279.465	118.945	0.750494	0.135182	12.1626	13.1229	1678	1932.46	606.977	232.715	95416.5	47490.9	504.195	185.13	79940
3	13	2382	3.37555	618	0.187702	0	0	0	0	0	0	0	0.187702	502	241	12.8857	6.37875	0	110	181.751	7.97302	3.91443	4.63287	1.89358	1.09233	0.32364	0.813218	0.136341	36	24.6017	557.352	364.127	72043.5	88283.3	134.961	124.047	0.533421	0.275768	9.81002	13.2346	1133.5	2953.04	378.498	205.723	60615	44657.6	106.912	125.183	17148
3	14	2504	1.1578	988	0.222672	0	0	0	0	0	0	0	0.222672	768	217	12.5583	5.99735	0	105	41.3819	7.58477	2.43632	4.41842	0.574786	1.21475	0.183355	0.808149	0.11847	33	8.46995	838.831	351.696	89140.5	54668.8	236.722	110.35	0.752755	0.143797	11.2699	15.9419	1237	1848.9	505.764	203.162	71232.5	36097	339.407	153.379	47563
3	15	3657	4.24797	840	0.29881	0	0	0	0	0	0.010187	0.010187	0.305952	583	226	12.8599	6.06543	0	131	293.955	8.6205	4.46113	4.89239	2.4482	1.076	0.310219	0.798841	0.135012	40	42.0615	446.482	452.979	62683	63456.1	115.826	134.885	0.605277	0.255575	9.93827	8.24521	1360	3843.1	288.963	266.561	47908	42929.2	125.874	151.593	21882
3	16	1747	1.14403	749	0.158879	0	0	0	0	0	0	0	0.158879	630	233	12.692	6.07981	0	113	51.4109	8.02541	2.55269	4.52509	0.645374	1.18354	0.18165	0.822764	0.115063	35	9.14283	989.671	416.108	112347	71064.6	281.596	127.009	0.755375	0.144678	11.2121	21.3509	1316	2431.22	588.697	242.645	86798	47030.1	332.656	162.447	49888
3	17	2245	1.10016	1165	0.201717	0	0	0	0	0	0	0	0.201717	930	283	14.5312	6.50895	0	128	44.8842	8.63574	2.42034	4.75072	0.565834	1.15386	0.174966	0.836724	0.098165	37	8.80183	984.946	449.287	127016	79820.8	262.582	128.751	0.763704	0.148325	11.7188	10.4041	1564	1514.43	592.26	263.299	94623	51000.8	449.014	187.553	71333
3	18	2892	1.08255	1823	0.230938	0	0.000713	0.000713	0	0	0	0	0.231487	1401	260	13.0677	6.55809	0	137	44.7943	8.98643	2.652	4.87352	0.500335	1.15667	0.166603	0.837364	0.101172	38	8.80836	1300.88	477.484	178424	96434.7	351.824	138.411	0.76025	0.135163	12.4145	15.5511	1779.5	2992.69	772.583	276.224	129036	59390.7	656.581	229.616	108038
3	19	3101	1.23653	1819	0.240242	0	0	0	0	0	0	0	0.240242	1382	258	13.0655	6.59947	0	137	43.2596	8.96089	2.49552	4.89477	0.531372	1.16315	0.166177	0.838244	0.106143	38	8.32299	1223.83	480.511	169792	92343.5	330.391	140.366	0.717078	0.151072	11.9792	24.1796	1693	3858.49	729.871	278.255	121730	57235.2	595.267	222.435	98250
3	20	2002	1.12104	1200	0.195833	0	0	0	0	0	0	0	0.195833	965	266	13.2328	6.67014	0	136	83.6895	8.81715	2.63614	4.88248	0.820803	1.16562	0.166462	0.831841	0.111245	38	9.60783	1121.59	452.767	151816	88115.6	306.108	134.303	0.753862	0.153121	11.7595	10.1216	1640.5	1822.53	674.892	259.07	110130	54090.9	488.932	193.271	80871.5
3	21	6098	1.22505	2514	0.211615	0	0.000505	0.000505	0	0	0.000505	0.000505	0.212411	1980	233	11.8773	6.54951	0	157	60.2637	9.20489	2.83701	5.33453	0.918453	1.17494	0.169474	0.806794	0.137877	41	10.1818	1253.55	507.92	199496	102312	338.182	157.246	0.688924	0.126211	11.6536	20.3936	1867	3270.78	767.972	291.802	136828	61071	467.211	273.476	81287.5
3	22	3848	1.1476	2140	0.239252	0	0	0	0	0	0	0	0.239252	1628	247	12.7923	6.4187	0	136	41.9296	8.71445	2.48938	4.90376	0.530704	1.1692	0.162389	0.826784	0.111165	38	8.11007	1133.91	461.979	154967	85166.6	305.752	136.938	0.735432	0.142154	12.329	30.3735	1739	4335.81	683.004	265.658	112343	53383.5	636.557	225.217	104427
3	23	4548	1.11088	2486	0.287208	0	0	0	0	0	0	0	0.287208	1772	237	12.2291	6.45733	0	142	48.9	8.84044	2.56118	5.02161	0.755331	1.17543	0.171143	0.812109	0.124306	39	8.84619	1062.71	461.659	153856	84794.9	283.871	141.386	0.699049	0.144314	12.1312	17.8141	1769	3080.89	640.479	262.187	109766	52134.4	609.553	270.881	100138
4	2	978	0.918525	695	0.103597	0	0	0	0	0	0	0	0.103597	623	210	11.8565	5.6952	0	139	51.412	9.02931	2.72881	4.76866	0.853922	1.14359	0.186109	0.839831	0.126836	39	9.66745	788.917	363.726	110214	63900.6	221.756	113.976	0.745315	0.16709	81.3463	144.189	11545.5	24790.7	457.287	200.215	78785	41462.7	536.763	247.623	88742.5
4	3	751	0.936444	542	0.103321	0	0	0	0	0	0	0	0.103321	486	205	11.7844	5.56825	0	132	45.3706	9.12114	3.00563	4.66708	0.492648	1.11536	0.190899	0.859794	0.112296	39	10.0152	712.715	333.159	96057	58600.4	192.824	103.964	0.731403	0.163809	181.809	245.618	24137	39640.8	424.295	186.065	71667	38090.4	559.282	178.872	93861
4	4	1747	1.09408	1114	0.181329	0	0	0	0	0	0	0	0.181329	912	267	12.522	7.0193	0	134	57.2575	8.17799	3.32418	5.07727	0.74558	1.21163	0.201632	0.779135	0.162264	37	11.2734	1077.37	568.063	147927	105393	290.878	178.422	0.800732	0.136124	10.8328	172.25	1688	29820.3	643.678	323.977	106279	62832.6	531.652	226.053	87088
4	5	1118	0.921786	679	0.154639	0	0	0	0	0	0	0	0.154639	574	268	14.575	6.11356	0	134	60.6217	9.14673	3.65954	4.69368	0.602492	1.09815	0.206934	0.857012	0.127299	39	12.3519	955.935	410.74	130578	88701.2	257.316	125.449	0.73617	0.148006	51.3393	237.007	7006.5	37731.4	582.132	241.535	100026	55473.1	652.641	249.711	108304
4	6	2357	1.01402	1265	0.273518	0	0.001088	0.001088	0	0	0	0	0.274308	918	252	13.5124	6.28627	0	118	55.7461	8.17402	3.31872	4.65625	0.566349	1.16217	0.203404	0.824797	0.123653	36	11.384	975.687	397.821	118147	79748.6	267.317	120.39	0.754206	0.137322	11.6839	75.701	1440	11640	594.731	236.141	90902	52072.4	607.673	288.162	90430
4	7	2999	1.05483	1706	0.236225	0	0	0	0	0	0	0	0.236225	1303	225	11.9019	6.28907	0	114	38.4963	7.80968	2.41908	4.66691	0.452119	1.21203	0.174455	0.801136	0.120893	34	8.12707	1037.9	399.352	119475	68444.5	291.549	122.145	0.734988	0.1419	11.3186	22.4156	1352	3186.72	618.703	230.78	92061	45017.6	485.141	198.463	72856
4	8	2673	1.08378	1563	0.204095	0	0	0	0	0	0	0	0.204095	1244	243	12.2215	6.53584	0	127	42.526	8.315	2.32189	4.88789	0.542565	1.19798	0.161773	0.811536	0.113145	36	7.77195	1109.39	414.934	141907	84563.8	306.245	121.286	0.759747	0.126699	11.5523	25.4122	1548	5366.9	658.086	239.338	103990	48681.7	536.356	212.765	85660
4	9	2351	1.07346	1441	0.174879	0	0.000841	0.000841	0	0	0	0	0.175573	1188	248	12.4181	6.60878	0	125	49.2413	8.14819	2.39865	4.8739	0.623127	1.20295	0.170233	0.803658	0.118552	36	8.7029	995.783	417.984	128709	72222.4	272.563	122.905	0.764072	0.146881	11.8772	19.501	1554	2808.46	597.158	239.07	94090	45976.6	516.379	199.559	81874
4	10	2560	1.09116	1547	0.201034	0	0	0	0	0	0	0	0.201034	1236	251	12.6159	6.64478	0	126	41.0935	8.32293	2.40119	4.88599	0.489673	1.19355	0.162772	0.811596	0.11788	36	8.02231	1109.91	451.561	143525	79256.8	305.291	132.205	0.756387	0.14317	11.7916	19.0499	1569	2905.64	662.952	260.031	104821	50347.7	543.381	204.571	86948.5
4	11	2627	1.13114	1472	0.196332	0	0	0	0	0	0	0	0.196332	1183	248	12.5061	6.59729	0	128	41.6948	8.38547	2.46523	4.87077	0.496303	1.19224	0.170172	0.813636	0.112652	36	8.28155	945.545	405.059	123818	74326	256.364	118.549	0.754792	0.140558	11.7778	21.5331	1579	3108.47	565.43	232.426	90896	46718.7	455.541	170.943	73435
4	12	2979	1.13912	1721	0.247531	0	0	0	0	0	0	0	0.247531	1295	249	12.4292	6.62195	0	126	41.7171	8.27417	2.40692	4.86712	0.543954	1.20022	0.163634	0.806453	0.113763	36	8.1533	1050.7	437.421	133674	75910.3	285.221	128.417	0.735266	0.157277	12.1206	15.3877	1600	1976.03	629.11	251.529	99291	48256.6	554.937	190.013	87389
4	23	5635	1.18439	2545	0.232613	0	0	0	0	0	0.000512	0.000512	0.233006	1952	237	12.2777	6.53864	0	150	54.7362	8.95384	2.57732	5.18883	0.887039	1.18489	0.166981	0.803504	0.133271	40	9.1655	1133.27	466.022	170304	91716.1	306.106	142.947	0.687572	0.135707	12.0738	16.2033	1830	2685.8	684.131	268.081	118524	55200.7	530.942	277.612	87992
5	2	1238	1.09281	791	0.22756	0	0	0	0	0	0.001637	0.001637	0.228824	610	233	11.5546	6.62403	0	107	43.9822	7.25436	2.11092	4.69329	0.734912	1.27209	0.168346	0.757673	0.147149	33	8.20466	1556.51	761.904	168712	108274	500.821	255.024	0.795013	0.135732	8.92036	21.22	996.5	2736.23	888.036	439.065	128422	74608.3	419.338	200.519	59878
5	3	1629	1.02447	1137	0.220756	0	0	0	0	0	0	0	0.220756	886	239	11.7285	6.72434	0	118	51.3981	7.69426	2.51951	4.81716	0.880532	1.24838	0.181121	0.763046	0.158027	34	9.53115	1425.9	718.526	167740	106701	444.528	244.214	0.800064	0.142113	11.6476	39.0593	1470	5072.64	826	409.236	124650	71446.5	546.773	286.804	81708
5	4	3031	1.13077	1774	0.232244	0	0.000734	0.000734	0	0	0	0	0.232807	1361	277	13.4015	6.87246	0	143	66.6817	8.71726	3.93761	5.05539	0.806591	1.20248	0.208198	0.805338	0.15668	39	12.9696	1244.87	575.76	182150	128522	332.651	180.76	0.789859	0.112494	11.2282	143.965	1864	22737.7	753.239	329.005	127850	74115.1	750.074	258.999	126327
5	5	1227	1.06025	714	0.177871	0	0	0	0	0	0.001704	0.001704	0.179272	586	264	12.6327	6.93043	0	124	68.2822	8.07564	2.76543	4.89992	0.901017	1.22073	0.182622	0.790205	0.144894	36	10.5645	1201.1	611.909	153013	98368.8	366.574	212.522	0.794829	0.157411	13.5189	44.3616	1926	6388.71	693.25	340.433	111461	63543	378.802	222.106	59141
5	6	1277	1.15398	726	0.129477	0	0	0	0	0	0	0	0.129477	632	265	12.6177	6.88603	0	122	57.4165	7.91905	2.37267	4.88332	0.773207	1.21491	0.202434	0.784127	0.131073	35	9.27966	1174.91	620.872	147538	99012.9	364.205	211.921	0.808842	0.187939	15.2847	69.4024	2070	8543.41	693.278	349.27	108923	64012	397.577	226.692	62450
5	7	1372	1.09132	836	0.132775	0	0	0	0	0	0	0	0.132775	725	248	11.9603	6.72969	0	126	39.9676	8.14035	2.32833	4.9025	0.527513	1.21835	0.164764	0.798228	0.125725	36	7.71161	1083.65	484.992	139531	81285.9	310.18	153.413	0.771365	0.145172	12.775	67.7934	1757.5	9044.8	632.648	272.444	101388	51823.4	375.627	184.037	59480.5
5	8	1870	1.16049	1006	0.127237	0	0.001139	0.001139	0	0	0	0	0.128231	877	258	12.4094	6.80881	0	131	38.2923	8.53482	2.26108	4.86097	0.547428	1.19016	0.163043	0.815785	0.112882	37	7.64773	1087.75	453.509	140998	76355.8	306.515	137.724	0.769304	0.146046	11.6175	38.9399	1637.5	5270.28	640.66	258.348	102166	49365.8	349.24	162.981	56045
5	9	2947	1.08497	1785	0.220728	0	0	0	0	0	0	0	0.220728	1391	256	13.0119	6.50345	0	130	40.1605	8.62251	2.42823	4.78636	0.500251	1.16613	0.168939	0.832079	0.104937	37	8.02894	1146.98	484.066	148794	85404.3	308.43	143.836	0.718022	0.156367	12.0902	25.8537	1641	3379.53	684.979	275.831	110085	54331.6	578.493	222.121	93598
5	10	2175	1.14673	1174	0.173765	0	0.001031	0.001031	0	0	0	0	0.174617	969	256	12.9206	6.58421	0	129	44.6703	8.49514	2.50867	4.82403	0.554489	1.16613	0.17022	0.824651	0.11629	37	8.56305	1034.31	463.503	133952	85145.4	284.31	135.83	0.784202	0.146582	11.3431	18.0609	1557	4057.99	609.5	267.269	98595	53897.8	400.557	172.869	64418
5	11	2332	1.11412	1279	0.186865	0	0	0	0	0	0	0	0.186865	1040	266	13.3495	6.52428	0	131	44.2609	8.68474	2.50776	4.79858	0.580731	1.16548	0.17485	0.833561	0.10955	37	8.46983	986.882	431.338	127630	78706	266.782	124.938	0.765057	0.151593	11.741	15.3677	1600.5	2391.29	592.612	248.662	95021.5	49606.2	407.073	172.964	65750
5	12	1823	1.07965	1052	0.164449	0	0	0	0	0	0	0	0.164449	879	271	13.715	6.56856	0	132	42.8369	8.72431	2.5642	4.8108	0.538506	1.15386	0.175718	0.835874	0.10974	38	8.50104	924.581	437.314	124656	77279.3	245.489	125.388	0.755471	0.162928	11.8958	17.4513	1663	2740.23	545.304	251.341	91030	49460	433.333	177.695	70520
5	23	4801	1.29177	2292	0.237347	0	0	0	0	0	0	0	0.237347	1748	233	12.2714	6.3766	0	137	43.8347	8.83871	2.49203	4.93994	0.595622	1.16944	0.167449	0.828448	0.116076	38	8.37048	1035.99	432.428	145030	81300.7	277.911	130.053	0.719415	0.145293	12.4477	15.8173	1759	2529.77	621.65	246.242	104651	50727.6	615.179	227.574	102527
6	2	3447	1.49801	1694	0.269776	0	0.001617	0.001617	0	0	0.00081	0.00081	0.271547	1234	364	15.1088	8.58485	0	194	66.8899	9.36829	2.61958	6.50948	0.986632	1.23242	0.139047	0.724314	0.155673	45	9.34512	1546.54	567.164	299710	182039	377.32	141.734	0.748937	0.121048	28.3175	46.3549	5260	11595.4	943.102	333.038	179121	85310.1	1018.92	305.77	194883
6	3	2744	1.2085	1742	0.275545	0	0.000792	0.000792	0	0	0	0	0.276119	1261	363	13.9962	8.5216	0	174	60.4048	8.72606	2.39944	6.22942	0.911113	1.24574	0.141091	0.709885	0.15933	42	8.72592	1374.1	572.503	239964	146078	339.929	145.781	0.783204	0.119385	10.6743	48.7679	2162	8579.36	825.646	335.213	150262	73978.2	832.839	275.657	151614
6	4	2323	1.1131	1356	0.221976	0	0	0	0	0	0	0	0.221976	1055	315	14.908	6.91381	0	147	83.5495	8.98634	4.19575	4.98942	0.897248	1.1683	0.217726	0.825633	0.149499	40	14.3198	1153.38	503.428	173103	120823	306.538	154.396	0.755405	0.132457	9.97778	111.561	1682	15448.1	696.397	288.26	122476	68193.7	590.3	218.884	102929
6	5	4325	1.2426	2375	0.283789	0	0	0	0	0	0	0	0.283789	1701	278	12.8137	7.31285	0	147	51.662	8.4797	2.96162	5.48719	0.651282	1.23242	0.1708	0.761655	0.143358	39	9.6853	1312.16	540.193	196409	113139	340.52	149.112	0.765587	0.1261	11.2137	52.3292	1774	7372.89	792.251	311.713	134039	65087.6	856.772	257.555	145215
6	6	2325	1.13379	1432	0.206006	0	0	0	0	0	0	0	0.206006	1137	280	12.867	7.22018	0	136	45.8633	8.17958	2.26036	5.2294	0.618188	1.22173	0.154041	0.772834	0.129141	37	7.75561	1074.2	478.715	147673	87634.8	285.103	134.322	0.757964	0.139357	10.6364	30.6029	1508	4454.98	638.438	274.865	103890	53051.1	531.224	186.873	87653
6	7	2983	1.06818	1895	0.225858	0	0	0	0	0	0	0	0.225858	1467	269	12.9577	6.81951	0	135	45.9975	8.56005	2.52273	5.02074	0.593514	1.18996	0.167685	0.812169	0.121078	37	8.47553	1022.16	449.985	139570	82146.8	272.137	130.341	0.755275	0.140286	11.6084	38.4559	1631	5342.1	614.195	256.956	100254	50768.5	592.751	202.035	96679
6	8	2865	1.10547	1673	0.191273	0	0	0	0	0	0	0	0.191273	1353	258	12.8208	6.65301	0	132	40.9469	8.48452	2.3833	4.9478	0.501805	1.18995	0.165285	0.814607	0.109364	37	8.04964	1090.47	450.03	144055	82522	294.77	130.763	0.75813	0.138293	11.4061	21.1825	1576	3347.14	647.66	258.687	104661	51393.1	590.315	201.287	94954
6	9	2392	1.07846	1446	0.199862	0	0	0	0	0	0	0	0.199862	1157	271	13.4693	6.68006	0	132	42.6673	8.58479	2.55045	4.86937	0.527532	1.17483	0.168415	0.822349	0.111658	37	8.41527	1026.77	455.906	136160	84161.6	275.656	129.059	0.760729	0.143019	11.5994	11.1754	1585.5	1716.53	619.007	264.528	99269.5	53933.3	509.55	198.837	82642
6	10	2086	1.10984	1242	0.183575	0	0	0	0	0	0	0	0.183575	1014	266	13.2647	6.65097	0	134	43.4498	8.76433	2.46669	4.85293	0.547083	1.16613	0.169197	0.832467	0.113216	38	8.42763	1086.83	445.511	145938	79107.7	290.991	130.393	0.752488	0.151016	11.5149	16.4103	1586.5	2258.79	649.611	256.038	105782	50155.8	485.638	178.726	79510.5
6	11	2562	1.11365	1458	0.20439	0	0	0	0	0	0	0	0.20439	1160	262	13.2592	6.56473	0	128	44.5978	8.56681	2.40713	4.81752	0.567955	1.16944	0.169825	0.826898	0.109816	37	8.07036	983.703	421.12	128501	72397.8	263.821	121.679	0.754948	0.152748	11.8324	25.743	1596.5	3412.02	587.271	243.413	95035	46501	446.101	171.285	72312.5
6	12	3705	1.14818	2126	0.249294	0	0	0	0	0	0	0	0.249294	1596	250	13.0559	6.39846	0	134	41.9717	8.86265	2.47367	4.83264	0.50426	1.15658	0.167373	0.83953	0.099903	38	8.28409	1127.03	458.801	150631	83952.5	300.704	132.498	0.758958	0.130079	12.1011	32.2942	1685	4200.67	672.341	264.772	110511	53436.3	669.938	216.892	110563
6	23	3668	1.20199	1908	0.213836	0	0	0	0	0	0	0	0.213836	1500	248	12.8881	6.47877	0	136	42.1235	8.7461	2.51982	4.93212	0.538829	1.16613	0.162289	0.826321	0.110115	38	8.22126	956.58	410.808	129206	78040.3	255.876	121.046	0.728119	0.137179	12.1452	13.2347	1705	2110.31	574.901	237.25	93937	48537.2	584.29	199.68	96466.5
7	2	3299	1.19385	1930	0.336269	0	0	0	0	0	0.001561	0.001561	0.337306	1279	394	21.4899	6.70848	0	234	87.901	14.747	5.17441	5.116	0.636277	0.876828	0.186684	0.937621	0.077182	58	16.6663	971.506	346.114	223626	125541	237.68	94.0775	0.698634	0.12475	8.58436	24.6667	2135	5792.55	606.053	205.412	148020	73013.9	857.284	293.32	211057
7	3	1833	1.07701	1212	0.218647	0	0	0	0	0	0	0	0.218647	947	452	22.9182	6.86995	0	231	92.5348	15.082	5.66303	5.00298	0.551622	0.849487	0.201509	0.943217	0.069518	59	18.3961	869.35	359.631	202891	126506	212.919	97.0191	0.734653	0.135391	8.97719	23.2993	2237	6566.17	543.09	213.16	136000	74667.1	801.842	271.924	199086
7	4	2944	1.13253	1612	0.274814	0	0	0	0	0	0.000855	0.000855	0.275434	1168	310	15.647	6.72517	0	147	71.1894	9.28266	4.29961	4.92538	0.741838	1.13823	0.217813	0.841821	0.13881	40	14.2451	1127.64	506.917	169819	117841	291.413	149.237	0.725923	0.15159	10.1009	73.2273	1704.5	11533.6	692.448	302.591	121763	69693.8	651.383	242.926	111639
7	5	2420	1.13458	1288	0.287267	0	0.003268	0.003268	0	0	0	0	0.289596	915	454	23.8665	6.92332	0	203	86.1233	13.3845	5.4088	4.93341	0.547061	0.902335	0.213051	0.9287	0.086319	53	17.5038	1013.41	402.176	209206	139805	244.003	104.636	0.733278	0.125369	10.6834	25.7113	2331.5	6316.26	639.389	243.068	144329	83273	707.381	224.918	156618
7	6	2071	1.12997	1074	0.331471	0	0.001393	0.001393	0	0	0	0	0.332402	717	400	20.7901	6.94084	0	178	68.7375	11.8369	4.41014	4.88907	0.483726	0.985598	0.195827	0.909771	0.078695	48	14.2392	1081.78	418.452	196075	117346	263.935	112.069	0.754106	0.125814	11.5802	35.5315	2191	7027.18	676.313	250.491	137965	72184.6	639.022	219.307	126984
7	7	2185	1.1163	1220	0.244262	0	0.001085	0.001085	0	0	0	0	0.245082	921	311	15.6847	6.79273	0	148	50.1205	9.69584	2.95621	4.88052	0.551217	1.09421	0.178774	0.866659	0.1006	41	9.80728	964.53	443.468	142577	90507.9	250.693	121.779	0.76827	0.130064	11.6042	22.2289	1806	3730.99	588.704	260.233	102779	56622.1	550.264	194.035	97163
7	8	2737	1.14807	1489	0.256548	0	0	0	0	0	0	0	0.256548	1107	301	15.378	6.62283	0	148	50.1801	9.75973	2.9359	4.85711	0.544316	1.09763	0.17293	0.864543	0.092638	41	9.91081	1059.84	422.268	154881	90478.1	276.029	117.642	0.766627	0.12773	11.8264	32.2802	1820	4606.98	641.665	246.358	111810	56214.6	574.723	205.976	100713
7	9	3369	1.18463	1810	0.241436	0	0	0	0	0	0	0	0.241436	1373	272	14.0396	6.53956	0	138	41.3468	9.11196	2.50802	4.86231	0.462739	1.1424	0.163502	0.84703	0.100312	39	8.1525	1073.67	410.541	147721	79017.7	283.339	118.771	0.746255	0.137984	11.8901	17.0126	1718	2621.11	650.109	237.203	107852	49608	616.04	192.325	102897
7	10	3423	1.20364	1846	0.224269	0	0	0	0	0	0	0	0.224269	1432	257	13.2503	6.51078	0	136	50.2322	8.91547	2.62718	4.83327	0.602708	1.14841	0.169126	0.841392	0.102675	38	9.12162	1202.72	463.04	163143	88592.4	324.898	134.61	0.75842	0.143897	12.037	19.0994	1677	2672.2	720.206	267.139	119438	55717.9	660.692	217.689	108378
7	11	2941	1.08144	1826	0.233297	0	0	0	0	0	0	0	0.233297	1400	267	13.755	6.50171	0	137	42.2786	9.11804	2.53344	4.79425	0.494501	1.13823	0.16683	0.849342	0.097671	39	8.38349	1083.69	421.658	150431	80875.1	288.991	121.426	0.744603	0.138596	11.67	31.3089	1645	4347.94	649.538	243.37	109480	50427	599.97	201.231	99625
7	12	2415	1.10168	1424	0.183989	0	0.001721	0.001721	0	0	0	0	0.185393	1160	268	13.5461	6.60248	0	134	52.3743	8.84285	2.58462	4.82252	0.606475	1.15538	0.170183	0.837725	0.101542	38	8.9247	961.894	429.868	129228	80816.9	257.937	124.522	0.739609	0.148506	11.8054	21.4292	1645	3183.65	578.429	247.839	95262	51390.5	489.425	188.681	79578
7	23	2949	1.12155	1644	0.216545	0	0	0	0	0	0	0	0.216545	1288	255	13.0042	6.60996	0	138	47.4521	8.75402	2.54733	4.96711	0.679111	1.17494	0.163963	0.818782	0.119603	38	8.69344	985.659	424.732	139320	80862	268.871	125.838	0.727884	0.142983	11.6986	11.5698	1667	1846.93	593.497	244.725	99808	50290.9	479.951	205.168	78412
8	2	3052	1.13969	1300	0.275385	0	0.002123	0.002123	0	0	0	0	0.276923	940	294	16.3434	6.36032	0	125	42.2689	8.46978	2.45153	4.71104	0.53985	1.16277	0.173911	0.831227	0.106407	37	8.51861	945.613	388.266	119086	70146.3	248.598	111.926	0.753477	0.138855	6.87061	35.4655	914	4854.1	590.045	231.576	89505	44403.6	503.59	193.124	77226
8	3	2549	1.07424	1106	0.188065	0	0.001114	0.001114	0	0	0	0	0.188969	897	307	16.6228	6.387	0	125	52.8895	8.54969	2.7122	4.70877	0.737584	1.14873	0.196295	0.830963	0.111742	37	10.4763	827.312	395.731	103853	70368.8	216.645	114.626	0.763964	0.1645	7.67222	35.9297	1043	4884.67	512.024	234.62	78971	44880	478.844	218.626	73248
8	4	2890	1.15885	1448	0.279696	0	0	0	0	0	0	0	0.279696	1043	321	16.1517	6.68659	0	140	63.4537	9.07822	3.78795	4.87768	0.66652	1.14841	0.205297	0.839699	0.123313	39	12.5836	1044.64	467.719	150696	106133	271.538	135.517	0.75629	0.136803	9.80743	58.9089	1540	9922.94	640.949	272.88	109518	62595.4	566.822	224.802	94836.5
8	5	2529	1.09693	1253	0.219473	0	0	0	0	0	0.001022	0.001022	0.220271	977	315	16.3636	6.55128	0	132	49.6113	8.80936	2.92199	4.79182	0.602229	1.14804	0.182348	0.836389	0.109895	38	10.0914	975.352	418.988	130156	87258.5	253.357	120.952	0.726561	0.148303	10.24	48.2018	1452	7446.45	599.67	247.952	96964	53289.7	532.773	214.032	84232
8	6	2947	1.17491	1344	0.262649	0	0.001009	0.001009	0	0	0	0	0.263393	990	311	16.6251	6.54095	0	134	46.3761	8.89184	2.74685	4.81271	0.495427	1.14873	0.177885	0.839762	0.098656	38	9.30954	1087.28	417.612	147331	85998.6	283.579	117.41	0.714817	0.136509	11.2269	39.1938	1613	5229.48	674.149	248.612	109148	53475.2	490.086	207.242	78927
8	7	3687	1.14206	1700	0.260588	0	0	0	0	0	0	0	0.260588	1257	304	15.9275	6.52679	0	134	42.6145	8.86389	2.54264	4.82853	0.476943	1.14873	0.171745	0.838777	0.10139	38	8.6194	981.03	419.074	133176	76794.7	254.244	117.118	0.754718	0.128527	11.6556	34.628	1660	4519.92	602.414	246.813	98386	49281.8	560.356	216.954	91470
8	8	3733	1.13232	1883	0.275624	0	0	0	0	0	0	0	0.275624	1364	286	14.8152	6.61391	0	137	44.4487	8.94833	2.54941	4.89694	0.53693	1.14892	0.169597	0.836008	0.099688	39	8.69307	1071.27	427.1	146843	83715	281.108	121.209	0.735643	0.136026	11.9821	29.0662	1753	3962.5	651.909	249.619	107054	51701.8	619.121	227.414	102374
8	9	2693	1.11583	1525	0.233443	0	0.000855	0.000855	0	0	0	0	0.234098	1168	284	14.2627	6.72919	0	135	47.9805	8.8047	2.51965	4.88903	0.520051	1.15658	0.167104	0.831412	0.096487	38	8.59008	1020.01	447.623	137804	82108	268.569	126.731	0.748509	0.138123	11.3182	21.6361	1592	3420.55	613.184	260.99	99958	52075.8	577.479	208.06	94759
8	10	3040	1.16856	1746	0.222795	0	0	0	0	0	0	0	0.222795	1357	267	13.4658	6.59077	0	137	42.3211	8.87258	2.48598	4.90762	0.487187	1.15918	0.164416	0.833611	0.100409	38	8.22584	1122.35	439.619	156359	82161.7	302.419	127.843	0.735652	0.136797	11.7	24.9051	1679	3695.86	674.67	254.547	113062	51389.3	616.173	195.968	100838
8	11	2362	1.06764	1421	0.199156	0	0.000879	0.000879	0	0	0	0	0.199859	1137	269	13.504	6.57518	0	132	61.0546	8.75734	2.55617	4.81353	0.657149	1.15305	0.168942	0.835862	0.109505	38	9.26902	878.371	410.915	116664	72436.2	232.965	118.913	0.751914	0.148598	11.344	21.3564	1564	3386.89	528.708	236.052	85924.5	46457.8	484.833	178.78	79005.5
8	12	4475	1.2536	2205	0.29932	0	0	0	0	0	0	0	0.29932	1545	248	12.8558	6.44153	0	137	49.7118	8.95121	2.59093	4.86433	0.668171	1.16118	0.167044	0.835526	0.108545	38	8.92192	1143.08	465.684	159211	87215	304.272	137.283	0.71881	0.142928	12.0176	23.8117	1720	3463.58	691.876	266.808	115829	54854.7	658.032	245.62	106912
8	13	2536	1.1526	969	0.224974	0	0	0	0	0	0	0	0.224974	751	229	13.2687	5.9405	0	104	44.5294	7.59989	2.5868	4.38549	0.621463	1.2013	0.196451	0.814827	0.119771	33	9.61976	800.047	361.884	84850.5	57720	225.692	114.942	0.753793	0.163184	11.5512	18.7529	1263	2890.29	484.9	207.949	68483.5	38582.5	339.172	159.2	47184
8	14	2423	1.22656	875	0.236571	0	0	0	0	0	0	0	0.236571	668	229	12.9579	5.96757	0	107	43.7009	7.69013	2.53652	4.4273	0.580502	1.1933	0.186315	0.817103	0.117752	33	8.89307	859.614	379.289	91742	65042.4	241.575	115.923	0.684555	0.15509	11.0619	15.4933	1222	2083.89	518.193	221.227	73326	42785.9	296.687	136.357	41902
8	15	2467	1.23325	897	0.197324	0	0.001389	0.001389	0	0	0	0	0.198439	719	225	13.0077	5.94958	0	108	38.6117	7.83493	2.45835	4.42874	0.536162	1.18941	0.192515	0.818015	0.114458	34	8.71373	747.04	346.41	79778	50233.7	209.031	106.119	0.759138	0.157624	11.2485	17.6358	1264	2202.67	449.869	200.61	63988	35205.4	291.589	135.445	41352
8	16	3543	1.21822	1379	0.266135	0	0	0	0	0	0	0	0.266135	1012	252	14.555	6.03429	0	118	40.2415	8.27058	2.56127	4.53986	0.484694	1.16549	0.176867	0.836147	0.098487	36	8.56596	981.741	399.283	117293	68471.1	269.231	118.9	0.742548	0.137843	11.6386	19.8653	1420	3431.66	596.566	233.559	90572	45744.9	397.702	161.281	59949
8	17	3240	1.17176	1451	0.279118	0	0	0	0	0	0	0	0.279118	1046	271	14.6108	6.31662	0	125	41.926	8.54397	2.51706	4.67954	0.513544	1.15292	0.173686	0.836597	0.100159	37	8.53048	1002.64	435.191	127050	75024.4	267.338	126.459	0.73968	0.142066	11.4938	24.9282	1497	4080.1	614.529	254.208	96447	48679.8	430.528	190.261	67513.5
8	18	3257	1.16215	1588	0.221662	0	0	0	0	0	0	0	0.221662	1236	270	13.824	6.51102	0	135	46.5124	8.88869	2.59466	4.85232	0.51884	1.15228	0.170101	0.837649	0.101643	38	8.72844	1061.63	421.897	145842	78741.6	284.088	120.09	0.752586	0.123123	11.8857	15.799	1682	2498.95	639	245.031	106456	49880	454.324	178.509	74085
8	19	2960	1.17959	1558	0.182927	0	0	0	0	0	0	0	0.182927	1273	264	13.5157	6.56512	0	133	41.7648	8.6669	2.5157	4.86527	0.480868	1.16576	0.166891	0.830348	0.104784	38	8.30177	1097.47	435.99	148756	81830.8	296.53	127.133	0.753181	0.142449	11.7174	17.439	1616	2534.94	654.625	250.039	108193	51654.9	493.867	185.659	81016
8	20	3246	1.1324	1848	0.209957	0	0	0	0	0	0	0	0.209957	1460	254	12.9989	6.45318	0	133	40.4882	8.73159	2.49138	4.83938	0.466937	1.1692	0.167425	0.833612	0.107847	38	8.2196	1054.05	437.947	141877	80180.8	282.485	128.549	0.732687	0.146385	11.8668	17.8198	1652	2293.73	633.528	251.305	103896	51013.4	567.931	201.824	93201
8	21	2324	1.07173	1430	0.17972	0	0	0	0	0	0	0	0.17972	1173	261	13.1754	6.64501	0	135	45.1326	8.74871	2.54564	4.89972	0.545456	1.17009	0.167475	0.829534	0.111055	38	8.5765	1075.36	466.392	148394	85770.2	292.194	135.49	0.769586	0.136483	11.9397	15.6081	1670.5	2408.18	639.767	269.403	107127	53915	517.684	197.271	85312
8	22	3186	1.13119	1871	0.250134	0	0	0	0	0	0	0	0.250134	1403	262	13.4116	6.55867	0	139	45.4326	8.99094	2.5992	4.91759	0.52894	1.14873	0.16746	0.839767	0.106342	39	8.53641	1125.15	463.906	159308	91392.7	300.645	134.569	0.724928	0.141361	12	22.8771	1734	4935.97	676.737	269.979	114429	56855.8	665.352	219.683	111139
8	23	6771	1.37897	2842	0.20373	0	0	0	0	0	0	0	0.20373	2263	226	12.2185	6.36336	0	145	48.8862	8.93891	2.53574	5.04989	0.753835	1.1781	0.16605	0.818788	0.126143	39	8.73891	1262.48	488.285	184987	93344.8	337.983	148.22	0.674118	0.132797	12.5081	28.3381	1844	3533.03	764.657	281.192	131440	57224.7	685.084	283.075	114577
9	2	3706	1.15168	1602	0.309613	0	0.000904	0.000904	0	0	0	0	0.310237	1105	295	16.2869	6.3549	0	128	49.9477	8.5572	2.69521	4.73661	0.601126	1.16563	0.182312	0.83162	0.10682	37	9.66286	1026.27	408.558	131296	79707	268.712	117.944	0.738595	0.139044	7.06676	36.4561	967.5	4881.95	635.831	242.717	98157.5	48429.7	562.991	209.775	86546.5
9	3	3864	1.12751	1767	0.305037	0	0	0	0	0	0	0	0.305037	1228	286	15.8583	6.29837	0	126	73.96	8.50951	2.81322	4.73708	0.656548	1.16618	0.179059	0.82883	0.105392	37	10.1684	1000.52	443.07	128751	279518	264.162	122.624	0.736992	0.13554	8.02144	45.642	1097	6495.28	617.504	273.571	96341	89194	588.17	233.614	91719.5
9	4	2199	1.08949	1104	0.241848	0	0	0	0	0	0	0	0.241848	837	316	15.9629	6.7369	0	135	64.3348	8.81011	3.68821	4.86803	0.65424	1.15918	0.203287	0.828522	0.128768	38	12.6052	1040.1	427.928	139689	101237	273.565	123.669	0.735411	0.149611	9.80734	44.3441	1493	6771.87	634.455	249.558	102559	59538.9	480.075	210.855	78929
9	5	2254	1.07594	1183	0.17836	0	0	0	0	0	0	0	0.17836	972	288	14.8769	6.60983	0	129	47.1567	8.53614	2.53399	4.82604	0.597917	1.17319	0.170906	0.823776	0.119712	37	8.68986	988.952	410.954	127814	76945.8	264.21	118.672	0.776708	0.123407	10.8061	35.3834	1532	5384.01	603.123	240.527	94037	48412.6	530.026	210.627	83528.5
9	6	2282	1.12093	1009	0.215064	0	0.001263	0.001263	0	0	0	0	0.216056	791	324	17.0151	6.56496	0	129	50.633	8.58305	2.75071	4.79456	0.60479	1.16446	0.173959	0.827548	0.104183	37	9.61688	1002.94	402.562	127476	79484.8	262.964	114.899	0.771833	0.139081	10.9603	28.3781	1554.5	4374.61	617.239	239.628	95695	48727	427.058	179.037	67855.5
9	7	3214	1.10346	1609	0.220634	0	0.000797	0.000797	0	0	0	0	0.221255	1253	287	14.9331	6.53789	0	131	41.019	8.6214	2.44885	4.84585	0.492607	1.17024	0.166797	0.828592	0.104897	37	8.26233	1016.29	419.744	132744	78850.8	268.128	117.835	0.760185	0.129621	11.8182	31.2026	1655.5	4272.64	618.395	245.694	98683	49628.2	533.149	209.562	85087
9	8	3792	1.09711	1831	0.248498	0	0	0	0	0	0	0	0.248498	1376	289	15.0095	6.60097	0	136	41.1362	8.88739	2.46785	4.87592	0.477816	1.15228	0.166767	0.836223	0.09914	38	8.16421	1115.87	440.177	154263	81321.1	293.531	125.06	0.752225	0.136106	11.8917	25.4641	1696	3924.3	683.129	256.031	112247	51406	660.326	235.838	106612
9	9	3428	1.14815	1843	0.212697	0	0	0	0	0	0	0	0.212697	1451	268	13.6654	6.55667	0	134	43.8635	8.78207	2.47814	4.86468	0.531964	1.16228	0.167664	0.833392	0.104143	38	8.48129	966.168	417.053	130914	74452.2	254.651	121.539	0.737691	0.147692	11.6216	27.9846	1615.5	4138.46	585.103	239.849	95989.5	47161.9	598.003	203.935	97799.5
9	10	2451	1.1169	1391	0.187635	0	0	0	0	0	0	0	0.187635	1130	265	13.3217	6.6119	0	138	45.1091	8.89109	2.5095	4.88463	0.547561	1.16493	0.163916	0.834268	0.106672	38	8.65766	1069.26	416.157	148010	76669.3	289.142	121.015	0.761869	0.139144	11.3861	20.1147	1607	2781.29	639.041	239.492	106709	48597.1	529.026	204.057	85953
9	11	2564	1.07434	1557	0.202312	0	0	0	0	0	0.000805	0.000805	0.202954	1241	266	13.3244	6.58782	0	133	75.92	8.74345	2.52169	4.84556	0.825065	1.16548	0.169458	0.832306	0.109648	38	10.3494	994.258	442.961	132978	78773.3	266.435	128.399	0.76806	0.143728	11.7696	19.4992	1613	2733.48	596.13	253.508	97395	49838.1	543.391	206.629	88580.5
9	12	2176	1.10038	1272	0.15173	0	0	0	0	0	0	0	0.15173	1079	259	13.0072	6.57565	0	130	46.3278	8.6106	2.50285	4.80476	0.577903	1.15598	0.168052	0.831777	0.114748	37	8.71937	881.326	435.621	118618	75010	240.845	127.003	0.761147	0.155312	11.6559	23.0237	1565	3333.1	530.878	249.524	87259	48813.2	473.259	186.791	76040
9	13	10796	1.20165	3730	0.22118	0	0	0	0	0	0.003787	0.003787	0.224129	2894	196	11.7605	5.86311	0	156	74.6936	9.15948	3.6758	5.43057	0.993597	1.14455	0.202293	0.806455	0.143283	41	13.3885	1572.34	594.815	246894	145197	365.598	185.737	0.553342	0.114807	15.4337	43.1135	2517	7296.96	1072.74	364.57	189620	89153.4	484.84	333.615	87259.5
9	14	2824	1.19219	1007	0.216485	0	0	0	0	0	0	0	0.216485	789	232	13.1001	5.98322	0	104	37.9957	7.48737	2.33919	4.39691	0.566085	1.19576	0.188132	0.810027	0.115476	33	8.87926	750.931	358.843	79203	50715.6	209.476	109.657	0.739317	0.158691	11.1729	18.6294	1213	2260.31	454.669	211.206	63686.5	36150.6	304.257	137.4	41921.5
9	15	2244	1.19003	820	0.176829	0	0	0	0	0	0.001481	0.001481	0.178049	674	237	13.2134	6.11876	0	112	57.8886	7.90129	2.61119	4.54138	0.918682	1.19244	0.197005	0.807293	0.129114	35	10.7293	805.56	378.229	91196.5	57902.8	227.248	117.862	0.759002	0.161646	10.5861	13.1654	1256.5	1846.35	486.402	220.888	70332.5	38793.9	264.062	134.722	37728
9	16	2156	1.2037	840	0.191667	0	0.001473	0.001473	0	0	0	0	0.192857	678	254	14.0633	6.03592	0	113	42.3569	8.09844	2.49987	4.48366	0.584619	1.17252	0.181533	0.82909	0.109892	35	8.68383	860.209	363.933	97636.5	59605.2	239.235	109.485	0.751168	0.14846	11.139	12.671	1307.5	1820.6	520.866	212.72	75926.5	39573.5	321.624	139.477	46902
9	17	2931	1.11335	1398	0.179542	0	0	0	0	0	0	0	0.179542	1147	261	13.8761	6.32988	0	128	42.1337	8.63304	2.48026	4.69541	0.571486	1.15386	0.172451	0.837969	0.106673	37	8.73882	962.812	420.211	122759	72852.5	259.758	122.664	0.744994	0.150403	11.3488	13.5573	1476	2157.12	578.831	242.688	91930	47659	403.584	171.358	65267
9	18	2210	1.0833	1330	0.166917	0	0	0	0	0	0	0	0.166917	1108	268	13.3116	6.5264	0	135	49.7247	8.87124	2.71606	4.843	0.608186	1.15805	0.167479	0.837018	0.103367	38	9.39844	1058.34	430.451	144302	81809	283.731	126.291	0.719909	0.156901	11.6047	12.2855	1640	2106.31	630.957	247.354	105634	51578	483.912	192.071	79960
9	19	2878	1.09901	1742	0.170494	0	0	0	0	0	0	0	0.170494	1445	254	12.993	6.47816	0	134	41.4297	8.73848	2.42672	4.87808	0.520021	1.16355	0.16633	0.829916	0.10963	38	8.06351	1183.99	453.765	160972	83424.2	316.442	134.131	0.748016	0.150436	12.0546	23.496	1663	3735.37	706.338	260.694	117298	52410.3	601.977	210.036	99602.5
9	20	3660	1.14372	2092	0.222753	0	0	0	0	0	0	0	0.222753	1626	252	13.0555	6.4248	0	135	40.9528	8.78059	2.47148	4.8899	0.487028	1.16315	0.165834	0.829672	0.106028	38	8.11095	1146.21	422.983	153699	76852.7	306.974	124.057	0.753158	0.128767	11.8885	13.3188	1668.5	1880.79	682.336	243.923	111982	48736	560.955	179.733	92332
9	21	4467	1.22573	2291	0.236141	0	0.000571	0.000571	0	0	0	0	0.236578	1749	247	13.1009	6.4294	0	137	45.1695	8.82316	2.59251	4.91201	0.602235	1.16355	0.168025	0.829435	0.113821	38	8.73381	1227.7	494.921	170126	94773.8	329.757	142.919	0.727878	0.142155	12.4091	21.6307	1746	3534.22	736.99	287.465	123222	59209.7	774.214	262.794	127631
9	22	3278	1.1094	1933	0.218314	0	0	0	0	0	0	0	0.218314	1511	261	13.2715	6.52447	0	136	44.2797	8.86624	2.5179	4.91919	0.553028	1.15705	0.168895	0.832596	0.110714	38	8.5531	946.639	420.585	129680	80399.5	255.51	121.304	0.751788	0.133229	11.9422	22.4456	1698.5	3308.73	564.92	245.161	94216.5	50467.4	579.718	204.152	95548
9	23	4753	1.26902	2376	0.238636	0	0	0	0	0	0	0	0.238636	1809	237	12.4525	6.33616	0	132	40.9111	8.62454	2.41249	4.87631	0.530107	1.17483	0.16615	0.825776	0.112799	37	7.97101	983.046	432.976	132137	77242.4	261.85	129.875	0.694815	0.150123	12.25	15.8249	1682	2418.86	590.864	246.017	96663	49116	646.204	220.33	105443
10	12	3207	1.14291	1734	0.228374	0	0	0	0	0	0	0	0.228374	1338	259	13.4421	6.43885	0	132	61.2848	8.75853	2.55726	4.81022	0.605089	1.14841	0.171899	0.836766	0.101517	38	8.94194	893.514	413.409	118139	75499.6	236.558	117.417	0.758772	0.143215	11.8243	18.639	1635	2995.36	535.719	239.512	88187	48624.3	488.404	185.212	79156
10	23	3842	1.20467	1947	0.241397	0	0	0	0	0	0	0	0.241397	1477	248	12.9172	6.47796	0	141	47.9181	8.92974	2.64444	4.95937	0.694679	1.15918	0.168736	0.826701	0.116712	39	8.95661	953.496	435.847	131969	81602.9	257.207	127.936	0.744967	0.13852	12.0978	12.8852	1751.5	2361.89	574.687	252.046	95087	51352.6	539.137	217.801	89300.5
11	12	2106	1.05275	1312	0.170732	0	0	0	0	0	0	0	0.170732	1088	265	13.2683	6.61367	0	133	43.3043	8.76531	2.60909	4.84	0.506475	1.15918	0.168001	0.830931	0.109813	38	8.63645	1100.03	432.666	147323	79182.3	299.288	127.085	0.738416	0.146899	11.6471	14.9078	1606.5	2238.98	648.425	248.93	107814	50189.5	514.224	185.871	82910.5
11	23	6717	1.25254	2799	0.211147	0	0	0	0	0	0.000453	0.000453	0.211504	2207	227	11.8363	6.46334	0	154	57.8642	9.02669	2.65863	5.28699	0.942901	1.18489	0.169027	0.79962	0.140256	40	9.65323	1045.98	435.163	164061	85212.9	281.425	134.559	0.692385	0.1228	11.7795	20.1239	1820	3605.89	638.367	248.786	113382	50983	534.59	291.428	90107
12	12	2408	1.04598	1531	0.209014	0	0	0	0	0	0	0	0.209014	1211	260	13.1832	6.53369	0	133	41.0241	8.834	2.56148	4.80335	0.470219	1.15228	0.167541	0.839762	0.105221	38	8.20248	992.835	431.291	133361	80145.5	266.053	123.566	0.754551	0.139816	11.9122	23.3009	1659	3394.87	595.064	248.894	97891.5	51245.8	563.613	203.216	92897
12	23	3551	1.16006	1998	0.247247	0	0	0	0	0	0	0	0.247247	1504	253	12.908	6.52783	0	140	44.0138	8.91951	2.51453	4.95006	0.630652	1.16239	0.16423	0.830624	0.117224	39	8.43897	915.669	419.961	127431	75699.4	250.233	124.507	0.725713	0.138593	12.2448	17.9733	1731	2613.1	545.779	241.188	92276	47928.1	635.035	235.197	105023
13	12	2099	1.07388	1235	0.188664	0	0	0	0	0	0	0	0.188664	1002	270	13.6001	6.62869	0	131	43.1414	8.63348	2.64311	4.83175	0.498957	1.16576	0.172024	0.830354	0.111855	37	8.65104	948.436	434.728	126568	79684.9	256.077	125.504	0.753479	0.147102	11.4427	20.9707	1572	3349.23	563.589	250.131	92760	51030.8	469.242	176.607	76869
13	23	7132	1.31238	2890	0.240138	0	0	0	0	0	0.002277	0.002277	0.241869	2191	223	11.6849	6.47973	0	151	54.5079	8.87239	2.52469	5.25393	0.916322	1.19224	0.161579	0.793716	0.139218	40	9.11885	1065.57	453.383	161608	85587	286.074	138.932	0.696569	0.121726	12.1505	21.2687	1859	3672.98	656.783	261.302	113509	52370.4	586.575	301.653	95951
14	12	2563	1.11386	1457	0.230611	0	0	0	0	0	0	0	0.230611	1121	268	13.3575	6.5687	0	131	54.6759	8.66476	2.6355	4.80548	0.511938	1.15918	0.172604	0.833192	0.10385	38	9.19239	900.29	397.909	120253	72675.2	239.141	116.031	0.758073	0.137725	11.5855	28.4856	1590	3835.95	540.775	230.045	88385	46657.8	450.087	171.813	73009
14	23	8476	1.23201	3569	0.237602	0	0.000368	0.000368	0	0	0.000368	0.000368	0.238162	2719	219	11.5535	6.4514	0	155	57.5488	8.96184	2.68206	5.39161	0.920308	1.18935	0.167242	0.793578	0.1444	40	9.62533	1182.75	482.171	186814	99088.6	317.03	150.671	0.671054	0.120389	12.4221	20.8713	1939	3447.42	731.464	276.469	130401	58738.4	583.939	336.304	100606
15	12	1973	1.12697	1092	0.195055	0	0	0	0	0	0	0	0.195055	879	268	13.4037	6.63977	0	133	52.4064	8.75266	2.47355	4.81445	0.685998	1.15355	0.170178	0.835641	0.107697	38	8.94271	919.983	415.142	123103	72789.7	250.827	122.696	0.752774	0.148004	11.3271	28.5229	1557	3609.07	552.21	237.301	91224	46831.7	388.294	157.466	63799
15	23	9219	1.24263	3517	0.22832	0	0	0	0	0	0.002211	0.002211	0.230026	2708	209	11.1324	6.40949	0	160	62.0388	9.06523	2.79043	5.56473	0.958186	1.18861	0.168964	0.787402	0.146047	41	10.2531	1132.74	456.166	183820	94774.7	297.272	143.771	0.64698	0.114374	11.8941	16.1244	1913	2745.39	713.575	262.88	128266	56008.3	456.902	291.203	81832
Barcode	Exp2_B
Row	Column	Nuclei initially segmented, Total Nr	Membrane image pixels above (membrane median intensity*0.8)/Membrane area	Cells initially segmented, Total Nr	Cell removed by clustering, Fraction	Cells removed by area, Fraction	Cells removed by width, Fraction	Cell removed by area or width, Fraction	Cells removed by focus, Fraction	Cells removed by Nucleoid cluster area, Fraction	Cells removed by Nucleoid cluster width, Fraction	Cells removed by Nucleoid cluster area or width, Fraction	Cells removed from initial segmentation, Fraction	Cells remaining after all filtering steps, Total Nr	Cells initially segmented Area, Median	Cells initially segmented Length, Median	Cells initially segmented Width, Median	Dead nuclei, Fraction	Nuclei area, Median	Nuclei area, SD	Nuclei Length, Median	Nuclei Length, SD	Nuclei Width, Median	Nuclei Width, SD	Nuclei Shapefactor, Median	Nuclei Shapefactor, SD	Nuclei eccentricity, Median	Nuclei eccentricity, SD	Nuclei perimeter, Median	Nuclei perimeter, SD	Nuclei pix intensity, Median Mean	Nuclei pix intensity, SD Mean	Nuclei pix intensity, Median Sum	Nuclei pix intensity, SD Sum	Nuclei pix intensity, Median SD	Nuclei pix intensity, SD SD	Nuclei contrast, Median	Nuclei contrast, SD	Nuclei T1 intensity, Median Mean	Nuclei T1 intensity, SD Mean	Nuclei T1 intensity, Median Sum	Nuclei T1 intensity, SD Sum	Nuclei rim nuc intensity, Median Mean	Nuclei rim nuc intensity, SD Mean	Nuclei rim nuc intensity, Median Sum	Nuclei rim nuc intensity, SD Sum	Nuclei rim mem intensity, Median Mean	Nuclei rim mem intensity, SD Mean	Nuclei rim mem intensity, Median Sum
2	2	839	0.953355	568	0.077465	0	0	0	0	0	0	0	0.077465	524	208	12.0115	5.5782	0	138	60.538	9.15914	2.8409	4.73951	0.830843	1.111	0.184913	0.850131	0.12563	39	9.99988	685.123	331.249	92380	57247.2	186.943	100.139	0.74634	0.163007	50.9866	155.219	6889	26036.1	401.382	184.115	68333.5	36690.2	427.631	179.715	73272.5
2	3	1075	0.971026	759	0.125165	0	0	0	0	0	0	0	0.125165	664	201	11.6078	5.59372	0	134	50.5171	9.01719	2.74773	4.67872	0.729962	1.12139	0.185689	0.849934	0.125829	39	9.77355	719.335	344.09	99301	58165	197.158	105.324	0.744746	0.164581	126.964	221.798	16452	34052.1	426.95	190.82	74012	38588.8	494.294	188.932	80936
2	4	755	0.958163	503	0.087475	0	0	0	0	0	0	0	0.087475	459	205	11.8427	5.5556	0	135	53.5785	9.1573	2.79251	4.71458	0.823882	1.1363	0.199305	0.847044	0.131608	39	10.9454	678.986	353.852	95721	57268.1	185.261	105.524	0.726535	0.183149	152.542	267.303	19993	41380.6	399.451	199.142	69181	37523.3	468.278	201.589	77709
2	5	963	1.0366	628	0.097134	0	0	0	0	0	0	0	0.097134	567	208	12.1265	5.613	0	135	46.3335	9.13348	2.92707	4.69162	0.560703	1.12556	0.185172	0.855484	0.115416	39	9.6144	826.38	349.19	112901	63056.6	225.71	107.044	0.742565	0.163542	123.703	237.827	17344	37547.9	489.362	195.786	83602	41093	443.608	163.761	74838
2	6	912	0.992659	578	0.093426	0	0	0	0	0	0	0	0.093426	524	229	12.9886	5.79012	0	129	51.0009	8.90835	2.77658	4.67288	0.6833	1.12881	0.186503	0.849533	0.130434	38	9.80447	901.842	411.875	116386	67799.6	242.478	125.419	0.728145	0.166576	94.0891	179.297	12820	26099.3	531.636	235.378	86917	44422.7	479.404	172.134	77059.5
2	7	1127	1.06355	500	0.204	0	0	0	0	0	0	0	0.204	398	310	17.2594	6.2982	0	122	64.9921	8.47073	3.98693	4.62723	0.682231	1.10521	0.230347	0.835836	0.136225	37	13.8122	806.248	371.252	97411	77981.9	218.173	112.785	0.749313	0.14618	5.77863	28.3564	741	5145.83	498.816	223.668	76089	50946.5	391.731	164.383	57571
2	8	2716	1.07184	1402	0.155492	0	0	0	0	0	0	0	0.155492	1184	206	11.0225	6.18169	0	113	38.1647	7.74365	2.18906	4.64405	0.541396	1.22173	0.167436	0.793017	0.133134	34	7.63035	789.624	337.473	87411	53190.6	222.155	104.132	0.76013	0.13808	4.55226	24.5952	524	3202.89	464.886	193.816	67743.5	34828.9	349.105	152.788	51277
2	9	2820	1.10403	1529	0.213211	0	0	0	0	0	0	0	0.213211	1203	236	12.0614	6.4313	0	123	40.0276	8.15281	2.35767	4.81886	0.491946	1.20055	0.169096	0.806544	0.116645	36	8.0468	968.115	374.379	118712	68658.2	265.306	109.301	0.753615	0.137017	5.16965	20.0724	658	2730.39	571.312	216.443	88240	43432.8	405.429	151.715	62750
2	10	2671	1.10386	1552	0.232603	0	0	0	0	0	0	0	0.232603	1191	241	12.2086	6.54604	0	125	41.7276	8.23703	2.37665	4.85267	0.503091	1.20022	0.166097	0.809876	0.117733	36	8.11161	974.609	388.423	122407	69594.1	265.776	113.643	0.756787	0.139895	5.24074	18.205	686	2741.42	574.5	223.064	90674	44705.9	408.578	155.733	64778
2	11	2737	1.17306	1404	0.214387	0	0	0	0	0	0	0	0.214387	1103	247	12.3638	6.57622	0	126	39.0973	8.24489	2.24515	4.88119	0.473666	1.19037	0.160218	0.804903	0.116612	36	7.54694	854.286	360.773	109754	58758.2	234.124	107.166	0.747021	0.135565	5.30851	12.469	703	1719.82	511.694	207.241	81551	37937.8	295.476	116.654	47261
2	12	2130	1.26385	960	0.207292	0	0	0	0	0	0	0	0.207292	761	246	12.2796	6.64289	0	123	38.7791	8.01733	2.23482	4.87424	0.519717	1.20392	0.167196	0.795592	0.122363	35	7.84409	814.071	379.848	99742	61146.3	219.378	114.2	0.737766	0.154702	5.34931	14.8777	678	2303.18	481.113	216.248	74381	39245.1	292.892	114.234	45841
2	23	3352	1.18715	1644	0.192822	0	0	0	0	0	0	0	0.192822	1327	242	12.0118	6.64686	0	140	49.7852	8.64502	2.52192	5.02499	0.793684	1.18858	0.163113	0.803412	0.135384	38	8.84883	884.376	354.875	124630	64213.2	244.419	108.916	0.737656	0.13363	5.14969	10.3462	732	1658.55	526.707	201.613	88385.5	39905	343.68	157.338	55900.5
3	2	2850	1.15519	1479	0.187965	0	0	0	0	0	0	0	0.187965	1201	241	10.0697	7.65831	0	133	184.035	7.30717	2.57278	5.7334	1.40021	1.29149	0.227537	0.62584	0.203382	36	21.2886	998.479	467.185	136492	100141	270.39	140.843	0.726395	0.200082	4.59342	15.9591	639	2102.91	602.805	259.098	96457.5	51344.3	355.816	187.357	54828
3	3	2684	1.10515	1757	0.242459	0	0	0	0	0	0	0	0.242459	1331	231	10.3934	7.24888	0	126	38.4605	7.24427	1.97292	5.44686	0.614928	1.2936	0.144768	0.659844	0.18893	35	6.80631	1171.46	485.83	147234	87213.3	324.711	139.666	0.771175	0.137395	5.84108	28.1808	768.5	4005.8	683.961	276.203	104641	51961	492.521	174.947	75217.5
3	4	2282	1.12587	1447	0.19765	0	0	0	0	0	0	0	0.19765	1161	234	10.7854	7.16566	0	126	39.3837	7.44838	2.06308	5.32477	0.553986	1.28797	0.149432	0.704183	0.172169	35	7.14679	1060.18	468.69	133419	83233.6	294.587	134.28	0.767816	0.140174	5.5355	18.3337	724	2547.79	619.63	268.615	94991	50470	491.131	188.321	74775.5
3	5	2261	1.09035	1428	0.196078	0	0	0	0	0	0	0	0.196078	1148	237	11.0328	7.01426	0	124	43.4874	7.57448	2.20627	5.21315	0.598407	1.26933	0.169796	0.728808	0.155451	35	8.0714	987.588	414.345	124060	71795.1	274.454	123.565	0.762723	0.148714	5.5283	16.7821	716	2321.31	584.863	235.468	88919	44670.6	447.784	172.017	67854
3	6	2853	1.16368	1655	0.236858	0	0	0	0	0	0	0	0.236858	1263	236	11.5704	6.77861	0	127	37.8521	7.94779	2.14198	5.11555	0.493487	1.23471	0.151386	0.770764	0.139238	36	7.15259	1055.35	396.508	135903	70482.2	290.969	118.085	0.724106	0.13863	5.32284	19.0532	711	2434.59	620.508	225.288	97701	43596.3	425.556	144.724	67145
3	7	5139	1.2304	2573	0.326467	0	0	0	0	0	0	0	0.326467	1733	219	11.2191	6.50511	0	126	38.9201	7.92474	2.17796	5.03964	0.550494	1.2392	0.160235	0.773732	0.139245	36	7.41772	1044.72	410.018	132877	71127.3	284.412	122.105	0.756871	0.118942	5.51087	20.3708	727	2940.58	621.967	233.83	97123	44775.6	522.141	180.094	80805
3	8	3413	1.17492	1925	0.267532	0	0	0	0	0	0.000709	0.000709	0.268052	1409	234	11.8062	6.58405	0	127	38.6434	8.15523	2.21524	4.99912	0.508385	1.22073	0.162131	0.792944	0.134413	36	7.57281	1138.92	421.821	146682	73973.3	313.837	124.625	0.732706	0.138512	5.0828	15.6603	675	2417.94	669.897	242.55	106394	47007	438.413	148.798	69476
3	9	2535	1.15862	1340	0.189552	0	0	0	0	0	0	0	0.189552	1086	237	11.8052	6.57603	0	123	42.1452	8.04949	2.28104	4.90617	0.54047	1.2175	0.164761	0.795712	0.123613	36	8.22294	958.454	381.946	121693	64755.5	265.954	112.819	0.749546	0.140025	5.29245	16.0627	686	2504.01	569.427	219.652	88515	41616.7	352.333	131.619	55105
3	10	2655	1.09658	1523	0.204202	0	0	0	0	0	0	0	0.204202	1212	240	12.0731	6.53425	0	123	38.0379	8.10987	2.25404	4.84237	0.483437	1.20624	0.161326	0.800639	0.117484	36	7.622	901.805	400.717	109672	65397.9	245.866	117.315	0.773753	0.141966	5.18391	16.242	659	1866.29	533.22	229.607	82347	42380	404.55	155.468	63062
3	11	2205	1.17165	1036	0.179537	0	0	0	0	0	0	0	0.179537	850	253	12.4291	6.66672	0	126	38.7881	8.21967	2.31814	4.88393	0.51268	1.19381	0.167092	0.804304	0.121283	36	7.79797	832.93	360.998	105125	61798	230.296	105.905	0.767172	0.137782	5.40373	12.7803	709	1836.63	496.231	205.851	77745	39854.9	268.175	105.321	42093
3	12	2860	1.11325	1668	0.205036	0	0	0	0	0	0	0	0.205036	1326	236	12.0058	6.44304	0	125	37.4053	8.26749	2.27971	4.81598	0.447444	1.19224	0.16169	0.812114	0.115708	36	7.55892	850.478	382.554	107352	63502.8	229.282	113.579	0.756154	0.14471	5.54457	12.4533	724	1967.28	504.983	218.339	79925.5	40933.3	415.478	152.859	65534
3	13	2452	1.21714	808	0.180693	0	0	0	0	0	0	0	0.180693	662	231	13.4361	5.98007	0	109	42.8654	7.79948	2.53852	4.44556	0.581034	1.19037	0.195763	0.817112	0.116497	34	9.57144	791.457	318.67	85184	50342.7	222.957	97.4654	0.757764	0.145763	5.08402	10.5077	576.5	1656.13	480.23	187.569	67803.5	34856.9	251.571	108.299	35494
3	14	1798	1.19314	558	0.145161	0	0	0	0	0	0	0	0.145161	477	233	12.7834	5.95525	0	104	39.3149	7.57102	2.39049	4.40075	0.628062	1.20241	0.194083	0.806786	0.123201	33	8.68609	761.971	303.103	78642.5	44716.9	216.722	94.3879	0.750434	0.162016	4.66542	12.316	514.5	1698.24	459.644	176.92	62959.5	30933.5	214.859	93.8132	29871
3	15	3356	1.20621	1139	0.229148	0	0	0	0	0	0	0	0.229148	878	236	13.5795	5.95852	0	107	37.9583	7.69863	2.48652	4.44387	0.533512	1.19576	0.196436	0.814905	0.120247	34	8.78292	798.567	332.192	84672	53489	221.075	101.567	0.756608	0.154621	5.06881	16.4635	563	2256.68	482.876	194.288	67736.5	36401.9	286.612	122.187	40388
3	16	2702	1.18501	936	0.211538	0	0.00271	0.00271	0	0	0	0	0.213675	736	242	13.4704	6.02813	0	110	40.5141	7.8652	2.49416	4.4554	0.538789	1.18295	0.184588	0.822138	0.115214	34	8.74313	759.397	340.776	83383	57673.4	210.08	105.431	0.710388	0.156168	4.85242	27.9965	559.5	3279.35	463.083	196.443	66355.5	37091.7	245.95	107.73	35851
3	17	2954	1.17371	1345	0.197026	0	0	0	0	0	0.000926	0.000926	0.19777	1079	262	13.858	6.33406	0	128	42.4858	8.60899	2.47191	4.71601	0.538929	1.16315	0.168657	0.836198	0.103629	37	8.3191	999.116	380.561	126930	69644	270.006	110.446	0.767424	0.130486	5.37323	10.5569	723	1519.87	597.852	221.291	94521.5	45232.8	329.114	132.818	52818.5
3	18	2646	1.12523	1468	0.196185	0	0	0	0	0	0	0	0.196185	1180	255	12.9096	6.5185	0	130	42.1191	8.45956	2.4535	4.86446	0.553178	1.18412	0.164734	0.815612	0.119621	37	8.13592	1013.55	396.086	132602	72005.4	276.425	116.89	0.750587	0.138957	5.62251	12.9509	766	1493.68	599.049	228.787	96366.5	45818.3	448.211	173.95	71402
3	19	4468	1.26573	2095	0.234845	0	0.000624	0.000624	0	0	0	0	0.235322	1602	233	12.274	6.35602	0	134	43.7715	8.62729	2.44548	4.88752	0.670239	1.18129	0.167866	0.817696	0.120045	38	8.27557	1014.03	386.225	134790	71415.9	274.09	117.483	0.721951	0.133477	5.4087	11.6058	737	1570.25	603.484	218.963	98975	44722.1	464.597	180.555	75478
3	20	4109	1.18807	1864	0.192597	0	0	0	0	0	0.000664	0.000664	0.193133	1504	236	11.9645	6.58341	0	149	56.1726	8.92649	2.53456	5.17638	0.951941	1.18935	0.164613	0.797172	0.137298	40	9.29695	960.545	392.138	139444	70354.4	266.1	120.592	0.709659	0.141834	4.86555	12.9504	730	1989.69	574.862	224.609	98210	43578.1	339.542	176.743	55877
3	21	5167	1.25961	2229	0.221175	0	0	0	0	0	0	0	0.221175	1736	228	11.6996	6.45266	0	141	54.9072	8.74648	2.55095	5.04965	0.890848	1.1933	0.170585	0.803417	0.133156	39	9.38072	967.472	412.23	138066	73735.9	265.098	129.241	0.683067	0.143605	5.425	10.7221	770	1668.7	579.566	234.065	98023	45521	408.435	198.256	65722
3	22	4797	1.14122	2072	0.164575	0	0	0	0	0	0.000578	0.000578	0.165058	1730	230	11.6142	6.63081	0	158	91.6706	9.09911	2.80262	5.42291	1.07733	1.18972	0.16742	0.785676	0.143475	41	10.9179	921.598	420.099	146480	80954.6	254.296	131.123	0.702946	0.131268	4.75207	20.0132	741	1641.18	559.22	238.909	100285	46809.3	327.168	222.14	57286
3	23	2301	1.26757	1135	0.185903	0	0	0	0	0	0	0	0.185903	924	254	12.6258	6.68785	0	133	42.6557	8.64171	2.42676	4.87838	0.586277	1.17587	0.164905	0.822502	0.11774	38	8.12673	871.892	345.237	117545	64393.7	241.172	104.391	0.742054	0.144492	5.23423	10.227	713	1369.1	514.048	195.997	85058	40171.2	319.199	127.257	52359
4	2	662	0.97327	429	0.083916	0	0	0	0	0	0	0	0.083916	393	198	11.5006	5.58244	0	131	52.9917	8.80008	2.83382	4.67814	0.784089	1.13875	0.19756	0.83971	0.136862	38	11.1103	745.655	356.555	96206.5	60486.7	203.224	107.458	0.738968	0.193304	47.9201	91.3154	6561.5	13954.6	431.517	195.807	71867.5	39992.7	354.266	158.525	56842.5
4	3	743	1.02896	470	0.074468	0	0	0	0	0	0	0	0.074468	435	202	11.852	5.52874	0	137	60.839	9.21377	3.07939	4.69408	0.784293	1.10789	0.196185	0.853131	0.111166	39	11.3061	738.406	333.025	98975	61862.3	199.845	97.7971	0.753173	0.17364	85.3401	171.875	11912	28674.8	433.69	188.138	73656	40257.4	366.078	145.326	61001
4	4	1654	0.958875	1082	0.172828	0	0	0	0	0	0	0	0.172828	895	223	12.9032	5.69984	0	136	50.1007	9.08434	3.06376	4.74673	0.600085	1.11517	0.192323	0.854084	0.129683	39	10.2909	964.021	434.254	130300	83393.8	257.418	129.74	0.75329	0.153816	142.175	220.429	19546.5	37473.6	571.155	252.155	96467	53767.4	563.39	207.8	94943
4	5	1894	0.969633	977	0.155578	0	0	0	0	0	0	0	0.155578	825	249	14.0159	6.01305	0	124	81.8261	8.4973	3.49568	4.67239	0.838656	1.13054	0.215381	0.832597	0.131259	37	13.0499	763.665	377.619	92163.5	73793.1	206.631	110.052	0.768116	0.165476	11.0927	159.993	1632.5	24315.4	463.194	223.405	71497.5	48132.7	439.468	207.578	68209.5
4	6	1634	1.07155	749	0.18024	0	0.001629	0.001629	0	0	0	0	0.181575	613	247	13.915	6.22862	0	116	66.3621	8.00406	3.27836	4.65618	0.724938	1.17702	0.20637	0.807685	0.131327	35	11.8694	723.211	341.079	85764	65634.4	198.307	100.175	0.755132	0.151499	5.6088	45.7207	660	6463.56	444.504	204.211	65940	43671.5	412.23	196.048	59831
4	7	1923	1.1039	824	0.133495	0	0.001401	0.001401	0	0	0	0	0.134709	713	223	11.7201	6.23505	0	112	58.3375	7.71	2.51018	4.63755	0.676274	1.20663	0.184106	0.794397	0.128109	34	9.58449	736.337	325.494	82327	48896.7	206.635	99.9087	0.752625	0.162191	4.33333	14.7282	496	1935.35	436.765	186.247	63879	32817.8	269.104	135.937	39403
4	8	2514	1.10139	1397	0.181818	0	0	0	0	0	0	0	0.181818	1143	235	12.0946	6.44154	0	123	38.7967	8.15324	2.31841	4.82033	0.493035	1.20663	0.170157	0.806707	0.115981	36	7.98265	949.255	353.251	116716	62340.4	263.184	107.116	0.742936	0.141896	5.13861	19.7235	664	2696.64	562.353	201.203	86461.5	39943.3	356.291	138.867	55875
4	9	2564	1.05978	1574	0.160737	0	0.000757	0.000757	0	0	0	0	0.161372	1320	240	12.0039	6.49124	0	125	38.8353	8.17957	2.24109	4.84896	0.486286	1.20958	0.16223	0.806039	0.116503	36	7.55457	964.487	387.748	121240	64215	264.749	115.547	0.756849	0.14917	5.35168	11.3725	692	1620.82	568.678	220.837	89147	41505.4	428.273	159.36	66515
4	10	2759	1.1366	1454	0.200825	0	0	0	0	0	0	0	0.200825	1162	240	12.2928	6.4931	0	123	51.6085	8.15175	2.37251	4.80676	0.676125	1.19037	0.169446	0.810036	0.118661	36	8.82404	815.444	378.526	99658	64306.3	223.675	111.292	0.759706	0.162129	5.33663	24.4567	683	3353.43	480.659	216.259	74794	41251.2	350.857	144.934	54319
4	11	2263	1.21318	1058	0.18242	0	0	0	0	0	0	0	0.18242	865	248	12.3795	6.59403	0	126	39.9087	8.30299	2.31249	4.85026	0.521073	1.18996	0.170579	0.811508	0.119369	36	8.08454	878.817	374.365	109767	64733.2	238.372	109.34	0.759399	0.152774	5.09734	12.6817	681	1988.85	523.037	214.477	81795	41615.4	296	123.443	46652
4	12	2642	1.11688	1479	0.203516	0	0	0	0	0	0	0	0.203516	1178	240	12.0419	6.51999	0	125	38.4074	8.145	2.2954	4.85879	0.511749	1.20302	0.167369	0.80029	0.124334	36	7.77923	1017.44	421.092	125321	70271.9	276.345	125.268	0.759015	0.147531	5.7314	13.7527	741	1987.45	603.044	239.642	93027.5	45540.4	408.987	159.204	63285
4	23	5301	1.2386	2255	0.209756	0	0	0	0	0	0	0	0.209756	1782	229	11.749	6.53669	0	149	56.1605	8.84877	2.61693	5.20964	0.910631	1.18967	0.167057	0.791355	0.140294	40	9.48693	1011.68	404.994	150611	74251.8	278.223	125.042	0.719457	0.125472	5.33566	10.8416	806	1628.51	610.35	231.959	104799	45558.1	390.847	201.805	64335
5	2	1156	1.09809	706	0.194051	0	0	0	0	0	0	0	0.194051	569	225	11.3866	6.60137	0	110	36.5299	7.29933	2.11295	4.76764	0.592852	1.2706	0.165766	0.751313	0.155376	33	7.34498	1389.1	730.288	159420	102801	445.213	240.828	0.767531	0.151199	7.96712	20.8804	905.5	2657.54	783.6	441.515	120226	71087.9	314.472	188.07	46474.5
5	3	1179	1.14283	588	0.120748	0	0	0	0	0	0	0	0.120748	517	230	11.4648	6.59143	0	115	45.7889	7.55504	2.17854	4.78141	0.809043	1.25533	0.188182	0.759133	0.149962	34	9.02859	1199.07	685.006	138872	95376.1	385.673	236.763	0.799987	0.174538	6.11177	15.1903	762	1967.32	680.51	379.866	103052	64050	275.678	157.164	40417
5	4	964	1.16984	518	0.111969	0	0	0	0	0	0	0	0.111969	460	236	11.3904	6.65587	0	113	40.2153	7.45468	2.24585	4.82589	0.606764	1.24858	0.190163	0.761759	0.150708	34	7.80344	1223.99	689.701	140890	101389	384.804	237.545	0.790827	0.179405	7.50665	20.3408	958	2601.6	708.409	389.297	105722	67668	295.799	161.402	44098.5
5	5	1879	1.04275	1215	0.195062	0	0	0	0	0	0	0	0.195062	978	246	11.9996	6.74068	0	120	81.9542	7.7451	2.53881	4.86843	0.807688	1.23002	0.189763	0.777597	0.145481	35	10.4211	1120.37	578.977	134482	86686	356.122	199.054	0.804062	0.154868	10.2264	36.1366	1329	4655.16	651.698	322.705	100275	57069	456.967	215.977	70042
5	6	1163	1.14325	661	0.140696	0	0	0	0	0	0	0	0.140696	568	255	12.1688	6.82494	0	120	45.8917	7.77718	2.30431	4.89861	0.625869	1.23143	0.17486	0.773353	0.130066	35	8.42269	1152.66	552.919	140784	86124.9	355.532	187.943	0.790904	0.15413	7.61798	36.6463	1026	4981.85	669.854	309.483	102911	56236.4	317.26	168.422	48704
5	7	1480	1.12315	774	0.116279	0	0	0	0	0	0	0	0.116279	684	247	11.9362	6.73278	0	122	53.3392	7.98383	2.22357	4.85023	0.657342	1.20663	0.177426	0.793901	0.119655	35	8.83168	958.536	457.074	115873	69035.3	277.325	144.599	0.778415	0.176369	5.73874	43.8996	754	5330.16	557.853	257.649	85910	45584.5	280.558	142.236	43276
5	8	2127	1.16583	1088	0.154412	0	0.001087	0.001087	0	0	0	0	0.155331	919	249	12.338	6.65269	0	122	45.1369	8.10827	2.24131	4.79549	0.613123	1.1968	0.160928	0.808759	0.114862	35	8.02518	972.659	430.971	120599	70956	276.22	132.089	0.76369	0.154764	5.07143	22.6876	662	2729.69	569.729	244.386	88418	46315.5	318.652	135.76	49094
5	9	1811	1.1771	884	0.165158	0	0	0	0	0	0	0	0.165158	738	261	13.0411	6.63753	0	127	43.4906	8.4059	2.42756	4.78344	0.571534	1.18145	0.169967	0.821559	0.108851	36	8.34541	904.366	391.457	116482	67299.3	248.602	115.486	0.769588	0.146174	5.06034	11.4745	670	1553.65	537.912	225.41	85716	43934.1	283.453	123.987	44623
5	10	2433	1.11207	1308	0.159786	0	0.00091	0.00091	0	0	0	0	0.16055	1098	260	13.1333	6.44962	0	128	42.2075	8.55834	2.49345	4.77525	0.521523	1.16548	0.176238	0.829675	0.108917	37	8.70801	904.211	401.585	114405	68548.7	245.015	115.398	0.774024	0.144754	5.07353	7.65364	671	1211.02	542.052	232.296	85109	44686.6	393.584	155.732	62505
5	11	2785	1.08298	1643	0.193548	0	0	0	0	0	0	0	0.193548	1325	252	12.9277	6.41949	0	127	43.9691	8.50405	2.42976	4.76384	0.515435	1.16836	0.16845	0.829026	0.107063	37	8.19352	936.183	387.11	119408	71176.7	252.541	112.279	0.749511	0.140497	5.49557	10.4421	739	1516.1	557.502	222.857	88279	45049.3	444.059	157.031	69991
5	12	2048	1.1186	1111	0.163816	0	0	0	0	0	0	0	0.163816	929	255	12.9527	6.46051	0	131	54.1462	8.66202	2.45399	4.80593	0.61559	1.15509	0.171024	0.831101	0.104512	38	8.9316	885.837	369.132	116304	62460.6	236.182	106.977	0.774106	0.147957	5.4394	9.26807	738	1301.33	523.718	211.29	84861.5	40803.7	363.761	148.02	58272.5
5	23	5538	1.20542	2503	0.215741	0	0	0	0	0	0	0	0.215741	1963	228	11.9728	6.45944	0	149	54.7018	8.88865	2.5312	5.17292	0.910671	1.18682	0.16496	0.799972	0.133597	40	9.28805	1053.35	423.847	155553	79689.1	287.624	128.554	0.715868	0.124645	5.21526	11.1765	777	1634.85	634.826	244.957	109514	49160.1	465.881	236.303	76698
6	2	2575	1.30315	1371	0.258206	0	0	0	0	0	0	0	0.258206	1017	354	13.5469	8.68075	0	199	66.4483	9.36063	2.46695	6.57145	0.997971	1.23619	0.134387	0.71225	0.154401	45	9.00464	1254.83	493.381	246401	136342	319.772	130.023	0.742914	0.111314	11.2456	44.1749	2432	9006.52	767.565	288.902	147227	66211.1	509.437	226.422	96899
6	3	3140	1.27072	1860	0.241398	0	0	0	0	0	0	0	0.241398	1411	324	13.0692	8.16085	0	168	53.5172	8.59665	2.26419	6.09309	0.846422	1.24889	0.143645	0.712414	0.154699	41	8.14496	1147.47	492.706	194645	117160	285.368	128.922	0.770478	0.129661	7.50865	32.3082	1387	6183.79	692.025	284.766	123128	61019.9	685.247	228.489	121316
6	4	3110	1.19186	1862	0.207304	0	0	0	0	0	0	0	0.207304	1476	303	12.7621	7.791	0	153	46.3414	8.21445	2.27642	5.79684	0.709751	1.2584	0.144972	0.715215	0.161809	39	7.72875	1135.1	446.789	173839	97546.4	290.68	120.496	0.758729	0.125397	6.32902	32.0095	1041	4701.17	680.246	256.71	115160	53547.3	626.205	212.447	105604
6	5	2342	1.05491	1534	0.239244	0	0.000857	0.000857	0	0	0	0	0.239896	1166	289	12.7358	7.47819	0	141	47.6846	8.15235	2.23336	5.47052	0.675632	1.23575	0.159878	0.747683	0.141325	38	7.96933	988.222	446.596	140579	86188.5	253.11	122.539	0.769695	0.155103	6.15572	34.3088	922	5991.28	589.431	260.298	97092.5	50094.1	569.588	212.769	93493
6	6	4480	1.24781	2447	0.276257	0	0.000565	0.000565	0	0	0	0	0.276665	1770	244	11.8667	6.80553	0	134	39.888	8.16219	2.2214	5.17411	0.547795	1.23099	0.152214	0.773687	0.133632	37	7.44846	1147.43	424.358	152732	78203.7	302.965	121.954	0.72976	0.138015	5.83059	23.9642	805	3538.72	682.861	242.976	108987	47300	629.798	194.6	100570
6	7	3330	1.04791	2141	0.224661	0	0	0	0	0	0	0	0.224661	1660	244	12.1335	6.58909	0	129	40.4544	8.15633	2.28642	5.0191	0.505774	1.21203	0.161033	0.791031	0.127083	36	7.69937	1128.72	462.827	146929	81246.1	303.068	133.2	0.78252	0.128082	5.76311	29.2628	789	4116.38	670.826	264.603	106166	50474.4	584.354	198.319	92229.5
6	8	2339	1.10958	1345	0.175465	0	0	0	0	0	0	0	0.175465	1109	263	12.9963	6.6417	0	133	50.0432	8.59378	2.55284	4.92439	0.613131	1.17366	0.174829	0.820593	0.118194	37	9.83264	938.77	389.934	123968	71259.7	251.733	112.657	0.766839	0.139388	5.2191	17.7048	718	2704.28	561.244	223.394	90536	45264	391.695	149.186	64384
6	9	2802	1.08612	1595	0.169906	0	0	0	0	0	0	0	0.169906	1324	254	12.8125	6.51594	0	130	39.4386	8.55704	2.40845	4.82706	0.461368	1.1683	0.162231	0.825932	0.105237	37	7.9708	928.804	374.727	120990	68965.9	247.168	106.788	0.739487	0.146222	5.23651	15.5938	709.5	2096.58	550.362	215.689	88998.5	44079.2	413.1	146.535	66655.5
6	10	2552	1.13265	1364	0.206012	0	0	0	0	0	0	0	0.206012	1083	257	12.9872	6.52378	0	128	38.8987	8.53408	2.38423	4.78888	0.472068	1.16379	0.167598	0.830485	0.108126	37	7.95044	757.718	363.36	99000	62761.5	202.05	107.023	0.745023	0.15012	4.75115	12.3645	633	2044.94	454.174	207.873	73906.5	40509.6	369.842	131.743	58671.5
6	11	3815	1.13131	2162	0.26087	0	0.000626	0.000626	0	0	0	0	0.261332	1597	246	12.8344	6.39799	0	132	41.08	8.69945	2.50973	4.82975	0.457346	1.17188	0.167662	0.831536	0.109144	37	8.29887	1021.86	411.547	134985	74588.6	271.159	120.953	0.75841	0.128674	5.62195	13.1294	767	2013.11	614.328	236.437	99186	47702.7	540.736	186.811	86909
6	12	2563	1.17326	1338	0.195067	0	0	0	0	0	0	0	0.195067	1077	259	13.0699	6.56778	0	131	53.8371	8.65311	2.51738	4.78887	0.604435	1.15667	0.168272	0.832882	0.107139	37	8.93912	906.643	370.294	120010	66656.8	246.518	108.497	0.754453	0.145403	5.30469	12.0579	719	1884.32	540.992	212.693	88348	42686.3	355.665	141.96	58375
6	23	5509	1.37706	2488	0.238746	0	0	0	0	0	0	0	0.238746	1894	226	12.0834	6.21697	0	131	40.6606	8.57008	2.47118	4.85355	0.470852	1.17702	0.166908	0.824164	0.113015	37	8.12966	1009.13	402.788	133015	71382.9	271.939	120.874	0.717619	0.139776	5.44118	10.2834	737	1580.56	604.472	230.351	98718	45715.3	520.83	164.083	83865
7	2	1979	1.09517	1226	0.236542	0	0.001068	0.001068	0	0	0	0	0.237357	935	421	21.4456	6.78034	0	231	90.0065	14.7643	5.42008	5.0927	0.55965	0.868812	0.196448	0.938418	0.085633	58	17.4998	798.259	319.246	181298	112186	195.555	87.8136	0.695262	0.140709	6.23153	16.3245	1539	3699.24	497.091	188.918	122136	65991.9	553.083	205.002	133107
7	3	2576	1.11418	1471	0.305235	0	0.000978	0.000978	0	0	0.000979	0.000979	0.306594	1020	428	22.4218	6.64052	0	227	91.4102	14.7845	5.39635	5.00544	0.589141	0.854816	0.192373	0.941972	0.077633	58	17.5001	893.213	346.761	199407	123801	218.395	91.0879	0.739381	0.120448	6.44509	19.6342	1567.5	4369.66	558.822	207.246	136999	71885.7	622.919	203.126	150678
7	4	2123	1.1205	1218	0.273399	0	0.00113	0.00113	0	0	0	0	0.27422	884	438	22.9947	6.76103	0	223	89.7517	14.5341	5.46128	4.9738	0.566263	0.857582	0.201807	0.939191	0.079985	57	17.9252	906.717	364.496	198886	126016	222.846	95.2755	0.761839	0.115839	5.60582	20.694	1305	3593.7	564.585	219.369	136244	74193.7	578.456	200.68	138542
7	5	2632	1.13776	1297	0.299923	0	0.001101	0.001101	0	0	0	0	0.300694	907	446	23.8728	6.69	0	192	84.4371	12.7386	5.26673	4.89247	0.590924	0.915212	0.205151	0.923919	0.081315	51	17.2714	899.652	362.116	173578	119299	214.38	94.5661	0.744552	0.128571	6.16572	22.0606	1262	4806.65	565.211	218.819	122624	72996.5	537.829	178.653	117264
7	6	2453	1.15231	1232	0.268669	0	0	0	0	0	0	0	0.268669	901	378	19.5959	6.79925	0	175	64.2923	11.5463	4.13023	4.86977	0.47459	0.994246	0.197884	0.905828	0.081362	47	13.4709	976.735	382.96	169302	100250	239.572	101.9	0.754989	0.126816	5.52713	25.1928	1008	4462	604.883	228.208	119868	62770.3	534.547	189.977	106204
7	7	2407	1.16299	1245	0.22008	0	0	0	0	0	0	0	0.22008	971	284	14.6056	6.53689	0	144	53.9662	9.60002	2.75702	4.82107	0.61286	1.1088	0.169715	0.863923	0.095542	40	9.60826	791.942	332.959	113667	66496.5	206.159	93.5399	0.743418	0.146323	5.15873	18.0684	775	2694.29	481.678	193.754	83232	42154.6	363.068	132.579	62716
7	8	2853	1.10047	1595	0.209404	0	0.000793	0.000793	0	0	0	0	0.210031	1260	283	14.63	6.51035	0	142	45.4963	9.37207	2.79733	4.83365	0.460078	1.12362	0.176464	0.856144	0.1026	40	9.16904	1065.62	386.689	149624	79276	279.134	111.628	0.745082	0.132491	5.58049	22.5519	815	3859.78	639.272	223.2	107507	49929	545.583	187.546	92256
7	9	2298	1.05012	1356	0.173304	0	0	0	0	0	0	0	0.173304	1121	266	13.6319	6.46176	0	133	41.399	8.83221	2.49163	4.80583	0.53514	1.14772	0.173279	0.838691	0.107031	38	8.48423	889.47	408.894	116740	69576.7	236.572	118.473	0.762037	0.16135	5.14444	9.90868	712	1347.6	535.497	234.286	86959.5	45293.3	480.465	178.75	77698
7	10	2821	1.09922	1547	0.204913	0	0	0	0	0	0	0	0.204913	1230	254	13.0984	6.39442	0	132	50.8387	8.80831	2.54535	4.79087	0.650622	1.1474	0.178868	0.838302	0.108113	38	9.12236	834.205	388.608	109804	65852.9	221.795	113.443	0.790365	0.137433	5.0678	10.8703	689	1616.03	503.255	222.313	81599	42852.9	444.972	167.522	72309
7	11	2995	1.15243	1633	0.204532	0	0	0	0	0	0	0	0.204532	1299	262	13.4753	6.45987	0	134	41.1779	8.84685	2.6041	4.78815	0.454961	1.13981	0.172651	0.841311	0.105129	38	8.6695	930.713	378.214	123779	67621.8	245.418	108.115	0.749345	0.139667	5.17931	13.0963	718	1750.81	555.268	218.823	91406	43911.3	424.607	148.011	69981
7	12	2817	1.19731	1390	0.188489	0	0.000887	0.000887	0	0	0	0	0.189209	1127	255	12.9861	6.50144	0	129	40.268	8.5395	2.41391	4.79987	0.493932	1.17319	0.166224	0.82624	0.104146	37	8.14429	872.965	358.412	114870	62384.2	235.528	106.304	0.744956	0.146276	5.34259	10.1516	721	1541.67	521.673	204.173	85069	40227.6	332.655	121.303	53719
7	23	4506	1.23174	2192	0.216241	0	0	0	0	0	0	0	0.216241	1718	235	12.2858	6.42202	0	137	46.8928	8.67341	2.44622	4.95244	0.704496	1.18339	0.164921	0.814587	0.123337	38	8.30414	979.491	387.243	132876	71122.2	266.548	118.349	0.720593	0.136897	5.42483	13.1558	764.5	2294.82	585.934	221.386	95717.5	44444.6	472.429	186.117	75713.5
8	2	3971	1.14898	1605	0.268536	0	0	0	0	0	0.000852	0.000852	0.269159	1173	296	16.3421	6.2818	0	124	46.0685	8.48652	2.58099	4.72533	0.573866	1.16493	0.189666	0.830304	0.111078	37	9.40485	952.519	398.303	119396	70815.2	249.647	114.937	0.754712	0.148531	5.03093	24.3006	664	3565.15	589.626	236.338	89993	45269.9	442.263	166.688	67102
8	3	4039	1.15644	1624	0.233374	0	0.000803	0.000803	0	0	0	0	0.23399	1244	291	16.1446	6.25476	0	129	55.1059	8.68344	2.75949	4.77557	0.646153	1.15394	0.190272	0.832944	0.110292	37	10.2126	959.098	407.638	123903	81520.2	251.896	118.491	0.75972	0.13929	5.13542	27.3729	701	3909.23	591.307	241.449	92682	49489.4	476.019	184.252	73209
8	4	2830	1.16402	1216	0.226151	0	0	0	0	0	0	0	0.226151	941	308	16.8228	6.39417	0	128	50.047	8.61864	2.77869	4.77167	0.54116	1.15918	0.178314	0.831682	0.106235	37	9.70447	958.868	366.121	124232	71993.4	251.085	105.141	0.741911	0.133196	5.22076	26.9228	728.5	3719.93	591.693	216.826	92337.5	45393.1	436.812	164.037	67671.5
8	5	3132	1.11804	1405	0.227046	0	0.000921	0.000921	0	0	0	0	0.227758	1085	307	16.5443	6.37744	0	128	41.2875	8.56823	2.48642	4.757	0.448084	1.15918	0.172427	0.832602	0.102021	37	8.41441	943.007	386.878	123076	69543.4	247.682	110.174	0.751648	0.125226	5.54381	23.7003	766	3100.93	582.826	230.684	90566	44537.9	463.152	174.888	73331.5
8	6	3073	1.13932	1394	0.238164	0	0	0	0	0	0	0	0.238164	1062	310	16.3167	6.53665	0	130	49.0461	8.6475	2.62729	4.79643	0.561113	1.15743	0.177541	0.834338	0.104447	37	9.31336	964.623	373.057	125868	74403.3	251.239	106.436	0.739619	0.138827	5.27711	21.7504	726	3017.61	597.945	219.317	93081	46521.7	451.638	165.884	71207
8	7	4976	1.13199	2224	0.293165	0	0	0	0	0	0	0	0.293165	1572	282	15.2845	6.37609	0	136	43.7323	8.92285	2.57617	4.8641	0.497693	1.15228	0.172101	0.838754	0.101863	38	8.69697	1162.85	444.707	158914	83028.7	297.342	126.2	0.763512	0.123277	5.85284	24.9198	843	3628.96	715.118	260.072	116270	52549.9	664.203	257.004	108688
8	8	3005	1.11935	1520	0.218421	0	0	0	0	0	0	0	0.218421	1188	290	15.1181	6.61038	0	136	43.7109	8.84609	2.50508	4.89898	0.56278	1.15628	0.167084	0.833319	0.102725	38	8.47992	1050.48	418.409	143123	79093	272.17	118.032	0.763103	0.125974	5.48611	20.3485	783	3227.3	638.296	244.472	103032	49977.3	527.62	191.269	84832
8	9	2564	1.13449	1442	0.191401	0	0	0	0	0	0	0	0.191401	1166	274	13.848	6.56119	0	134	42.5228	8.72716	2.56537	4.87	0.474528	1.16598	0.166763	0.83168	0.103664	38	8.45505	1021.55	391.99	139178	74453.4	273.345	113.531	0.737787	0.137456	5.11676	19.0801	721	3133.96	610.341	226.75	100324	47116	479.819	166.216	78957.5
8	10	3796	1.16854	2116	0.232514	0	0	0	0	0	0	0	0.232514	1624	252	13.0204	6.38083	0	133	39.5805	8.73522	2.42911	4.84856	0.448077	1.16583	0.165293	0.83137	0.104477	38	7.96075	1143.84	394.702	152571	73978.9	306.153	116.043	0.738841	0.127142	5.53529	25.3483	770.5	3167.27	682.767	227.237	111492	46986.9	618.236	198.977	100417
8	11	2461	1.13586	1338	0.197309	0	0.000931	0.000931	0	0	0	0	0.198057	1073	262	13.2466	6.55357	0	134	41.5293	8.81058	2.46099	4.83911	0.487299	1.15658	0.16767	0.835628	0.104915	38	8.15222	964.991	397.626	130478	70734.7	259.856	114.117	0.769283	0.138091	5.36283	14.2277	755	2232.57	575.704	229.69	94828	45504.6	406.028	150.495	65823
8	12	3772	1.17073	2157	0.223922	0	0	0	0	0	0	0	0.223922	1674	246	12.932	6.37788	0	135	40.9032	8.84143	2.48135	4.84738	0.478166	1.16493	0.163704	0.835555	0.107943	38	8.11713	1183.56	404.842	160102	77410.9	319.212	119.359	0.742714	0.131211	6.04805	14.1535	841	2162.93	701.833	233.984	116138	48980.5	574.925	192.721	94221.5
8	13	1984	1.17142	641	0.165367	0	0	0	0	0	0	0	0.165367	535	224	12.3504	5.94343	0	103	48.5678	7.47914	2.46993	4.42414	0.701245	1.20264	0.196734	0.801882	0.124174	33	9.2384	708.794	346.79	73822	55641.2	199.978	105.356	0.760021	0.166499	5.0049	10.9648	538.5	1530.89	430.078	203.757	59286	37104.8	250.225	120.757	34883
8	14	3206	1.28778	1063	0.197554	0	0.001172	0.001172	0	0	0	0	0.198495	852	217	12.6988	5.93506	0	104	35.2413	7.53272	2.40587	4.39389	0.423357	1.20264	0.183361	0.809871	0.115409	33	8.08478	765.95	319.448	80016	48297.3	213.57	99.832	0.74936	0.142018	5.24444	13.6725	566	1905.85	464.928	184.283	64272	33674.9	269.963	115.063	37780.5
8	15	2113	1.18937	765	0.162092	0	0	0	0	0	0	0	0.162092	641	238	13.4853	5.97848	0	110	36.6875	7.84634	2.42484	4.46864	0.460038	1.18856	0.183773	0.825236	0.116603	34	8.31323	837.884	342.272	92900	53025.1	234.37	104.701	0.754568	0.150753	4.87591	17.0455	555	2494.2	507.24	199.543	72889	36512	294.082	127.547	41806
8	16	2971	1.20662	1072	0.242537	0	0	0	0	0	0	0	0.242537	812	263	14.6074	6.11806	0	117	45.1878	8.27016	2.55401	4.52277	0.520692	1.16619	0.180857	0.834616	0.103313	35	8.90615	825.518	345.604	95294	69770.1	225.514	102.095	0.754045	0.13403	5.19079	14.8319	640	2185.28	500.912	203.676	74287	41538.4	282.627	111.263	42574
8	17	1883	1.20549	746	0.16756	0	0.00161	0.00161	0	0	0	0	0.168901	620	273	14.4691	6.35225	0	124	43.5264	8.49471	2.5148	4.6576	0.5913	1.15394	0.19212	0.835245	0.108458	37	9.28513	892.045	407.433	109744	72619.4	240.039	118.554	0.754967	0.163425	5.43077	11.8321	700	1568.96	540.178	236.343	83431	46293.6	311.411	135.162	49057
8	18	3013	1.16672	1520	0.221711	0	0	0	0	0	0	0	0.221711	1183	266	13.6229	6.48511	0	134	41.3178	8.80341	2.47729	4.84571	0.466414	1.16118	0.16398	0.834499	0.102872	38	8.25069	1041.65	428.689	138994	78591.3	276.387	121.93	0.750307	0.131423	5.34694	9.9593	741	1669.9	623.575	250.52	101451	50346.1	409.31	150.867	66746
8	19	3016	1.12982	1667	0.213557	0	0	0	0	0	0	0	0.213557	1311	259	13.2939	6.49075	0	135	40.2236	8.83724	2.41092	4.85256	0.484839	1.16152	0.165937	0.83493	0.101474	38	7.94226	1070.24	428.404	143888	76846.7	283.411	123.729	0.743412	0.145775	5.21964	11.0419	724.5	1617.68	641.374	247.603	104362	49172	494.341	173.698	80314
8	20	3226	1.16736	1779	0.216976	0	0	0	0	0	0	0	0.216976	1393	253	12.9039	6.46746	0	134	41.7835	8.75305	2.53554	4.85011	0.475397	1.16576	0.168688	0.836072	0.110018	38	8.21583	1034.45	394.892	140426	73278.5	279.383	115.374	0.749673	0.128103	5.32467	12.3434	741	1873.23	616.815	228.396	101344	46611.1	446.384	156.431	73922.5
8	21	3153	1.16004	1722	0.19338	0	0	0	0	0	0	0	0.19338	1389	254	12.8952	6.48218	0	132	40.7322	8.63207	2.48934	4.82848	0.458634	1.16548	0.167356	0.830109	0.106863	38	8.21948	953.535	390.848	125625	71872	257.433	114.634	0.733115	0.147619	5.56477	13.2011	764	1772.09	566.233	223.394	91944	45548.5	476.418	167.96	77216
8	22	4205	1.23571	2149	0.180549	0	0	0	0	0	0	0	0.180549	1761	237	12.3508	6.40278	0	134	44.6243	8.67558	2.52867	4.89335	0.621964	1.18113	0.168934	0.819904	0.124711	38	8.52603	1054.21	423.32	143073	77887.6	288.437	128.733	0.704573	0.144348	5.81905	14.8168	801	1943.2	629.525	240.213	104224	49367	564.032	214.434	90863
8	23	8761	1.24942	3565	0.158485	0	0	0	0	0	0.001	0.001	0.159327	2997	207	11.1528	6.33484	0	151	56.809	8.86117	2.71435	5.32886	0.888083	1.19433	0.170003	0.790717	0.142821	40	9.74497	1176.2	470.054	179502	92658	315.193	146.732	0.661568	0.120843	5.8913	17.4414	880	2683.04	727.117	269.455	126442	56160.8	521.115	286.253	88854
9	2	3403	1.11959	1399	0.215868	0	0.000912	0.000912	0	0	0	0	0.216583	1096	303	16.6229	6.36974	0	134	57.0816	8.91067	2.94202	4.84003	0.715386	1.14873	0.192681	0.834336	0.112641	38	11.0031	1019.44	392.894	136670	78413.5	264.096	112.953	0.753926	0.140654	5.19231	28.4919	751	4305.75	635.506	236.194	100276	48650.9	435.126	178.371	68342
9	3	3441	1.19287	1308	0.236239	0	0.001001	0.001001	0	0	0	0	0.237003	998	298	16.7151	6.25498	0	127	49.9335	8.58848	2.74392	4.7305	0.597765	1.15386	0.183285	0.832446	0.107449	37	9.88687	855.119	358.877	108076	66908	224.162	105.924	0.76143	0.128086	4.93478	27.9779	673	4190.1	531.669	211.656	81430	42263.7	395.825	141.551	60719
9	4	2950	1.14084	1260	0.243651	0	0	0	0	0	0	0	0.243651	953	312	16.8369	6.38353	0	128	50.8542	8.58266	2.77508	4.72899	0.623118	1.1537	0.185576	0.833273	0.108315	37	10.0489	956.018	377.862	121686	70254.1	248.662	109.617	0.75195	0.139955	4.92584	23.8533	662.5	3600.45	588.985	226.678	91661	45157.1	419.838	157.501	65299
9	5	3480	1.12719	1462	0.245554	0	0	0	0	0	0	0	0.245554	1103	300	16.3975	6.36044	0	123	44.2183	8.35259	2.55323	4.71703	0.533977	1.16576	0.183123	0.825366	0.109217	36	8.93885	887.569	376.251	108183	70723.6	232.797	107.726	0.750113	0.142244	5.42178	29.4677	714	4070.96	547.883	222.153	82095.5	44843.9	452.371	175.864	68945
9	6	2739	1.11945	1202	0.18802	0	0	0	0	0	0	0	0.18802	976	318	16.8749	6.49713	0	132	47.2975	8.78105	2.76697	4.80611	0.532145	1.15355	0.181029	0.836922	0.106435	38	9.62408	963.622	392.73	125782	76725.5	251.647	114.065	0.752461	0.136884	5.27049	31.5727	739	4735.77	597.104	231.627	93767	48171.8	462.59	179.551	74131
9	7	2265	1.09551	1046	0.193117	0	0.001185	0.001185	0	0	0	0	0.194073	843	319	16.6499	6.58241	0	133	43.341	8.82578	2.56	4.82809	0.530079	1.14416	0.174728	0.835073	0.101683	38	8.76307	863.337	386.156	114726	71039.4	225.255	108.572	0.759109	0.140417	5.28571	17.754	744	2428.81	529.411	227.5	84545	45315.6	432.333	180.792	70032
9	8	3070	1.08678	1583	0.226785	0	0.000817	0.000817	0	0	0	0	0.227416	1223	284	14.6145	6.5543	0	131	41.0367	8.64874	2.43424	4.85192	0.475807	1.16355	0.168283	0.829047	0.102845	37	8.14585	938.483	394.491	126884	72214.4	248.299	111.928	0.768821	0.131231	5.1757	17.8574	726.5	2517.14	569.255	230.113	92300.5	45918.9	465.591	172.902	75134
9	9	4434	1.068	2108	0.268027	0	0	0	0	0	0	0	0.268027	1543	247	12.3088	6.64505	0	162	65.3964	9.23486	2.75868	5.39693	1.07141	1.17576	0.171328	0.797418	0.141174	42	10.447	1010.84	473.405	162428	85270.7	275.272	141.605	0.725951	0.1438	4.49438	12.735	722.5	2143.78	618.217	273.001	110018	52611.9	385.863	254.478	66655
9	10	2334	1.18166	1248	0.166667	0	0	0	0	0	0	0	0.166667	1040	262	13.3435	6.54793	0	134	41.8857	8.80436	2.46737	4.84494	0.490129	1.15394	0.164012	0.834872	0.10901	38	8.17621	956.508	392.761	128215	71336.2	258.465	112.221	0.775947	0.136185	5.16594	14.472	705	2341.35	571.263	226.288	93543.5	45819.6	372.425	131.967	61572.5
9	11	2318	1.09093	1384	0.166908	0	0	0	0	0	0	0	0.166908	1153	258	13.1294	6.49653	0	133	41.2723	8.62869	2.46495	4.83537	0.496909	1.16642	0.167972	0.827755	0.110839	38	8.27665	974.48	377.108	127372	69684.3	259.851	110.173	0.765545	0.141699	5.37552	25.0868	739.5	4397.73	579.302	216.435	93599.5	43939.1	433.307	157.281	70303.5
9	12	3154	1.22857	1635	0.211009	0	0.000775	0.000775	0	0	0	0	0.211621	1289	256	13.0977	6.47383	0	132	40.5867	8.72389	2.46808	4.80773	0.47487	1.15667	0.167022	0.835362	0.104055	38	8.22845	945.22	367.797	125613	67571.6	253.215	105.927	0.752764	0.136791	5.45705	13.1501	751	2023.66	568.958	212.557	92449.5	43383.5	402.588	144.409	66025
9	13	3781	1.03664	1491	0.157612	0	0	0	0	0	0.000796	0.000796	0.158283	1255	242	12.3106	6.67542	0	185	93.2539	9.81125	4.01055	5.97605	1.16127	1.12908	0.204941	0.788562	0.154472	45	14.8974	936.566	430.988	173593	95459.7	235.794	142.044	0.558066	0.158833	6.44068	13.8572	1261	2479.91	619.757	251.631	119463	56509.6	140.833	153.308	28696
9	14	3073	1.18975	1118	0.203041	0	0.002245	0.002245	0	0	0.001125	0.001125	0.205725	888	220	12.8247	5.92069	0	106	42.2706	7.64209	2.46129	4.41958	0.60306	1.20248	0.189712	0.814386	0.115426	33	8.90877	794.679	327.147	84852	52871.2	222.228	100.345	0.768416	0.13818	5.02174	15.7607	560	2472.45	479.152	191.327	67371	36055.1	296.22	127.591	41768
9	15	2059	1.15284	691	0.140376	0	0	0	0	0	0.001684	0.001684	0.141823	593	226	12.9941	6.01175	0	107	40.469	7.67526	2.5341	4.44571	0.558047	1.19264	0.188518	0.813933	0.118771	34	8.99645	649.343	302.236	70252	43896.3	181.334	94.8296	0.735985	0.155188	4.73973	11.3172	526	1327.98	391.827	173.486	55889	30522.2	234.393	105.072	33838
9	16	2514	1.19926	962	0.192308	0	0	0	0	0	0	0	0.192308	777	246	13.9078	6.07957	0	113	39.9676	8.05873	2.51392	4.48005	0.484345	1.18451	0.185903	0.827955	0.108218	35	8.7662	794.4	319.048	88820.5	52501.9	218.854	97.1148	0.735275	0.15048	5.29241	27.1286	622	3459.56	480.592	185.871	69690.5	35357.5	282.84	114.264	40746
9	17	2587	1.11318	1258	0.180445	0	0	0	0	0	0	0	0.180445	1031	270	13.9989	6.38306	0	130	42.3419	8.64954	2.56311	4.74798	0.4927	1.15228	0.170957	0.837917	0.100517	37	8.72653	990.402	383.465	126650	71114.7	264.944	109.49	0.758848	0.135358	5.4	10.0708	716	1772.27	592.306	223.947	94201	46259.5	369.658	146.729	58863
9	18	2282	1.14474	1176	0.147109	0	0	0	0	0	0	0	0.147109	1003	260	13.4473	6.5001	0	135	55.7456	8.83915	2.62043	4.84376	0.561572	1.15743	0.164533	0.834838	0.100156	38	9.48028	914.374	376.408	123656	69321.3	246.782	109.317	0.74871	0.146068	5.095	10.2889	709.5	1713.28	543.601	217.601	89955.5	44305.4	367.923	141.224	59372.5
9	19	3623	1.16753	1934	0.22182	0	0.000664	0.000664	0	0	0	0	0.222337	1504	246	12.8094	6.38509	0	131	41.0225	8.55799	2.45171	4.82943	0.507293	1.1683	0.166704	0.828126	0.110615	37	8.22847	1060.09	391.837	138975	72102.2	285.786	114.075	0.74983	0.138992	5.22642	17.3824	718	2687.71	635.226	227.378	102080	46477.6	491.59	172.039	79334
9	20	4041	1.19249	2141	0.268099	0	0	0	0	0	0	0	0.268099	1567	241	12.7613	6.34432	0	133	42.5319	8.74721	2.55782	4.83296	0.494151	1.16239	0.168457	0.832468	0.10559	38	8.52792	920.554	390.725	122054	70439.8	246.536	111.46	0.756459	0.125372	5.57792	11.9182	768	1815.11	553.201	227.015	89397	45860.1	505.041	173.794	82403
9	21	3036	1.12081	1670	0.187425	0	0	0	0	0	0	0	0.187425	1357	254	12.9796	6.45417	0	131	42.604	8.63425	2.51363	4.83613	0.519358	1.16379	0.168546	0.831052	0.11004	37	8.55607	890.617	369.382	117882	65569.6	237.89	109.075	0.732962	0.143952	5.41579	10.3823	733	1360.98	533.718	212.061	86470.5	41938.4	441.264	154.789	70283
9	22	3523	1.12521	1775	0.162254	0	0.000672	0.000672	0	0	0	0	0.162817	1486	238	12.0008	6.62406	0	145	54.4384	8.78887	2.59039	5.094	0.907615	1.18861	0.16754	0.800689	0.141142	39	9.27212	868.324	371.255	126276	68863.2	239.965	114.79	0.699035	0.140745	5.23529	10.5888	753	1514.17	522.891	210.597	88521	42118.2	371.288	193.248	59823
9	23	6255	1.20213	2636	0.183232	0	0	0	0	0	0.000929	0.000929	0.183991	2151	225	11.699	6.42833	0	153	56.7432	8.94867	2.6562	5.29075	0.954023	1.18972	0.168464	0.792715	0.145278	40	9.51651	974.649	399.163	146942	74836.8	263.91	122.561	0.691399	0.132005	5.33163	17.4929	812	2198.9	596.346	229.071	102961	46149.1	415.392	238.537	69829
10	12	2904	1.13761	1601	0.214866	0	0	0	0	0	0	0	0.214866	1257	255	13.323	6.41949	0	131	40.705	8.69168	2.45917	4.7998	0.485158	1.15658	0.168519	0.832808	0.101859	37	8.20635	815.638	358.797	106618	61224.1	217.638	104.959	0.744596	0.144593	5.3475	17.0924	728	2179.79	491.09	205.053	79074	40021.7	434.355	154.639	70441.5
10	23	7531	1.24043	3143	0.207445	0	0.000401	0.000401	0	0	0.000402	0.000402	0.208081	2489	218	11.5998	6.31749	0	150	55.9057	8.89547	2.57641	5.27468	0.919377	1.18412	0.166465	0.797119	0.141901	40	9.45507	1040.02	412.184	158104	76414.2	279.437	129.144	0.693079	0.118104	5.6831	18.4139	858	2674.88	636.94	235.09	111172	46626.2	472.871	252.248	80121
11	12	2772	1.15367	1458	0.182442	0	0	0	0	0	0	0	0.182442	1192	253	13.0441	6.43244	0	131	40.888	8.63701	2.42136	4.82113	0.519505	1.16579	0.166576	0.824767	0.109959	37	8.18995	928.208	378.077	122694	66132.2	251.377	110.585	0.764393	0.135335	5.26959	14.8691	727	2103.25	558.431	216.767	90364	42952.1	387.36	140.348	62277
11	23	9013	1.25223	3546	0.167231	0	0	0	0	0	0.001016	0.001016	0.168077	2950	206	11.1284	6.34692	0	158	59.6066	9.00759	2.71236	5.49513	0.962754	1.18972	0.169071	0.787726	0.145694	41	10.0306	1162.14	464.363	184853	93598.6	308.616	145.878	0.664872	0.114769	5.37956	19.1833	849	3108.83	726.167	265.572	129153	56174.2	480.007	290.538	84154
12	12	2812	1.1489	1558	0.166881	0	0	0	0	0	0	0	0.166881	1298	253	12.905	6.44352	0	133	40.7866	8.78593	2.49359	4.80943	0.480475	1.15467	0.169624	0.835696	0.105797	38	8.2528	914.406	374.273	122178	67936	244.916	109.233	0.748134	0.143412	5.35372	13.2269	745	1912.35	544.033	215.983	89982.5	43844.7	419.918	153.897	67818
12	23	7403	1.25528	3019	0.244121	0	0	0	0	0	0.001315	0.001315	0.245114	2279	224	11.7983	6.43958	0	153	57.7703	9.02625	2.70172	5.26136	0.923763	1.18113	0.16971	0.799993	0.137892	40	9.80054	1063.67	444.198	164055	85702.5	287.368	137.129	0.690645	0.12437	5.40158	16.9243	812	2536.57	654.821	255.523	114693	52152.7	456.015	248.767	77467
13	12	3138	1.1225	1715	0.227988	0	0	0	0	0	0	0	0.227988	1324	253	13.206	6.44398	0	131	40.3011	8.71218	2.40665	4.79763	0.470604	1.16576	0.164554	0.833653	0.105045	37	7.95031	925.91	361.656	123584	64701.8	247.601	106.223	0.746536	0.136285	5.4	8.35932	735	1158.23	558.633	206.766	90928.5	41639.5	438.625	154.597	70805.5
13	23	5890	1.31499	2675	0.276262	0	0	0	0	0	0	0	0.276262	1936	228	12.092	6.29136	0	137	44.7069	8.72324	2.4234	4.93421	0.703683	1.17847	0.16433	0.816245	0.124806	38	8.31414	1035.76	403.449	142098	72200.8	278.129	121.179	0.709954	0.131457	5.81792	21.9612	817.5	3183.07	618.643	232.308	103152	45883.1	545.603	219.315	88733.5
14	12	2420	1.16802	1280	0.198437	0	0	0	0	0	0	0	0.198437	1026	257	13.1515	6.44028	0	130	64.943	8.59847	2.4533	4.80358	0.684199	1.15743	0.175603	0.830047	0.108591	37	8.68851	887.547	373.665	116586	64257.2	237.267	110.761	0.734061	0.151818	5.32962	11.3847	723	1846.61	526.26	213.347	85838	40557.3	343.011	122.913	55332
14	23	6348	1.26713	2697	0.233222	0	0	0	0	0	0	0	0.233222	2068	221	11.6927	6.36334	0	147	54.5259	8.82073	2.65652	5.15026	0.854753	1.18972	0.167693	0.798851	0.135507	39	9.47599	1026.98	397.527	150368	76783.8	277.655	122.831	0.695369	0.127832	5.66667	15.5689	829	2151.21	622.077	227.476	106266	46918.5	434.438	219.272	71307
15	12	2874	1.13979	1609	0.19826	0	0	0	0	0	0	0	0.19826	1290	249	12.8544	6.3745	0	129	43.2043	8.62068	2.50382	4.78453	0.516115	1.16446	0.170839	0.832741	0.105913	37	8.5361	889.6	376.677	115655	68643.7	237.708	109.651	0.743968	0.135676	5.5763	15.7676	749	2875.48	530.528	215.329	86282	44181.9	435.595	152.838	70301
15	23	4294	1.24037	2213	0.221419	0	0	0	0	0	0	0	0.221419	1723	226	11.9391	6.32346	0	132	42.7909	8.54187	2.44953	4.87599	0.601352	1.1781	0.16617	0.819007	0.123276	37	8.19752	1022.9	421.289	135566	74938.1	279.145	127.625	0.734367	0.138393	5.73652	13.0051	774	2054.73	611.611	239.738	98908.5	47680.5	497.911	177.296	80777
Barcode	Exp2_C
Row	Column	Nuclei initially segmented, Total Nr	Membrane image pixels above (membrane median intensity*0.8)/Membrane area	Cells initially segmented, Total Nr	Cell removed by clustering, Fraction	Cells removed by area, Fraction	Cells removed by width, Fraction	Cell removed by area or width, Fraction	Cells removed by focus, Fraction	Cells removed by Nucleoid cluster area, Fraction	Cells removed by Nucleoid cluster width, Fraction	Cells removed by Nucleoid cluster area or width, Fraction	Cells removed from initial segmentation, Fraction	Cells remaining after all filtering steps, Total Nr	Cells initially segmented Area, Median	Cells initially segmented Length, Median	Cells initially segmented Width, Median	Dead nuclei, Fraction	Nuclei area, Median	Nuclei area, SD	Nuclei Length, Median	Nuclei Length, SD	Nuclei Width, Median	Nuclei Width, SD	Nuclei Shapefactor, Median	Nuclei Shapefactor, SD	Nuclei eccentricity, Median	Nuclei eccentricity, SD	Nuclei perimeter, Median	Nuclei perimeter, SD	Nuclei pix intensity, Median Mean	Nuclei pix intensity, SD Mean	Nuclei pix intensity, Median Sum	Nuclei pix intensity, SD Sum	Nuclei pix intensity, Median SD	Nuclei pix intensity, SD SD	Nuclei contrast, Median	Nuclei contrast, SD	Nuclei T1 intensity, Median Mean	Nuclei T1 intensity, SD Mean	Nuclei T1 intensity, Median Sum	Nuclei T1 intensity, SD Sum	Nuclei rim nuc intensity, Median Mean	Nuclei rim nuc intensity, SD Mean	Nuclei rim nuc intensity, Median Sum	Nuclei rim nuc intensity, SD Sum	Nuclei rim mem intensity, Median Mean	Nuclei rim mem intensity, SD Mean	Nuclei rim mem intensity, Median Sum
2	2	1445	0.972331	1001	0.110889	0	0	0	0	0	0	0	0.110889	890	197	11.3116	5.66313	0	134	47.8786	8.82302	2.77782	4.77773	0.768476	1.16493	0.19034	0.830204	0.137122	38	9.34419	750.734	367.77	103196	59964.9	206.015	119.439	0.693675	0.160861	49.6927	122.571	6668	19655.3	442.777	200.406	75276	38372.3	461.388	184.832	76217
2	3	793	0.938362	555	0.09009	0	0	0	0	0	0	0	0.09009	505	206	11.8322	5.622	0	136	48.7488	9.05442	2.91553	4.72288	0.637544	1.13446	0.188627	0.850031	0.124125	39	9.85452	896.253	357.846	118751	65001.4	241.503	109.054	0.732218	0.155736	98.6476	231.698	13521	38461.1	522.075	198.451	90413	42010.8	482.152	195.225	81487
2	4	1113	0.989129	823	0.099635	0	0	0	0	0	0	0	0.099635	741	206	12.0229	5.60322	0	137	44.0718	9.28278	2.81767	4.6953	0.503889	1.12262	0.178313	0.862236	0.107068	39	9.3309	835.498	324.495	115382	61320.2	224.014	97.8269	0.710457	0.146924	146.254	256.826	20114	46132.5	487.163	180.989	84598	39642.5	521.769	171.832	87851
2	5	731	0.957384	529	0.064272	0	0.00202	0.00202	0	0	0	0	0.066163	494	207	11.9051	5.62296	0	133	46.0754	9.04327	3.04252	4.67608	0.483432	1.13446	0.185304	0.854348	0.115893	38	9.98646	871.264	368.74	118460	71291.3	235.745	112.053	0.751883	0.152165	141.277	264.375	19951	40955.5	519.089	207.352	88387	46749.4	500.142	185.23	83946
2	6	1031	0.997357	625	0.16	0	0	0	0	0	0	0	0.16	525	254	14.4787	5.94502	0	138	75.069	9.48479	3.61022	4.76842	0.68073	1.07405	0.19665	0.864151	0.109565	40	13.381	1105.84	414.97	154603	94148.8	290.281	122.036	0.765959	0.132453	79.5074	163.247	11028	26018.7	672.645	247.98	114318	60090.7	555.83	200.424	95653
2	7	3260	1.04906	1594	0.302384	0	0	0	0	0	0	0	0.302384	1112	273	15.6202	6.16904	0	120	63.8619	8.43974	4.01573	4.64032	0.564212	1.12923	0.227983	0.833564	0.136113	37	13.5984	983.03	378.196	118080	89076.7	259.792	115.544	0.715033	0.140431	7.73286	33.4305	999	5450.26	608.632	225.754	91367	57754	624.27	229.666	93197.5
2	8	4664	1.1879	2212	0.264919	0	0.000615	0.000615	0	0	0	0	0.265371	1625	194	10.6714	6.10818	0	114	38.5214	7.58583	2.28161	4.69681	0.583338	1.23946	0.172189	0.778216	0.141067	34	7.85475	1000.55	403.691	113940	64344.3	281.839	128.249	0.693307	0.144335	6.48742	10.1515	750	1396.56	593.467	228.552	87514.5	42202.9	469.852	193.281	68348
2	9	3379	1.11436	1975	0.177722	0	0	0	0	0	0	0	0.177722	1624	219	11.2325	6.4522	0	127	40.7423	8.15595	2.28401	4.91254	0.589851	1.2161	0.164384	0.791682	0.131976	36	7.77115	1068.9	388.785	136659	67911.6	297.771	122.054	0.735235	0.137103	6.65823	12.8837	871	1711.69	631.131	219.058	99657	42650.4	443.221	182.04	69859
2	10	5765	1.41655	2412	0.288557	0	0	0	0	0	0	0	0.288557	1716	213	11.5307	6.23805	0	124	36.8634	8.15515	2.26502	4.83448	0.443918	1.21104	0.162485	0.802997	0.122026	36	7.49497	1162.56	415.834	146560	72374	313.794	128.129	0.67858	0.141472	7.2994	10.6472	931	1642.71	694.307	233.925	108867	46333.1	604.436	205.905	93944
2	11	4150	1.22095	2222	0.267777	0	0	0	0	0	0	0	0.267777	1627	218	11.3933	6.34605	0	123	37.7953	8.04049	2.23098	4.85608	0.447666	1.21475	0.161704	0.797703	0.121731	36	7.51642	1016.43	379.576	125714	67652.3	276.593	116.262	0.709591	0.137745	7.23745	12.1391	929	2118.75	602.617	214.302	93745.5	42567.6	540.894	174.785	84561
2	12	4106	1.16145	2289	0.245522	0	0.000579	0.000579	0	0	0	0	0.245959	1726	223	11.6424	6.38485	0	124	37.4347	8.06328	2.24809	4.90846	0.480878	1.21342	0.162488	0.793821	0.128147	36	7.43373	1072.9	427.619	133384	73054.3	291.715	128.765	0.755666	0.12788	7.62494	15.2916	981	2252.86	637.96	243.939	98723.5	46957.6	590.198	203.971	91610
2	23	4063	1.27077	2028	0.214497	0	0	0	0	0	0	0	0.214497	1593	246	12.3169	6.64668	0	138	42.2223	8.7468	2.46707	5.02112	0.525934	1.18856	0.159727	0.817959	0.122585	38	8.06726	1270.17	448.456	176492	87791.6	344.837	139.599	0.692885	0.140488	8.67424	12.9927	1229	2044.09	752.539	256.089	125196	53977.4	485.73	163.33	79641
3	2	3510	1.2092	2157	0.195178	0	0	0	0	0	0	0	0.195178	1736	217	9.60149	7.36191	0	130	38.1716	7.19061	1.90028	5.64525	0.628743	1.31947	0.137387	0.600489	0.203923	35	6.59648	1292.49	448.65	167696	86054	360.918	132.096	0.72946	0.134749	6.26429	14.1233	851	2041.88	752.063	254.145	117082	49577.7	626.929	224.443	97356.5
3	3	2885	1.00716	1573	0.174189	0	0	0	0	0	0	0	0.174189	1299	239	10.4353	7.54079	0	154	55.3764	8.13433	2.20899	5.94597	0.925718	1.27926	0.151053	0.65541	0.174047	39	8.57065	1061.76	469.426	158043	85662.8	297.82	139.202	0.713553	0.143511	5.78	17.2532	856	2387.65	630.049	267.186	104667	49282.9	366.692	252.555	60772
3	4	3315	1.2025	1874	0.248666	0	0	0	0	0	0	0	0.248666	1408	229	10.7314	7.06935	0	127	36.2818	7.47816	2.034	5.31778	0.507602	1.28854	0.149875	0.701143	0.174587	35	6.89977	1164.87	440.187	146833	77755.2	321.141	130.825	0.732333	0.136786	6.90698	21.9757	925	2945.46	682.557	250.815	104376	47290	603.748	200.359	91587
3	5	3320	1.14802	1869	0.196362	0	0	0	0	0	0	0	0.196362	1502	220	10.5225	6.89442	0	127	39.8408	7.62085	2.05533	5.25905	0.623135	1.27991	0.146561	0.713892	0.160123	35	7.17277	1128.91	457.529	144165	78952.8	312.449	138.898	0.734064	0.139535	6.85972	15.582	888	2127.36	662.859	258.338	102440	48521.6	545.007	215.596	82551
3	6	2976	1.09979	1780	0.192697	0	0	0	0	0	0	0	0.192697	1437	232	11.2543	6.81996	0	125	51.5863	7.8533	2.45731	5.07941	0.614413	1.23924	0.18729	0.76222	0.141314	36	9.68706	1069.99	446.049	132984	74847.8	293.81	135.042	0.719299	0.169356	6.38235	10.1122	820	1447.86	626.83	249.411	97236	45864.2	506.838	190.361	78002.5
3	7	2886	1.10659	1753	0.212778	0	0	0	0	0	0	0	0.212778	1380	235	11.7429	6.66677	0	124	36.2469	7.91754	2.15545	4.99118	0.475202	1.22871	0.162135	0.781087	0.131525	35	7.2007	1021.53	392.143	127574	66659.8	278.396	115.759	0.752706	0.134075	6.77492	11.4691	877	1389.8	604.577	223.241	93524.5	42062.7	500.824	162.696	76935
3	8	2912	1.13473	1691	0.226493	0	0	0	0	0	0	0	0.226493	1308	237	11.8431	6.64596	0	125	36.6013	8.05555	2.13503	4.95276	0.459603	1.22173	0.155874	0.791134	0.12374	36	7.10668	1055.12	404.887	131712	68872.3	284.938	118.93	0.758827	0.13644	6.97267	10.0157	905.5	1411.16	628.059	230.417	96791	44027.6	529.494	170.778	81768
3	9	2914	1.10989	1746	0.222222	0	0	0	0	0	0	0	0.222222	1358	242	12.1703	6.56988	0	127	37.6314	8.23542	2.30597	4.88893	0.472935	1.20234	0.165731	0.809519	0.122419	36	7.64089	981.616	392.775	122922	69221	265.528	115.944	0.739477	0.143285	7.02962	10.8696	933	1649.33	585.706	222.922	90595.5	44219.5	475.268	156.375	74818
3	10	3336	1.13597	1937	0.215281	0	0	0	0	0	0	0	0.215281	1520	229	11.7607	6.40758	0	123	38.6263	8.14141	2.3042	4.84307	0.4655	1.20264	0.164653	0.805055	0.121838	36	7.72766	972.695	384.478	120138	65614.7	263.283	115.124	0.734843	0.136653	7.04523	14.3582	894	2053.67	573.962	218.091	89876.5	42278.4	517.296	166.502	80646.5
3	11	2861	1.14139	1633	0.218004	0	0	0	0	0	0	0	0.218004	1277	241	12.1615	6.56647	0	127	38.0148	8.23863	2.2712	4.89253	0.453052	1.20663	0.159951	0.805816	0.12025	36	7.53291	1042.25	402.65	131831	69594.2	284.8	121.711	0.724222	0.136898	7.06863	10.0497	939	1506.95	615.048	229.149	98282	44099	455.035	135.98	71054
3	12	3358	1.13691	1881	0.22488	0	0	0	0	0	0	0	0.22488	1458	238	12.1115	6.41443	0	125	37.9839	8.17474	2.30746	4.84416	0.430027	1.20234	0.165603	0.80805	0.118568	36	7.65672	998.368	390.636	123916	66423.4	272.738	115.783	0.756679	0.133545	6.88964	9.88642	897	1405.85	593.096	224.186	91832	42916.1	475.915	166.238	74014.5
3	13	2295	1.19135	768	0.186198	0	0	0	0	0	0	0	0.186198	625	220	12.7995	5.94532	0	104	39.4666	7.51262	2.33605	4.43552	0.483268	1.21032	0.182007	0.806828	0.121385	33	7.87719	814.245	308.558	85609	47187.9	226.488	97.139	0.710728	0.151585	6.44872	9.98712	715	1247.77	492.592	177.84	68004	32664.1	265.387	106.899	37384
3	14	2864	1.21404	1034	0.197292	0	0	0	0	0	0.001205	0.001205	0.198259	829	219	12.7598	5.87998	0	104	39.7681	7.4908	2.36923	4.43935	0.588732	1.20964	0.188432	0.80511	0.116259	33	8.81088	890.598	335.513	91642	55466.2	246.427	103.745	0.738382	0.149277	6.74805	14.1302	743	1938.07	541.019	195.705	73875.5	37369.7	336.618	138.382	45984
3	15	3272	1.24283	1114	0.220826	0	0	0	0	0	0	0	0.220826	868	231	13.2636	5.91827	0	107	44.3081	7.63601	2.52947	4.42609	0.540526	1.19687	0.188182	0.814308	0.117025	33	8.87978	818.891	331.435	86934	52217.8	229.678	101.047	0.715319	0.144647	7.28418	13.7793	810.5	1792.86	498.145	193.081	69425.5	35834.4	305.363	118.23	42720.5
3	16	2611	1.22324	996	0.183735	0	0	0	0	0	0	0	0.183735	813	230	12.8436	5.95858	0	110	63.671	7.77272	2.54205	4.48602	0.674402	1.18856	0.183502	0.818242	0.115685	34	9.89023	886.45	344.167	97757	57918.3	245.295	105.305	0.689006	0.154353	7.5873	10.2583	857	1428.49	541.21	198.887	77700	37861.5	314.522	133.693	45381
3	17	2544	1.11447	1202	0.178869	0	0	0	0	0	0	0	0.178869	987	272	14.3692	6.40969	0	128	41.3874	8.64372	2.535	4.73965	0.469738	1.15918	0.171586	0.834173	0.09843	37	8.3417	1082.66	420.929	138812	76126.5	291.532	122.514	0.760037	0.142173	8.70806	7.68302	1152.5	1240.84	650.043	244.79	102776	49327.4	400.879	158.338	64272.5
3	18	4097	1.31898	1938	0.221878	0	0	0	0	0	0	0	0.221878	1508	231	12.1198	6.37164	0	132	39.969	8.5299	2.44723	4.89972	0.463585	1.18295	0.166025	0.819095	0.11324	37	8.05748	1238.19	427.277	165506	79346.8	334.455	131.286	0.66438	0.139488	8.86139	11.6108	1216	2082.83	738.472	243.217	120015	49850.6	524.494	173.959	84901
3	19	4180	1.25943	2174	0.25299	0	0	0	0	0	0	0	0.25299	1624	229	12.1573	6.29271	0	135	39.8916	8.76648	2.44013	4.92834	0.443641	1.17024	0.163397	0.827964	0.110987	38	7.94509	1206.23	404.759	164944	76942.7	325.944	122.907	0.698648	0.130891	9.32752	14.2106	1299	2138.11	723.511	231.882	119176	48346	601.973	200.13	99431
3	20	3569	1.15965	1981	0.228168	0	0	0	0	0	0	0	0.228168	1529	247	12.8138	6.47051	0	135	40.7871	8.7966	2.47254	4.88495	0.499651	1.16576	0.164561	0.828877	0.116056	38	8.08883	1209.28	453.776	164515	83729.2	326.301	137.178	0.672362	0.139561	9.13855	13.8849	1268	2013.81	719.519	258.719	119004	52723.6	652.177	225.554	106185
3	21	6162	1.47989	2439	0.186552	0	0	0	0	0	0	0	0.186552	1984	211	11.5661	6.22789	0	138	45.0707	8.78155	2.52048	4.9768	0.620482	1.18113	0.165934	0.822185	0.130185	38	8.4314	1223.72	471.087	170342	88919.8	330.118	149.104	0.614374	0.137404	8.90314	15.4636	1256	2292.15	732.024	265.397	123088	54626.3	623.672	245.317	102766
3	22	3209	1.16567	1709	0.151551	0	0	0	0	0	0	0	0.151551	1450	245	12.2337	6.70423	0	144	48.3063	8.85548	2.67814	5.12819	0.669703	1.19264	0.166807	0.808033	0.133146	39	8.84791	1216.35	441.306	176020	86606	335.431	138.074	0.727001	0.134805	8.31667	17.2953	1224	2243.92	726.448	250.351	122699	53011.6	507.105	217.689	84481
3	23	4289	1.3612	1929	0.215137	0	0	0	0	0	0	0	0.215137	1514	244	12.6307	6.47857	0	141	43.5421	8.88995	2.53699	5.03716	0.527519	1.16944	0.163193	0.823254	0.12046	39	8.28072	1221.14	433.151	171559	86177.9	331.036	132.436	0.71041	0.1365	7.88889	10.5485	1132	1735.45	728.226	247.786	122706	52800.3	515.738	166.035	85651
4	2	560	1.05173	361	0.124654	0	0	0	0	0	0	0	0.124654	316	200	11.5556	5.62066	0	135	44.5878	9.02172	2.89128	4.68393	0.537104	1.13823	0.181173	0.855725	0.126409	38	9.42637	854.457	367.56	115216	67256.5	224.842	113.743	0.732841	0.168219	41.9216	86.9657	5557	15076.9	494.612	203.784	84517	44081.1	354.801	139.056	58276.5
4	3	729	0.977313	502	0.077689	0	0	0	0	0	0	0	0.077689	463	191	11.3349	5.58454	0	130	44.3606	8.78899	2.72089	4.70359	0.642594	1.13498	0.180099	0.846049	0.123462	38	9.17006	772.947	350.683	101781	59572.8	209.777	109.092	0.738028	0.163278	74.0347	154.158	9820	23384.3	455.189	193.276	75138	39296.5	413.438	155.348	67572
4	4	703	0.957964	494	0.052632	0	0.002137	0.002137	0	0	0	0	0.054656	467	196	11.6171	5.5598	0	134	78.989	9.04324	3.07903	4.7055	1.08576	1.12312	0.193023	0.852172	0.122991	39	12.583	839.534	387.982	110689	66558	222.512	118.173	0.725877	0.180551	117.902	266.368	16914	45842.1	495.298	216.243	83161	44298.9	492.989	195.89	82581
4	5	1574	0.960715	823	0.123937	0	0.001387	0.001387	0	0	0	0	0.125152	720	239	13.8355	5.8851	0	130	58.5493	8.93082	3.56208	4.67631	0.620674	1.1127	0.205232	0.850251	0.130429	38	12.0028	902.258	394.603	115792	85858.1	237.635	117.167	0.715707	0.160726	28.0367	186.133	3787.5	30247.5	549.706	232.132	89477.5	55149.2	474.842	202.585	76026.5
4	6	2724	1.06639	1359	0.217071	0	0.00094	0.00094	0	0	0	0	0.217807	1063	239	13.5286	6.17907	0	121	66.1092	8.31341	3.65916	4.68582	0.680577	1.14873	0.214414	0.824735	0.135048	36	12.6045	1003.49	413.778	120265	89053	268.386	123.403	0.758346	0.139069	7.62427	56.6676	933	9154.32	610.9	248.051	92506.5	56866.2	617.463	273.216	94547
4	7	2648	1.06997	1421	0.192822	0	0.000872	0.000872	0	0	0	0	0.193526	1146	224	11.9326	6.22253	0	117	54.3996	7.87292	2.52883	4.67765	0.578282	1.20264	0.184679	0.803829	0.126271	35	9.57614	927.85	362.317	105567	60775.2	256.368	109.781	0.761979	0.138441	6.06882	18.9217	727	2670.59	551.718	207.773	80935.5	40186.8	408.731	169.377	60114
4	8	2280	1.08684	1278	0.183881	0	0	0	0	0	0	0	0.183881	1043	234	11.9981	6.50031	0	122	42.965	8.10697	2.29707	4.80137	0.50007	1.20663	0.161936	0.807035	0.112356	36	7.99609	941.968	374.94	116375	65922.9	259.347	111.547	0.737865	0.151078	6.49053	11.2718	817	1652.15	559.674	214.115	86818.5	41490.1	402.16	144.071	61904
4	9	2658	1.07491	1604	0.182045	0	0	0	0	0	0	0	0.182045	1312	242	12.1996	6.54391	0	124	37.718	8.04738	2.26032	4.83874	0.483428	1.20264	0.162027	0.798171	0.119924	36	7.62844	967.639	386.74	118932	66857.7	265.755	114.118	0.750414	0.13996	6.93028	19.3432	882	2233.96	571.865	220.322	89085.5	42943	501.959	184.951	77599.5
4	10	3096	1.10204	1847	0.197618	0	0.000675	0.000675	0	0	0	0	0.198159	1481	224	11.6444	6.39506	0	123	37.2571	8.16754	2.24122	4.81766	0.449146	1.202	0.170634	0.808872	0.116891	36	7.75763	927.492	368.007	114918	60400.9	252.196	109.965	0.767645	0.133356	7.07644	17.0669	908.5	2294.94	548.517	208.414	85701.5	39441	486.09	170.747	75693
4	11	2496	1.05672	1548	0.197674	0	0	0	0	0	0	0	0.197674	1242	249	12.5002	6.54451	0	128	41.9101	8.39418	2.51644	4.87205	0.484748	1.18967	0.169447	0.816187	0.116435	37	8.38237	1053.9	400.415	133392	74934.3	286.866	116.504	0.751719	0.139671	6.99072	10.5798	935.5	1766.33	627.303	230.862	97927	47786.4	490.896	169.15	77976
4	12	3316	1.07092	2010	0.239801	0	0	0	0	0	0	0	0.239801	1528	233	12.0875	6.42312	0	125	38.3713	8.18869	2.33122	4.86545	0.452967	1.202	0.16375	0.805419	0.116015	36	7.71453	1111.49	438.33	138963	77495.1	303.735	127.553	0.75609	0.139832	7.62614	11.9278	992	1576.49	658.967	251.935	102826	49515.5	625.714	214.237	97622.5
4	23	3254	1.20287	1840	0.228261	0	0	0	0	0	0	0	0.228261	1420	245	12.5324	6.57579	0	135	41.6361	8.64026	2.44528	4.9542	0.541132	1.18412	0.164602	0.820323	0.116515	38	8.06495	1121.09	423.793	150294	80133.9	305.168	129.366	0.704172	0.140493	7.89245	18.3965	1108	2424.93	669.032	241.734	109376	49658.5	551.174	193.489	89506
5	2	1589	1.13732	927	0.220065	0	0.001383	0.001383	0	0	0	0	0.221143	722	224	11.2535	6.56503	0	110	40.4657	7.32277	2.21413	4.72923	0.636971	1.26099	0.171292	0.757903	0.143976	33	8.05236	1405.59	693.006	155987	105270	440.157	231.421	0.787995	0.135949	7.96429	18.7022	955	2589.98	820.049	413.059	118975	73057.9	447.493	211.066	66053
5	3	1292	1.15824	745	0.204027	0	0	0	0	0	0	0	0.204027	593	219	11.0577	6.51508	0	111	40.7078	7.44255	2.20326	4.7322	0.67866	1.25976	0.173447	0.767748	0.144731	33	8.06439	1193.23	666.196	135296	110041	381.296	222.188	0.795837	0.158313	9.04235	23.8983	1101	3590.23	683.073	385.179	100964	71037.8	339.342	184.064	50527.5
5	4	1708	1.08976	1079	0.192771	0	0	0	0	0	0	0	0.192771	871	232	11.6072	6.63816	0	115	36.6714	7.62466	2.19505	4.79252	0.552281	1.25067	0.169848	0.774627	0.147798	34	7.47039	1270.18	610.293	147844	91447	403.029	210.229	0.796898	0.125276	11.2801	26.2708	1379.5	3517.69	732.162	341.617	110908	60484.6	436.011	186.047	66726
5	5	1960	1.11231	1209	0.175352	0	0	0	0	0	0	0	0.175352	997	239	11.6636	6.77298	0	122	38.8419	7.78657	2.23932	4.91582	0.550472	1.24838	0.161682	0.77377	0.142737	35	7.72363	1321.82	591.87	162957	96669.8	424.397	204.243	0.788228	0.122797	12.5601	35.9482	1565	4582.08	762.649	332.224	118820	62845.6	454.012	186.5	70534
5	6	1495	1.13964	823	0.119077	0	0	0	0	0	0	0	0.119077	725	254	12.2903	6.79079	0	120	42.4115	7.77245	2.37343	4.86404	0.576551	1.2402	0.173597	0.772224	0.135106	35	8.34194	1143.33	547.52	140695	86329.2	351.969	187.917	0.781555	0.15784	13.2071	45.6545	1661	5921.21	669.159	304.58	102909	55661.6	391.216	179.632	59012
5	7	1922	1.11759	1051	0.11608	0	0	0	0	0	0	0	0.11608	929	236	11.633	6.62081	0	121	60.4124	8.00934	2.16059	4.8304	0.710749	1.21843	0.166507	0.795515	0.118083	35	8.83555	1030.73	452.089	125176	69159.9	295.093	143.123	0.727419	0.15714	8.46229	47.6857	1131	6291.89	602.6	255.196	92741.5	45570	371.564	151.989	57193.5
5	8	2914	1.10249	1670	0.181437	0	0	0	0	0	0	0	0.181437	1367	244	12.2707	6.57858	0	124	36.6604	8.20924	2.26648	4.78964	0.44692	1.20009	0.163063	0.814766	0.116344	36	7.54651	1025.51	424.069	128020	71397	287.249	127.667	0.753743	0.137775	7.27461	29.0528	963	3864.02	605.504	239.87	94855.5	46477	452.593	175.216	70850
5	9	3546	1.13243	2001	0.210895	0	0	0	0	0	0	0	0.210895	1579	237	12.3226	6.34748	0	126	37.3505	8.46264	2.33059	4.75279	0.435482	1.1789	0.168595	0.828925	0.109436	36	7.74651	1058.36	427.489	132755	75169	285.412	126.633	0.7115	0.146119	7.5859	15.5605	991	2505.52	630.905	245.406	99152.5	47977.1	531.733	182.18	84045
5	10	2243	1.08278	1331	0.163787	0	0	0	0	0	0	0	0.163787	1113	252	12.8308	6.4954	0	128	39.7436	8.52358	2.44873	4.77159	0.442672	1.17494	0.16573	0.82828	0.106278	37	8.05078	1052.64	390.428	136017	74023.8	286.457	115.674	0.73191	0.139644	6.91964	20.1541	925	3442.72	625.528	223.953	100599	46972.8	434.85	171.598	69468
5	11	2937	1.13123	1653	0.205082	0	0	0	0	0	0	0	0.205082	1314	245	12.6	6.39423	0	132	40.2638	8.66801	2.44966	4.84005	0.484004	1.16548	0.167447	0.828344	0.103766	37	8.12352	1115.84	381.925	146975	72307.3	300.536	111.072	0.754799	0.130804	7.25161	12.96	985	1984.44	666.573	220.892	106725	46137.7	475.515	163.055	76774
5	12	2717	1.14192	1464	0.220628	0	0	0	0	0	0	0	0.220628	1141	254	12.8608	6.43973	0	130	45.6365	8.60627	2.5123	4.81875	0.534712	1.16944	0.167707	0.827931	0.110206	37	8.4427	980.308	407.015	127525	72524.7	262.614	118.298	0.751905	0.142853	7.46875	10.4466	1011	1673.68	586.093	235.731	94831	46679.8	482.013	181.464	77910
5	23	4670	1.33766	2114	0.172185	0	0	0	0	0	0	0	0.172185	1750	225	11.7614	6.42705	0	139	46.2995	8.73596	2.56671	5.0587	0.627738	1.18354	0.164033	0.811912	0.127249	38	8.57065	1263.78	463.365	176886	91020.7	347.634	145.99	0.695825	0.13831	8.18286	19.9377	1159.5	3575.19	749.622	262.286	125596	55359.4	600.189	220.55	98084.5
6	2	3371	4.02937	1648	0.288228	0	0	0	0	0	0	0	0.288228	1173	358	14.5532	8.61552	0	192	66.0516	9.36296	2.54681	6.44038	0.936858	1.23307	0.13777	0.729952	0.150668	44	9.0728	1540.74	516.335	297758	162480	382.763	130.419	0.704352	0.128285	14.5635	37.7541	3020	9496.89	935.97	303.293	179070	75857.5	750.626	288.223	142888
6	3	3061	1.21322	1927	0.233005	0	0	0	0	0	0	0	0.233005	1478	322	13.1683	8.14403	0	172	52.8628	8.73226	2.25771	6.10571	0.839691	1.25012	0.135331	0.712978	0.15759	41	7.91718	1356.57	514.295	230245	131649	339.378	133.146	0.76079	0.133465	9.96639	38.7379	1903	7255.29	813.168	297.901	146348	67090.9	816.234	256.683	145571
6	4	2951	1.23272	1714	0.264294	0	0	0	0	0	0	0	0.264294	1261	303	12.8193	7.81707	0	158	44.2079	8.55688	2.17015	5.86438	0.666258	1.25316	0.139109	0.72683	0.156323	40	7.27891	1392.52	494.652	221341	111380	355.856	133.711	0.72996	0.131992	7.97024	29.0368	1356	4987.32	828.543	285.653	145022	60508.9	779.324	254.179	134637
6	5	2866	1.10488	1819	0.223749	0	0	0	0	0	0	0	0.223749	1412	270	12.2498	7.25021	0	142	50.3146	8.28406	2.2672	5.43321	0.641182	1.2392	0.154631	0.757613	0.143196	38	8.01806	1110.91	486.838	160816	92942.9	287.51	135.885	0.749899	0.147654	8.0723	25.9248	1226	3847.61	666.119	278.652	111084	53917	658.731	222.934	108274
6	6	3144	1.13082	1911	0.218734	0	0	0	0	0	0	0	0.218734	1493	257	12.3225	6.95835	0	132	39.6641	8.08173	2.2758	5.16628	0.507055	1.23099	0.159343	0.771406	0.134783	37	7.73856	1054.44	417.703	142592	75945.2	278.302	120.678	0.741233	0.138004	7.18003	34.1047	1012.5	4858.95	629.38	236.423	101937	46327.4	627.034	204.043	99124.5
6	7	3936	1.15464	2250	0.219556	0	0	0	0	0	0	0	0.219556	1756	237	11.8656	6.53971	0	129	37.7751	8.27565	2.28661	4.97499	0.478924	1.21047	0.163968	0.798792	0.125338	37	7.62107	1018.59	422.214	131280	73181.8	273.8	122.782	0.738835	0.142365	7.1762	20.6378	966	3006.32	606.406	240.554	96020	46108.5	625.219	194.136	99371.5
6	8	2276	1.12528	1297	0.166538	0	0	0	0	0	0	0	0.166538	1081	254	12.5467	6.59553	0	126	42.0963	8.24522	2.34334	4.8834	0.56334	1.1933	0.167939	0.811151	0.111985	36	8.19577	1016.1	398.254	131012	70587.1	273.722	114.444	0.759398	0.1462	6.9601	14.7765	913.5	2478	600.23	228.808	95812.5	44550.5	445.768	169.286	71073
6	9	2408	1.07365	1491	0.147552	0	0	0	0	0	0	0	0.147552	1271	250	12.6055	6.52175	0	129	38.3228	8.50794	2.35508	4.84239	0.453244	1.17384	0.164868	0.822522	0.110435	37	7.73843	999.158	403.962	127312	68625.8	266.224	116.941	0.780069	0.130292	7.07507	14.1653	941	2104.87	587.289	231.589	93549	44648.6	493.57	184.683	77930.5
6	10	2365	1.10266	1365	0.201465	0	0	0	0	0	0	0	0.201465	1090	264	13.2818	6.52974	0	131	40.9052	8.64112	2.52126	4.85931	0.467673	1.16613	0.16936	0.827516	0.112999	37	8.2681	983.571	379.13	129242	69907.3	264.095	111.381	0.749991	0.135017	6.77451	11.2877	919	1629.14	585.655	216.87	95352	44712.5	451.924	167.892	73125
6	11	2464	1.07272	1431	0.198463	0	0	0	0	0	0	0	0.198463	1147	258	13.0328	6.50451	0	129	39.0804	8.56126	2.37213	4.8125	0.452723	1.16944	0.165999	0.830295	0.107934	37	7.89039	1004.71	390.067	130160	68546.1	271.049	113.649	0.766534	0.135602	7.27872	20.5313	996.5	3569.29	596.155	225.145	95681.5	44493.1	497.595	187.565	79137.5
6	12	2604	1.13495	1487	0.161399	0	0	0	0	0	0	0	0.161399	1247	253	12.8998	6.41856	0	131	42.157	8.58367	2.43493	4.82829	0.544927	1.17494	0.169688	0.828199	0.105452	37	8.3756	1051.06	393.772	137554	71863.2	284.278	114.625	0.7505	0.141866	6.91054	13.8223	941.5	1974.48	627.183	225.727	100642	46273.9	423.894	156.785	68788
6	23	4330	1.38902	2241	0.208835	0	0	0	0	0	0	0	0.208835	1773	235	12.208	6.45613	0	135	40.5687	8.61546	2.45811	4.92183	0.484147	1.18113	0.164402	0.82168	0.116741	38	8.051	1203.48	446.009	161674	83740.3	327.05	136.421	0.685498	0.144291	8.40385	19.3428	1157	2719.4	714.343	253.926	117508	52354.3	593.179	207.813	96756
7	2	2038	1.1098	1269	0.239559	0	0	0	0	0	0	0	0.239559	965	420	21.6645	6.77441	0	230	85.2325	14.5061	5.11141	5.08918	0.547937	0.881437	0.188503	0.935606	0.078625	57	16.4896	1011.36	339.869	229550	126376	248.982	89.869	0.734329	0.107406	7.53612	17.0308	1794	3886.78	624.915	204.297	152005	73601	610.464	207.419	146315
7	3	2439	1.11982	1360	0.281618	0	0.001024	0.001024	0	0	0.001025	0.001025	0.283088	975	423	22.7201	6.665	0	225	91.9181	14.6404	5.7076	4.95438	0.518443	0.859177	0.197453	0.940372	0.08243	57	18.2766	857.201	339.195	191195	121130	202.385	88.7594	0.746427	0.125485	7.83056	17.5739	1816	4209.92	537.003	204.462	131821	72843	673.748	243.431	162679
7	4	2363	1.11615	1352	0.27145	0	0.00203	0.00203	0	0	0	0	0.272929	983	434	23.0424	6.74043	0	215	91.1314	14.1083	5.48879	4.96184	0.654922	0.86752	0.202383	0.935898	0.08209	56	18.3374	1026.9	359.778	218841	130022	250.036	96.1538	0.746641	0.123437	7.27891	23.8967	1633	5393.38	644.733	214.203	150698	77098.2	700.353	242.398	162207
7	5	2875	1.13633	1464	0.311475	0	0.001984	0.001984	0	0	0	0	0.312842	1006	411	22.4581	6.68142	0	193	82.3922	12.8848	5.20795	4.89599	0.495752	0.913605	0.203137	0.925985	0.0784	51	16.9025	1010.7	432.628	194208	142421	242.101	111.808	0.75392	0.114969	7.82383	20.7472	1635	4171.88	634.188	260.961	137594	86105.3	704.307	239.705	152925
7	6	2849	1.19112	1307	0.316756	0	0	0	0	0	0	0	0.316756	893	356	19.2256	6.63074	0	171	66.2268	11.4113	4.09661	4.84297	0.559678	1.00609	0.198709	0.902894	0.090211	46	13.6882	1035.44	417.724	178808	109803	253.917	111.209	0.754599	0.130508	7.14286	17.9899	1285	3201.87	641.152	249.109	127132	68953.3	548.122	199.589	107384
7	7	3150	1.11812	1729	0.283979	0	0	0	0	0	0	0	0.283979	1238	289	15.0821	6.47377	0	146	49.6894	9.68579	2.92361	4.82216	0.555066	1.10091	0.178042	0.867114	0.096055	41	9.83186	970.581	373.381	142181	78593.1	250.85	104.392	0.756466	0.131524	7.08559	15.974	1080.5	2237.93	591.693	217.616	104240	49973.2	586.133	204.172	101422
7	8	2641	1.10505	1504	0.197473	0	0	0	0	0	0	0	0.197473	1207	278	14.3078	6.51265	0	137	43.6298	9.11528	2.68796	4.81058	0.445253	1.13188	0.169293	0.849526	0.096445	39	8.77439	1031.83	387.449	141047	75781.9	267.724	111.234	0.745694	0.136896	7.18487	12.383	1026	2078.12	620.531	224.712	104070	48189.9	510.855	176.035	85252
7	9	2729	1.07323	1638	0.19475	0	0.000758	0.000758	0	0	0	0	0.19536	1318	260	13.0884	6.47267	0	131	42.2393	8.71283	2.61125	4.78885	0.477081	1.14892	0.172061	0.836341	0.109803	37	8.68289	857.434	382.686	112803	66997.6	226.275	109.587	0.760601	0.139291	6.81143	10.5376	937	1437.24	514.007	221.352	83690	43868.9	505.116	187.704	82397
7	10	2059	1.10942	1201	0.162365	0	0	0	0	0	0	0	0.162365	1006	249	12.7582	6.40642	0	132	40.4307	8.74526	2.50074	4.79915	0.452222	1.16355	0.166847	0.833776	0.112527	38	8.16403	1014.12	395.323	135674	74808.4	273.013	115.632	0.733915	0.144313	6.69828	12.912	926	1754.48	603.731	225.208	99772	47809.2	395.054	149.84	64554
7	11	2629	1.14543	1459	0.169294	0	0.000825	0.000825	0	0	0	0	0.169979	1211	254	12.9345	6.43461	0	132	41.0053	8.68565	2.50665	4.82604	0.441679	1.16379	0.166169	0.8327	0.106786	38	8.32541	961.213	364.086	127254	65882.9	256.374	107.028	0.752261	0.135087	6.93396	11.8998	958	1898.86	575.551	208.007	94005	42266.2	413.689	154.649	68200
7	12	3281	1.15567	1841	0.222162	0	0	0	0	0	0	0	0.222162	1432	249	12.8643	6.36329	0	133	59.3708	8.86246	2.48705	4.8075	0.63294	1.15667	0.170559	0.840788	0.106901	38	9.35642	1066.16	408.04	141009	72988.5	285.88	118.493	0.763709	0.145695	7.28472	12.7697	1000	1851.8	639.41	234.61	103645	47235.1	495.626	178.288	81391
7	23	5106	1.39666	2277	0.205094	0	0	0	0	0	0	0	0.205094	1810	237	12.3206	6.50719	0	137	41.8049	8.73467	2.4517	4.99001	0.504943	1.18489	0.16291	0.820995	0.115395	38	8.0139	1281.95	432.563	176492	86287.4	349.969	134.154	0.66311	0.133099	7.90521	12.4138	1122	1841.56	766.232	246.757	126393	52774.2	551.696	177.991	91529.5
8	2	3747	1.15576	1550	0.272903	0	0	0	0	0	0.000887	0.000887	0.273548	1126	288	16.3183	6.26436	0	128	46.803	8.58359	2.78247	4.77525	0.515758	1.15454	0.181766	0.830811	0.111862	37	9.39684	1025.9	365.894	131189	72515.5	269.768	107.992	0.732493	0.130518	5.81818	23.7168	805	3359.02	635.034	217.509	98100	45970.9	472.308	169.417	72752
8	3	3158	1.1116	1409	0.227111	0	0.000918	0.000918	0	0	0	0	0.227821	1088	293	16.3288	6.28211	0	127	47.7989	8.51153	2.72139	4.7705	0.533133	1.1588	0.182566	0.828307	0.108265	37	9.38071	1007.07	409.678	127926	75249.9	264.929	118.917	0.756896	0.133346	6.37245	27.7167	873.5	4152.81	623.128	242.219	96015.5	48290.1	500.863	201.61	76878.5
8	4	3485	1.15202	1441	0.258848	0	0.000936	0.000936	0	0	0	0	0.259542	1067	297	16.3535	6.33173	0	126	46.3643	8.47073	2.69884	4.7821	0.538966	1.15743	0.178126	0.826911	0.107362	37	9.3224	968.829	377.921	122352	70044.9	253.086	110.798	0.735453	0.133649	5.89474	25.663	801	3731.05	596.854	223.229	92269	44680.5	453.548	170.424	70825
8	5	3420	1.0971	1580	0.248734	0	0.000842	0.000842	0	0	0	0	0.249367	1186	296	16.1293	6.35464	0	128	43.7188	8.56895	2.67829	4.76926	0.532097	1.16239	0.177595	0.831479	0.103618	37	9.02375	1006.43	410.109	129226	76266.8	262.314	116.919	0.755968	0.134571	6.42404	23.1293	875.5	3414.32	621.072	242.789	96683	49453.3	537.665	202.73	83447
8	6	2474	1.11584	1158	0.251295	0	0.001153	0.001153	0	0	0	0	0.252159	866	305	15.9682	6.50026	0	131	41.6738	8.69258	2.49028	4.81396	0.48773	1.15918	0.168371	0.830551	0.110223	38	8.37308	1001.44	402.298	132218	72781.8	260.124	115.047	0.769765	0.134408	6.71215	26.0088	938	3027.38	615.662	236.463	97021.5	46443.1	470.304	199.466	74351.5
8	7	2758	1.07132	1339	0.235997	0	0	0	0	0	0	0	0.235997	1023	313	16.2921	6.55886	0	133	42.4112	8.76274	2.50408	4.86379	0.500145	1.15918	0.168837	0.830884	0.103412	38	8.4713	970.102	398.269	128944	71483.8	249.605	113.691	0.758377	0.138434	6.14095	22.6427	866	3283.78	595.986	231.06	94966.5	45728.1	479.548	185.431	76375.5
8	8	3244	1.11944	1678	0.228248	0	0	0	0	0	0	0	0.228248	1295	282	14.4915	6.51487	0	135	42.103	8.81879	2.53006	4.86589	0.458992	1.16315	0.16625	0.833018	0.098849	38	8.35948	1094.44	422.092	149684	79132	286.521	120.675	0.739983	0.132743	6.67618	16.03	945	2622.6	666.114	244.839	108746	49843.9	541.915	193.311	87561.5
8	9	2292	1.07703	1402	0.161198	0	0	0	0	0	0	0	0.161198	1176	257	12.9148	6.52787	0	134	40.3017	8.71249	2.38335	4.85879	0.506445	1.16944	0.16657	0.831734	0.101453	38	7.98795	1018.07	417.88	134818	75358.4	272.122	120.488	0.74854	0.141309	6.62419	18.5171	931.5	2503.81	604.136	239.763	98194.5	47858.9	504.601	174.292	82836.5
8	10	2429	1.08056	1516	0.172823	0	0	0	0	0	0	0	0.172823	1254	249	12.6747	6.46548	0	130	40.2997	8.53108	2.41219	4.86018	0.462056	1.17702	0.161811	0.823021	0.106583	37	7.9695	1060.19	396.069	138403	74297.5	284.576	117.057	0.758447	0.126383	6.98182	14.12	951	2166.86	632.225	226.708	100871	46726.5	503.477	171.955	80913
8	11	2490	1.09205	1559	0.180885	0	0	0	0	0	0	0	0.180885	1277	247	12.7363	6.38601	0	130	38.0272	8.59897	2.39219	4.81034	0.417761	1.16576	0.16553	0.831174	0.110947	37	7.78059	994.871	395.165	131618	69143.8	269.679	116.757	0.744185	0.137078	7.15332	13.9633	963.5	1934.22	591.797	226.451	96067.5	44939.5	510.455	175.607	82573
8	12	2799	1.19945	1516	0.191293	0	0	0	0	0	0	0	0.191293	1226	249	12.7778	6.44576	0	133	59.2803	8.65212	2.59609	4.87172	0.634298	1.17319	0.167519	0.824837	0.111806	38	8.96331	1105.31	415.047	148799	81932.6	298.325	120.011	0.75158	0.129537	7.20619	13.7852	984	2390.69	660.425	239.397	107197	51358.1	440.805	174.587	71327
8	13	2730	1.25863	862	0.197216	0	0	0	0	0	0	0	0.197216	692	219	12.5006	5.86472	0	102	37.3027	7.36948	2.24833	4.38041	0.550875	1.21203	0.182126	0.802851	0.124795	32	8.05159	715.644	302.971	71237	46219.3	200.796	94.6453	0.724785	0.152188	6.68	16.9537	692	2105.19	432.873	175.266	58150	30842.6	277.09	117.338	37715.5
8	14	2721	1.2133	930	0.170968	0	0	0	0	0	0	0	0.170968	771	222	12.7448	5.93202	0	104	33.3529	7.49025	2.26472	4.42164	0.41984	1.2161	0.18413	0.808806	0.120753	33	7.83913	780.045	324.362	82540	49153	219.042	100.961	0.730408	0.147738	6.7551	13.9469	726	1666.95	472.379	186.908	66455	34055.1	270	109.625	37540
8	15	2144	1.23361	666	0.162162	0	0.001792	0.001792	0	0	0	0	0.163664	557	234	12.964	5.97507	0	107	86.6983	7.65723	2.59862	4.43936	0.743039	1.20009	0.191684	0.814177	0.120737	33	9.88945	862.127	333.608	91242.5	53358.9	241.241	104.043	0.702509	0.154846	7.24876	8.701	803	1411.31	524.623	192.138	72686.5	35218.3	237.487	100.273	33411
8	16	1605	1.1996	579	0.146805	0	0	0	0	0	0	0	0.146805	494	256	14.1878	6.08697	0	113	39.6089	7.97885	2.30546	4.50469	0.540995	1.17008	0.180295	0.829288	0.110958	35	8.11177	823.834	347.749	92547	53403.8	224.776	103.247	0.736109	0.154938	7.25743	12.2202	862	1637.44	501.113	199.422	73105	36655.7	279.369	123.389	41762
8	17	2618	1.14128	1176	0.223639	0	0.001095	0.001095	0	0	0	0	0.22449	912	264	14.258	6.24192	0	125	42.2974	8.52719	2.5978	4.67614	0.507858	1.16018	0.17928	0.835219	0.105848	37	8.66355	1045.67	428.432	132621	74517.1	282.871	125.006	0.754704	0.14134	8.22625	13.3277	1076	2194.79	631.079	250.658	100176	48971.5	359.339	152.444	55704
8	18	2415	1.18079	1160	0.189655	0	0	0	0	0	0	0	0.189655	940	278	14.1167	6.55827	0	132	40.8895	8.74194	2.4909	4.8108	0.484813	1.15406	0.168659	0.837626	0.105388	38	8.17118	1007.77	427.452	133082	76710.4	265.616	122.3	0.750339	0.145239	8.82979	24.5864	1220	3349.33	606.945	248.454	97918	49514.2	390.122	156.857	63369
8	19	2366	1.14859	1266	0.205371	0	0	0	0	0	0	0	0.205371	1006	263	13.2872	6.5504	0	133	41.388	8.75202	2.57307	4.84843	0.475174	1.15406	0.168278	0.834315	0.110415	38	8.44797	1091.5	481.591	148934	84889.2	289.118	138.37	0.759081	0.155272	8.57379	20.3969	1187.5	2530.1	653.191	279.303	108316	55217.6	434.753	173.645	71145
8	20	3341	1.15788	1861	0.220849	0	0	0	0	0	0	0	0.220849	1450	251	13.0105	6.43079	0	134	39.475	8.80466	2.41555	4.87811	0.416577	1.15871	0.157922	0.831287	0.104781	38	7.81629	1121.82	469.908	152530	86311.2	301.919	134.173	0.754612	0.125897	9.18605	17.5478	1279	2459.92	668.655	271.902	110153	55236.9	599.236	202.868	98146
8	21	2846	1.14291	1643	0.166768	0	0	0	0	0	0	0	0.166768	1369	256	12.8946	6.56686	0	132	40.2164	8.64641	2.46127	4.87527	0.466612	1.17494	0.163863	0.823855	0.108465	37	8.02717	1136.26	449.129	150434	82497.9	306.513	133.09	0.735061	0.143404	8.7006	9.63456	1191.5	1371.12	680.562	259.118	110078	52810.8	557.079	183.31	89674
8	22	3195	1.2099	1759	0.195566	0	0	0	0	0	0	0	0.195566	1415	250	12.8236	6.53572	0	131	40.7766	8.55122	2.50468	4.86147	0.447755	1.17494	0.168178	0.825469	0.109028	37	8.15243	1213.66	454.544	160084	85718.1	330.896	133.898	0.763437	0.13441	7.72165	11.6563	1065	1666.98	717.781	261.78	116097	54552.5	558.973	186.697	90870
8	23	2679	1.22204	1449	0.174603	0	0	0	0	0	0	0	0.174603	1196	261	13.1466	6.722	0	139	43.2954	8.87296	2.59063	4.96591	0.460467	1.17024	0.163786	0.830635	0.110216	38	8.39005	1230.21	431.16	167802	89243.6	333.18	126.499	0.729593	0.138101	8.0566	12.748	1153	1958.61	732.507	249.63	120394	55186.6	458.153	157.257	77475
9	2	4106	1.16578	1766	0.287089	0	0	0	0	0	0	0	0.287089	1259	282	15.8586	6.24174	0	131	47.934	8.77051	2.82777	4.80994	0.520239	1.1539	0.182155	0.836797	0.105426	38	9.5739	1216.05	408.274	159958	88014.9	316.327	121.064	0.72082	0.134496	6.23257	26.8319	874	3987.84	754.146	243.244	117781	54192.7	508.71	186.922	80094.5
9	3	4159	1.19339	1645	0.235258	0	0	0	0	0	0	0	0.235258	1258	271	15.361	6.16832	0	128	51.0307	8.63084	2.88362	4.76795	0.619626	1.15394	0.185204	0.831505	0.108015	37	10.0786	959.649	381.5	123245	78897.6	249.354	114.96	0.730139	0.138645	6.51908	30.2007	893	4739.92	593.484	224.092	92166	48865.7	443.157	172.477	68551
9	4	3398	1.14197	1422	0.246835	0	0.000934	0.000934	0	0	0	0	0.247539	1070	291	16.0693	6.31854	0	127	44.9325	8.60197	2.68409	4.7423	0.496204	1.16315	0.180917	0.83278	0.111469	37	9.08478	1035.69	384.618	133245	75490.1	271.558	112.309	0.746045	0.130233	6.52917	38.0747	898.5	4923.22	639.24	226.785	99433.5	47263.2	463.806	171.134	72236.5
9	5	3421	1.22382	1491	0.257545	0	0	0	0	0	0	0	0.257545	1107	301	16.7031	6.31036	0	127	43.6821	8.57946	2.63591	4.73186	0.426009	1.14892	0.178121	0.83542	0.102736	37	9.02273	1038.13	374.364	131304	76222.2	270.305	106.304	0.743379	0.128198	6.34021	30.4793	847	4346.53	638.23	221.747	97836	47673.8	496.14	179.184	77153
9	6	4247	1.16334	1759	0.25867	0	0.000767	0.000767	0	0	0.001535	0.001535	0.260375	1301	295	16.1676	6.32025	0	127	45.1456	8.50131	2.48105	4.77707	0.538526	1.15667	0.173892	0.827124	0.103283	37	8.93199	989.685	401.146	126442	77992.1	253.824	114.105	0.755454	0.131854	7.31858	28.8699	1003	4194.67	612.319	238.797	94600	48285.6	522	203.27	80974
9	7	2579	1.09976	1265	0.206324	0	0	0	0	0	0	0	0.206324	1004	302	15.7562	6.48182	0	134	43.0643	8.74961	2.6118	4.85488	0.47006	1.15406	0.17209	0.832917	0.101692	38	8.72515	1131.67	414.851	149866	80746.2	294.908	118.252	0.731594	0.142776	6.81081	21.1682	965	2967.01	690.316	243.185	109928	50960.4	476.018	185.099	76460
9	8	3619	1.09527	1895	0.226913	0	0	0	0	0	0	0	0.226913	1465	276	14.4746	6.43513	0	132	39.6062	8.73069	2.4929	4.80898	0.444449	1.16239	0.173437	0.834375	0.100477	37	8.29867	1067.72	402.161	140995	76679.7	278.501	116.652	0.705008	0.141343	7.1634	16.5823	989	2525.94	648.94	232.089	104282	48969.4	633.413	212.912	101411
9	9	2873	1.08402	1662	0.2142	0	0	0	0	0	0	0	0.2142	1306	263	13.5432	6.48991	0	132	47.592	8.63956	2.48447	4.84251	0.559626	1.15667	0.172958	0.827407	0.107593	38	8.47185	1046.93	463.025	139258	81217.7	278.852	132.609	0.764262	0.15133	7.21014	23.1265	998	3489.07	628.164	267.133	102912	52513.3	615.099	222.687	98555
9	10	3202	1.09519	1904	0.216912	0	0	0	0	0	0	0	0.216912	1491	254	12.962	6.43515	0	131	40.9606	8.61333	2.46636	4.8143	0.492914	1.16613	0.166542	0.828342	0.107236	37	8.28804	1013.68	410.839	132202	74463.2	266.705	120.556	0.723222	0.144889	7.23176	17.4612	989	2510.41	606.215	235.821	97631.5	47037.7	585.625	200.46	94366
9	11	2903	1.09257	1736	0.209677	0	0	0	0	0	0	0	0.209677	1372	251	12.9904	6.42386	0	132	40.3865	8.68097	2.50863	4.83453	0.445544	1.16493	0.170407	0.831498	0.109334	37	8.23099	1016.24	414.393	136269	75408.3	272.468	122.02	0.72888	0.140707	7.59091	15.4972	1044	2383.95	608.855	237.445	99592	48114.2	556.664	190.232	90486
9	12	2347	1.13105	1286	0.166407	0	0	0	0	0	0	0	0.166407	1072	249	12.863	6.43516	0	130	40.1349	8.6021	2.46926	4.82073	0.47558	1.17702	0.172443	0.826255	0.113098	37	8.22568	1017.21	406.712	133072	71107.9	274.955	118.957	0.758207	0.144376	7.19337	16.9969	956	2413.66	605.489	234.288	97336	46004.3	409.71	150.053	66196
9	13	6652	1.08772	2361	0.168996	0	0	0	0	0	0	0	0.168996	1962	201	11.2081	6.16714	0	161	78.5214	9.0838	3.73772	5.62604	1.01614	1.17485	0.200475	0.78432	0.15477	42	13.4293	1130.28	456.868	183016	99190.8	296.148	150.347	0.620824	0.128009	6.74825	15.8147	1141	2812.39	728.309	267.326	130382	59605.7	208.647	190.49	39026.5
9	14	2906	1.156	849	0.195524	0	0.001464	0.001464	0	0.001466	0.001466	0.001466	0.19788	681	234	12.9471	6.06175	0	105	116.239	7.58199	3.50829	4.50165	1.25195	1.15355	0.296875	0.80785	0.127627	34	18.4715	708.417	374.729	77036	60618.2	180.246	119.424	0.652578	0.253762	5.78632	10.3144	636.5	1440.05	454.494	212.796	64875	38631.2	211.695	129.663	29738
9	15	2113	1.16983	837	0.169654	0	0	0	0	0	0	0	0.169654	695	227	12.8093	5.87044	0	109	40.1525	7.74087	2.46155	4.45913	0.559026	1.19537	0.203679	0.810494	0.113947	34	9.3039	855.864	359.335	92250	54892.3	238.721	111.931	0.71955	0.163925	7.26087	12.3355	825	1774.77	514.335	206.818	73500	37389.4	332.13	147.268	47653
9	16	2944	1.21513	1106	0.195298	0	0	0	0	0	0	0	0.195298	890	248	14.0828	6.00135	0	114	35.1816	8.10297	2.35147	4.47067	0.436195	1.16583	0.179664	0.830643	0.105087	35	7.89649	919.478	358.554	104316	60958.4	252.158	106.787	0.738557	0.148911	7.76005	12.8831	910	1759.79	556.002	209.907	82562	40695.4	345.678	140.314	50639
9	17	2629	1.14184	1212	0.167492	0	0	0	0	0	0	0	0.167492	1009	268	13.9473	6.38594	0	126	41.4569	8.50817	2.60891	4.68863	0.429984	1.16548	0.169041	0.834228	0.102531	36	8.6484	974.919	400.696	122078	73405.8	263.831	118.917	0.749569	0.143919	8.45411	21.4059	1102	4597.94	586.601	228.904	91764	46665	370.169	141.846	57467
9	18	3132	1.154	1730	0.221387	0	0	0	0	0	0	0	0.221387	1347	256	13.0286	6.46537	0	134	41.6645	8.78089	2.46371	4.86587	0.483825	1.16493	0.163705	0.833001	0.104537	38	8.19689	1186.43	417.883	158483	79624.4	320.865	121.465	0.75856	0.128706	9.11981	10.6127	1260.5	1710.38	700.438	241.826	115106	50455.9	541.686	185.759	89292
9	19	3901	1.27588	1905	0.220997	0	0	0	0	0	0	0	0.220997	1484	246	12.7295	6.42513	0	131	40.7991	8.57182	2.49623	4.86495	0.455826	1.17402	0.161703	0.825374	0.107679	37	8.11786	1238.97	436.925	164781	84439	335.001	128.135	0.728309	0.134495	9.18248	12.6349	1254	1767.55	744.84	252.115	119774	53456.8	554.842	181.982	89842
9	20	3061	1.19452	1736	0.202765	0	0	0	0	0	0	0	0.202765	1384	251	12.8473	6.54965	0	138	40.7498	8.88784	2.43371	4.92215	0.460591	1.17325	0.164292	0.8354	0.106731	38	8.07644	1321.9	466.663	182504	91356.1	359.646	136.344	0.712215	0.133356	9.56115	15.5269	1348	2046.56	787.455	272.672	130957	57161.2	624.836	200.754	103168
9	21	3312	1.20521	1777	0.227912	0	0.000729	0.000729	0	0	0	0	0.228475	1371	258	13.3216	6.50517	0	133	43.0123	8.72352	2.57217	4.87089	0.480431	1.16493	0.171402	0.827853	0.10784	38	8.49559	1096.97	460.645	147948	89420	295.648	133.527	0.750613	0.137018	8.67159	10.4568	1182	1803.12	657.115	265.922	108948	56881.9	570.124	202.629	93577
9	22	3552	1.18172	1993	0.215253	0	0	0	0	0	0	0	0.215253	1564	257	13.0882	6.52907	0	133	42.5926	8.70707	2.57398	4.84653	0.467335	1.17024	0.168058	0.831438	0.112322	37	8.41967	1221.87	482.042	161686	92797.5	330.335	141.745	0.718312	0.145246	7.87363	13.3241	1078	1828.73	726.016	279.202	118891	58117.9	629.547	197.235	102510
9	23	3437	1.24321	1823	0.212836	0	0	0	0	0	0	0	0.212836	1435	258	13.1915	6.61951	0	144	43.9853	9.01056	2.5842	5.08796	0.49704	1.16944	0.164101	0.826939	0.114537	39	8.40404	1428.63	462.993	207514	99101.6	392.515	140.296	0.660403	0.129692	8.50427	15.8606	1247	2560.04	847.871	266.722	145292	60077.4	552.45	182.871	92822
10	12	3225	1.13103	1837	0.236255	0	0	0	0	0	0	0	0.236255	1403	255	12.9846	6.44853	0	131	39.745	8.66115	2.42758	4.82203	0.445821	1.16897	0.165533	0.827839	0.108854	37	8.02746	1075.79	419.143	140447	75176.6	289.677	121.694	0.758311	0.125167	7.16923	16.1034	977	2277.3	639.923	240.421	103768	48540.6	470.741	165.761	76169
10	23	5144	1.48782	2495	0.182766	0	0	0	0	0	0	0	0.182766	2039	223	11.8779	6.35505	0	136	40.4023	8.6522	2.38165	4.97122	0.521305	1.18996	0.161593	0.818236	0.123254	38	7.8028	1364.71	482.002	186040	90403.2	375.307	151.296	0.659131	0.138147	8.46011	22.7553	1183	2566.64	806.829	272.298	134070	55711.1	628.716	209.484	102821
11	12	2281	1.07111	1382	0.172938	0	0.000875	0.000875	0	0	0	0	0.173661	1142	251	12.8552	6.45492	0	132	42.6833	8.69459	2.40957	4.83865	0.548832	1.16548	0.169215	0.832138	0.112188	38	8.11817	1044.92	420.875	136393	73811.2	281.956	123.65	0.765186	0.13807	7.12134	32.2755	982	4002.19	617.333	241.526	100310	47251.9	465.646	174.498	75428
11	23	6140	1.47054	2599	0.186225	0	0	0	0	0	0	0	0.186225	2115	214	11.497	6.32355	0	138	43.9707	8.68109	2.44481	5.03517	0.616009	1.20009	0.161486	0.810662	0.127973	38	8.16858	1271.71	467.467	177736	89892.9	348.648	147.169	0.671756	0.130507	8.20559	15.401	1154	2264.53	758.357	264.714	127161	55420.2	573.2	199.926	92992.5
12	12	2432	1.09821	1500	0.186667	0	0	0	0	0	0	0	0.186667	1220	246	12.6718	6.39945	0	130	39.1616	8.5901	2.44542	4.79796	0.443741	1.17319	0.166571	0.829107	0.108869	37	7.98912	1066.62	403.809	139786	75657	286.887	120.295	0.675305	0.143587	7.48474	20.5082	1008.5	3235.4	634.433	231.449	102408	48066.5	488.623	166.286	79701.5
12	23	2252	1.129	1353	0.168514	0	0	0	0	0	0	0	0.168514	1125	251	12.39	6.7077	0	137	43.494	8.66898	2.5081	5.01158	0.560045	1.18255	0.167009	0.816876	0.125031	38	8.31619	1189.29	441.556	164488	82902	325.61	138.419	0.708397	0.137811	7.66019	17.9604	1077.5	2404.05	706.638	249.632	116790	51599.5	459.73	165.043	74822.5
13	12	2519	1.15651	1415	0.203534	0	0	0	0	0	0	0	0.203534	1127	241	12.4214	6.38771	0	128	42.0432	8.45031	2.49742	4.78664	0.504938	1.17483	0.168349	0.826399	0.111108	37	8.27971	969.248	403.421	124542	73685.7	261.875	117.191	0.753827	0.146452	7.15909	13.6247	957	1959.77	579.15	233.813	92718	47341.4	423.173	157.776	67527
13	23	4763	1.28091	2216	0.208935	0	0	0	0	0	0	0	0.208935	1753	226	11.7659	6.49651	0	145	47.594	8.80138	2.46202	5.18129	0.743106	1.20166	0.161479	0.80186	0.137424	39	8.47067	1217.72	444.893	176392	82755.5	337.763	140.855	0.692648	0.127577	7.50725	12.5318	1100	2024.41	729.036	252.362	123404	50590.6	517.033	233.202	85922
14	12	2352	1.08641	1416	0.208333	0	0	0	0	0	0	0	0.208333	1121	250	12.8227	6.4182	0	130	39.3137	8.62841	2.4654	4.784	0.430364	1.16583	0.169385	0.832793	0.103904	37	8.14536	997.354	401.88	129356	69611.9	270.807	118.055	0.75671	0.133115	7.41534	14.6409	1002	2469.23	590.638	231.413	96205.5	45378.9	469.946	162.191	75033.5
14	23	4433	1.29961	2105	0.222328	0	0	0	0	0	0	0	0.222328	1637	233	12.3039	6.35983	0	133	42.108	8.55921	2.411	4.9188	0.548091	1.18783	0.163363	0.820533	0.119263	37	8.03704	1190.18	442.927	158319	81217.1	321.594	136.345	0.704878	0.13661	8.07071	13.5267	1111	1981.46	710.422	252.954	115218	50938.4	516.262	182.256	83239
15	12	1634	1.10167	998	0.149299	0	0	0	0	0	0	0	0.149299	849	251	12.6535	6.48927	0	130	38.8681	8.61515	2.41859	4.80455	0.470862	1.16833	0.168997	0.827797	0.108546	37	7.98537	1012.6	406.949	131291	75226.3	273.749	121.261	0.748555	0.144129	7.47989	12.367	1015	1718.18	600.895	230.778	96522.5	47904.5	412.325	142.359	66849
15	23	5149	1.20476	2428	0.238056	0	0	0	0	0	0.001081	0.001081	0.23888	1848	227	11.6414	6.53218	0	142	46.9292	8.70063	2.48096	5.08135	0.7198	1.19129	0.165029	0.80407	0.135281	39	8.45173	1167.26	459.992	166389	85572.7	320.82	146.826	0.687168	0.13949	7.5566	13.3798	1080	1959.28	700.207	257.671	117950	51911.6	462.674	210.571	75667
Barcode	Exp3_A
Row	Column	Nuclei initially segmented, Total Nr	Membrane image pixels above (membrane median intensity*0.8)/Membrane area	Cells initially segmented, Total Nr	Cell removed by clustering, Fraction	Cells removed by area, Fraction	Cells removed by width, Fraction	Cell removed by area or width, Fraction	Cells removed by focus, Fraction	Cells removed by Nucleoid cluster area, Fraction	Cells removed by Nucleoid cluster width, Fraction	Cells removed by Nucleoid cluster area or width, Fraction	Cells removed from initial segmentation, Fraction	Cells remaining after all filtering steps, Total Nr	Cells initially segmented Area, Median	Cells initially segmented Length, Median	Cells initially segmented Width, Median	Dead nuclei, Fraction	Nuclei area, Median	Nuclei area, SD	Nuclei Length, Median	Nuclei Length, SD	Nuclei Width, Median	Nuclei Width, SD	Nuclei Shapefactor, Median	Nuclei Shapefactor, SD	Nuclei eccentricity, Median	Nuclei eccentricity, SD	Nuclei perimeter, Median	Nuclei perimeter, SD	Nuclei pix intensity, Median Mean	Nuclei pix intensity, SD Mean	Nuclei pix intensity, Median Sum	Nuclei pix intensity, SD Sum	Nuclei pix intensity, Median SD	Nuclei pix intensity, SD SD	Nuclei contrast, Median	Nuclei contrast, SD	Nuclei T1 intensity, Median Mean	Nuclei T1 intensity, SD Mean	Nuclei T1 intensity, Median Sum	Nuclei T1 intensity, SD Sum	Nuclei rim nuc intensity, Median Mean	Nuclei rim nuc intensity, SD Mean	Nuclei rim nuc intensity, Median Sum	Nuclei rim nuc intensity, SD Sum	Nuclei rim mem intensity, Median Mean	Nuclei rim mem intensity, SD Mean	Nuclei rim mem intensity, Median Sum
2	2	937	18.3969	170	0.094118	0	0	0	0	0	0	0	0.094118	154	227	13.0193	5.67247	0	101	67.152	7.90199	3.07881	4.5766	1.29941	0.752944	0.358177	0.831436	0.138377	40	19.5596	69.5	340.983	9398	61209.8	11.404	100.199	0.137731	0.338421	4.09091	329.848	377	55361.6	60.0452	192.532	12888	39660	7.94643	257.553	1687
2	3	672	15.4878	147	0.108844	0	0	0	0	0	0	0	0.108844	131	247	13.4296	5.85848	0	109	89.0035	8.26043	3.11531	4.65506	1.54886	0.821522	0.350038	0.827832	0.15239	41	18.3155	125.589	425.882	18784.5	75262.5	25.7568	124.341	0.31185	0.341704	10.1282	373.616	1210	61491.2	88.8572	244.606	18416	49336.7	14.2755	234.604	3313
2	4	822	15.1893	139	0.028777	0	0	0	0	0	0	0	0.028777	135	221	13.0364	5.73128	0	93	113.328	7.79766	3.19579	4.58897	1.7432	0.650626	0.353373	0.812557	0.152993	41	23.2411	70.0741	332.642	8230	55913.3	9.705	97.6813	0.132134	0.328165	8.66129	475.734	715	78336.2	60.8868	188.012	12233	37437.5	11.6233	229.19	2215
2	5	687	11.977	136	0.080882	0	0	0	0	0	0	0	0.080882	125	245	13.4777	5.73967	0	106	153.401	8.17515	3.60568	4.61776	1.97937	0.790588	0.350488	0.826841	0.145204	41	29.6146	91.1167	399.095	13867	73144.9	15.4556	112.587	0.212732	0.346946	13.4444	477.489	1232	77925.1	73.1333	229.251	15514	46852.6	17.7511	239.348	3405
2	6	479	10.0454	212	0.075472	0	0	0	0	0	0	0	0.075472	196	252	14.3553	5.82369	0	133	127.325	9.05879	3.83733	4.65878	1.50512	1.00609	0.295113	0.852838	0.137105	41	27.3931	670.076	495.049	89823	86939	173.543	145.075	0.741623	0.299778	185.189	372.067	24653	63649.4	409.23	286.973	70371	57781.5	344.404	236.519	60821
2	7	979	1.11945	372	0.27957	0	0	0	0	0	0	0	0.27957	268	291	15.804	6.4999	0	122	68.8526	8.4332	3.78388	4.68783	0.838374	1.11844	0.230334	0.829064	0.132143	37	14.0409	1037.09	448.981	128834	98591.9	276.917	132.618	0.763214	0.15932	15.1438	85.7127	1926	12869.6	659.029	277.336	100853	64544.6	325.293	186.188	51042
2	8	1097	1.04354	400	0.1325	0	0	0	0	0	0	0	0.1325	347	217	10.9972	6.47508	0	110	51.069	7.60473	2.40791	4.6744	0.840143	1.18295	0.270368	0.784745	0.138384	34	12.7023	742.961	444.07	84554	67072.1	210.169	137.898	0.7567	0.252407	11.6559	18.8239	1345	2152.66	445.609	251.66	65986	44681.2	170.327	149.912	25565
2	9	1193	1.04116	542	0.107011	0	0	0	0	0	0	0	0.107011	484	248	12.318	6.61673	0	123	42.5928	8.14741	2.39733	4.78733	0.574592	1.19433	0.174464	0.809068	0.123504	36	8.44562	982.496	447.994	125908	77186.8	274.201	133.763	0.755652	0.152889	12.7705	41.608	1604	6166.41	581.862	256.422	93874	49888.4	204.223	136.929	32044
2	10	654	14.5781	231	0.142857	0	0	0	0	0	0	0	0.142857	198	275	12.6509	7.07231	0	141	67.9062	8.56422	2.50665	5.08621	1.08067	1.17661	0.207803	0.786727	0.137036	39	11.4995	1092.76	586.232	152732	96701.8	300.229	178.148	0.752134	0.212395	12.2305	19.5554	1746.5	2641.69	641.928	336.968	107462	60809	139.764	146.605	22985.5
2	11	1113	2.63786	394	0.192893	0	0	0	0	0	0	0	0.192893	318	261	12.4257	6.88579	0	127	61.9074	8.25879	2.50553	4.91559	0.845009	1.18042	0.253071	0.800394	0.132185	37	12.2104	947.298	588.533	122921	91776.3	263.263	174.025	0.766806	0.252567	12.742	44.5308	1671.5	5602.51	568.244	338.849	90354	60270.5	175.624	123.092	27643
2	12	1080	1.10877	396	0.121212	0	0	0	0	0	0	0	0.121212	348	274	12.9829	6.86606	0	126	104.36	8.19875	2.71887	4.90639	1.04874	1.16984	0.248612	0.803289	0.119057	37	13.2805	1104.04	562.128	142242	143439	298.147	163.193	0.791902	0.237944	13.3353	42.1812	1757.5	5365.16	662.487	326.868	104466	67969.3	183.879	119.313	29772
2	23	1087	1.10106	425	0.136471	0	0	0	0	0	0	0	0.136471	367	286	13.1533	7.0437	0	134	47.1554	8.61718	2.52099	4.95192	0.704197	1.16399	0.20298	0.815257	0.125426	38	10.1341	1268.31	627.797	173206	110842	351.046	185.602	0.76103	0.195616	13.6406	26.178	1889	4414.06	759.547	359.758	125147	70053	188.162	119.081	31723
3	2	1268	1.28793	650	0.116923	0	0	0	0	0	0	0	0.116923	574	260	10.93	7.87572	0	130	39.2012	7.24077	1.86473	5.5982	0.657272	1.30313	0.144692	0.632142	0.188054	35	6.76046	1272.45	521.946	167447	95394.4	353.633	151.805	0.766222	0.138257	6.84437	56.7371	963	7768.19	744.928	296.481	115822	55435.4	319.566	146.803	49927
3	3	1506	1.2259	771	0.143969	0	0	0	0	0	0	0	0.143969	660	251	10.8122	7.61816	0	128	44.4304	7.36612	2.02851	5.49856	0.669221	1.29254	0.174947	0.661138	0.183323	35	8.0096	1260.69	537.638	164810	96167.3	352.373	153.921	0.776893	0.163962	9.67346	48.1078	1332.5	6752.57	740.824	309.378	116248	56896.3	339.188	169.601	52754.5
3	4	1251	1.18188	652	0.157975	0	0	0	0	0	0	0	0.157975	549	257	11.4661	7.46477	0	130	56.3628	7.65585	2.34686	5.28403	0.737113	1.264	0.169303	0.725184	0.167823	36	8.63419	1097.57	477.954	144473	87314.3	305.252	138.991	0.775996	0.15375	9.64035	62.9526	1317	9110.16	651.36	273.373	102775	52832.6	326.347	164.993	51732
3	5	1086	1.22117	452	0.128319	0	0	0	0	0	0	0	0.128319	394	260	11.5517	7.27465	0	123	60.7556	7.54534	2.41515	5.17342	0.854072	1.2292	0.255151	0.740898	0.155337	36	10.8723	964.921	560.234	120792	90015.6	263.673	162.595	0.809761	0.253397	11.1481	25.6517	1421	3564.41	576.911	321.663	88504.5	56992.5	215.715	150.301	33591.5
3	6	1079	1.23137	451	0.084257	0	0	0	0	0	0	0	0.084257	413	260	11.9708	7.1243	0	125	44.7808	7.87278	2.28792	5.09976	0.695529	1.20663	0.253348	0.76285	0.138267	36	10.1337	1101.27	582.168	142900	92603.2	306.495	173.345	0.803945	0.251489	11.1656	56.8086	1455	8006.03	647.928	334.173	102992	59070.5	211.332	138.023	33525
3	7	1069	5.8247	345	0.115942	0	0	0	0	0	0	0	0.115942	305	277	12.6048	7.12747	0	123	52.5927	7.88467	2.37123	5.05771	0.831443	1.16944	0.288221	0.773082	0.135004	37	11.8643	955.984	597.519	119657	91078	263.321	175.358	0.791831	0.295338	11.9478	29.748	1519	4205.58	564.597	344.818	88942	59066.8	165.39	128.695	26149
3	8	755	10.318	279	0.064516	0	0	0	0	0	0	0	0.064516	261	270	12.3065	7.14294	0	130	44.3693	8.22026	2.32855	5.0555	0.713932	1.21166	0.21537	0.782024	0.140873	37	9.06596	1099.48	557.889	142249	95707.7	305.921	164.629	0.77826	0.20146	12.2222	32.2979	1667	4093.02	645.121	320.273	102896	60187.5	183.365	119.96	29627
3	9	768	3.97139	291	0.109966	0	0	0	0	0	0	0	0.109966	259	264	12.5549	6.96759	0	131	58.5907	8.25798	2.45593	4.95527	0.815426	1.2013	0.196123	0.803589	0.119844	37	10.7791	1119.68	503.389	149192	87510	309.683	151.202	0.774863	0.187876	12.8069	45.2835	1751	5930.16	661.865	287.431	108016	54723.1	193.849	120.095	31138.5
3	10	887	6.57962	335	0.125373	0	0	0	0	0	0	0	0.125373	293	286	13.5768	7.05951	0	129	65.6652	8.38294	2.68981	4.92433	0.853535	1.16897	0.242097	0.811295	0.125752	38	12.0252	1034.7	556.81	135387	89472.9	281.71	162.844	0.759239	0.236929	12.8065	31.7093	1694	4918.63	621.815	320.482	99042	58013.6	188.59	128.471	30365
3	11	773	8.30215	316	0.136076	0	0	0	0	0	0	0	0.136076	273	254	12.0781	6.86134	0	127	41.2934	8.30559	2.26642	4.89218	0.620152	1.18611	0.166522	0.812668	0.119085	37	7.77595	1116.67	503.932	147045	91106.4	310.94	148.556	0.754119	0.167935	13.0065	23.0701	1748	3008.5	657.688	289.887	106655	56535.8	184.685	114.413	30035
3	12	835	11.8129	279	0.114695	0	0	0	0	0	0	0	0.114695	247	273	12.8038	6.97342	0	128	70.8129	8.26318	2.6498	4.89118	1.00686	1.15454	0.245839	0.801449	0.136875	38	12.5205	939.457	563.293	120486	92180.6	263.612	163.036	0.77811	0.24974	12.9697	37.1097	1692	4249.35	568.72	326.262	90416	59507.6	169.984	125.163	26883
3	13	1066	9.79073	293	0.116041	0	0	0	0	0	0	0	0.116041	259	244	12.9847	6.12102	0	103	52.8151	7.44792	2.65467	4.39986	0.852675	1.18996	0.247595	0.80562	0.128462	33	13.2051	939.524	469.599	98579	63510.7	272.324	150.923	0.781538	0.219626	13.7391	23.9838	1511	2238.63	558.775	271.4	78294	45646.7	177.011	116.076	25009
3	14	788	12.4439	209	0.100478	0	0	0	0	0	0	0	0.100478	188	253	13.7206	6.22104	0	104	73.2597	7.44293	3.00202	4.43009	0.89316	1.19592	0.251253	0.796082	0.127682	33	14.3504	810.19	458.914	85199.5	62389.6	237.816	143.07	0.774646	0.216423	13.8769	37.5875	1496	5914.79	483.303	267.939	68610	44479.4	163.07	106.166	22214.5
3	15	996	5.56346	270	0.133333	0	0	0	0	0	0	0	0.133333	234	236	12.4937	6.18618	0	105	47.2304	7.47631	2.23087	4.43995	0.827062	1.19687	0.234556	0.799997	0.128162	33	10.3267	949.801	498.045	101358	85305.5	274.299	151.821	0.772499	0.214709	13.3768	38.143	1457	3628.45	570.022	292.702	80804	52931	181.229	132.215	24919
3	16	644	13.6721	203	0.187192	0	0	0	0	0	0	0	0.187192	165	278	14.4076	6.5391	0	115	47.7287	8.0332	2.45557	4.52278	0.807848	1.18043	0.192988	0.813496	0.117646	36	9.40708	880.944	467.241	98006.5	75837.7	247.021	141.502	0.779951	0.194824	13.5917	31.4153	1605.5	5069.87	533.893	273.145	77239	49080.1	162.239	127.127	23488.5
3	17	737	13.589	239	0.129707	0	0	0	0	0	0	0	0.129707	208	279	13.5568	6.82	0	127	106.509	8.34714	3.01609	4.81544	1.11587	1.16576	0.198196	0.814695	0.129229	37	12.4252	1219.52	696.143	156539	250003	342.414	179.056	0.795064	0.196944	13.331	8.95341	1765	1691.96	736.229	465.598	116718	111323	179.342	113.311	28280
3	18	796	2.52124	310	0.148387	0	0	0	0	0	0	0	0.148387	264	289	13.769	6.95873	0	133	48.1553	8.69725	2.50765	4.82168	0.625409	1.15918	0.174527	0.827534	0.110919	38	9.01106	1193.19	553.265	159772	110621	326.455	157.833	0.778406	0.179265	13.6498	24.062	1845.5	3654.18	701.466	321.666	116142	68914.2	204.81	124.84	33092
3	19	801	9.50893	306	0.143791	0	0	0	0	0	0	0	0.143791	262	290	13.2406	7.1185	0	141	46.1916	8.85229	2.6631	4.97489	0.597118	1.16548	0.180332	0.82461	0.117771	39	8.83388	1402.99	635.82	201700	121514	384.792	184.052	0.78771	0.173436	13.8177	34.4416	2023	4570.59	830.233	368.093	142948	75825	199.386	119.198	34035
3	20	946	18.1752	296	0.135135	0	0	0	0	0	0	0	0.135135	256	294	13.8847	7.00115	0	128	62.5563	8.51078	2.77955	4.8408	0.901284	1.13228	0.255545	0.817782	0.123751	38	12.7842	956.218	617.426	124786	107007	255.525	174.865	0.79172	0.254357	13.7124	40.727	1824	5749.84	589.563	359.614	93310	68229.9	191.231	136.168	30176.5
3	21	960	7.51599	402	0.20398	0	0.00625	0.00625	0	0	0	0	0.208955	318	284	13.3084	6.97389	0	138	50.64	8.82082	2.84795	4.90339	0.700576	1.15406	0.185377	0.830244	0.120549	39	9.7818	1262.92	568.663	181696	105543	343.906	164.353	0.761098	0.164315	13.8502	24.437	1978.5	4031.09	749.281	331.726	130488	66297.9	202.853	119.914	34943.5
3	22	1183	1.14227	465	0.12043	0	0	0	0	0	0	0	0.12043	409	295	13.8997	7.09294	0	137	48.2644	8.76512	2.5126	4.93393	0.700336	1.15537	0.176215	0.821319	0.120203	38	9.01572	1305.13	634.256	174599	114208	354.506	185.669	0.750016	0.182856	13.974	22.954	1971	3221.77	777.729	367.924	128456	70975.3	237.758	154.453	39110
3	23	804	7.1939	308	0.084416	0	0	0	0	0	0	0	0.084416	282	286	13.2209	7.10402	0	138	50.4548	8.82636	2.76091	4.98003	0.664203	1.1498	0.194523	0.82803	0.114633	39	9.54448	1305.6	611.637	187186	122714	368.834	180.926	0.746873	0.18128	14.1583	19.2559	1989.5	3405.69	779.794	356.15	133894	76084.1	181.502	106.139	31001
4	2	400	25.4446	113	0.017699	0	0	0	0	0	0	0	0.017699	111	238	12.9416	5.78972	0	113	57.6089	7.9077	2.89361	4.58634	1.01339	1.01945	0.33645	0.807229	0.138888	38	13.9659	515.527	495.095	64609	74853.2	141.169	151.232	0.699887	0.334273	71.9643	307.514	7924	43342.9	327.978	279.59	52228	50503	342.288	269.642	53217
4	3	847	11.11	124	0.080645	0	0	0	0	0	0	0	0.080645	114	239	13.4471	5.66803	0	95	106.82	8.04847	3.27411	4.56612	1.65557	0.701017	0.358137	0.824845	0.139398	40	25.7703	62.6596	355.564	8953	57970.5	10.226	102.89	0.131095	0.328731	8.61652	308.264	738.5	49372.6	53.652	203.084	13045.5	39289.6	10.1077	218.205	2178.5
4	4	498	0.962868	282	0.035461	0	0	0	0	0	0	0	0.035461	272	218	12.766	5.54428	0	133	60.2124	9.0828	3.09656	4.64208	0.810939	1.06149	0.263847	0.859679	0.124647	40	13.1148	711.224	414.671	93995	70717.2	190.094	121.897	0.74116	0.261809	306.115	369.011	42044	56164.1	420.687	234.999	71622.5	47085.9	426.063	235.068	70206.5
4	5	1095	8.46418	177	0.033898	0	0	0	0	0	0	0	0.033898	171	235	13.8653	5.65508	0	89	88.8182	7.74265	3.12252	4.56709	1.50242	0.607457	0.335576	0.820825	0.147635	41	21.8937	66.0566	379.817	6019.5	64792.3	9.01506	108.468	0.090456	0.319758	12.1417	344.178	910	56244.7	58.7209	219.804	10951.5	42916.9	15.8971	208.368	2681.5
4	6	828	4.81426	266	0.229323	0	0	0	0	0	0	0	0.229323	205	259	14.3035	6.36679	0	110	62.0638	7.90726	3.22565	4.58281	0.977631	1.053	0.330429	0.814333	0.13202	37	14.7117	721.696	508.798	80902	83969.2	194.854	154.41	0.722471	0.306634	12.9518	138.341	1409	21130.8	452.942	302.231	64815	57610.8	222.258	241.304	30745
4	7	1064	0.991075	391	0.094629	0	0	0	0	0	0	0	0.094629	354	234	12.2461	6.46537	0	114	70.6186	7.79163	2.75899	4.6662	0.868554	1.17402	0.264223	0.797787	0.13027	35	13.1331	861.669	509.654	97929.5	72467.2	246.673	155.005	0.797405	0.251848	12.2359	28.8024	1456	3211.24	514.216	294.538	75263.5	49738.8	178.62	155.121	26927
4	8	1012	1.08092	448	0.138393	0	0	0	0	0	0	0	0.138393	386	264	12.5202	6.79434	0	124	42.2928	8.13809	2.40817	4.84783	0.54702	1.18354	0.196046	0.808775	0.114354	36	8.89003	977.909	443.42	122044	76439.7	267.868	130.101	0.76804	0.175574	11.9865	17.4214	1566	2334.11	582.782	256.656	91791.5	49305.7	195.849	149.034	31340.5
4	9	751	2.48465	290	0.12069	0	0	0	0	0	0	0	0.12069	255	267	12.6972	6.90987	0	129	49.8491	8.37534	2.51771	4.89455	0.725688	1.18145	0.197252	0.804214	0.127061	37	9.10752	1031.26	513.034	131724	83738.7	280.137	152.022	0.775234	0.194954	12.9302	33.3313	1722	4160.29	611.503	295.491	98311	54100	187.232	139.35	30647
4	10	699	12.5385	267	0.142322	0	0	0	0	0	0	0	0.142322	229	287	13.3638	7.03665	0	130	48.9214	8.42674	2.64923	4.91031	0.659376	1.18412	0.186045	0.809163	0.12565	37	9.52155	1073.95	510.883	142690	87924	301.628	150.688	0.775701	0.180505	12.7197	40.1983	1759	4475.89	641.282	292.866	103533	56355	165.693	113.405	26280
4	11	1433	9.1585	613	0.140294	0	0	0	0	0	0	0	0.140294	527	281	13.459	6.90995	0	130	50.144	8.33061	2.61041	4.90979	0.593967	1.18256	0.185452	0.809311	0.113313	37	9.74757	1122.9	508.944	145956	94091.6	303.915	148.591	0.787909	0.16874	13.6957	50.2986	1886	6181.8	665.421	294.166	107498	58829.5	252.611	144.486	41545
4	12	1399	1.08124	575	0.191304	0	0	0	0	0	0	0	0.191304	465	268	12.5947	6.97959	0	127	89.1142	8.30189	2.44735	4.86559	0.902548	1.17402	0.21869	0.81287	0.118703	37	10.8092	1090.99	531.809	142026	95565.3	302.752	157.088	0.777371	0.204754	13.4338	24.4473	1777	3885.51	655.779	305.051	103919	58015.5	226.332	138.658	36832
4	23	1128	5.88404	406	0.174877	0	0	0	0	0	0	0	0.174877	335	285	13.5388	6.94391	0	133	57.6724	8.66414	2.65921	4.90059	0.849573	1.11759	0.252833	0.828816	0.126198	39	11.1466	962.554	662.223	132528	114928	261.598	191.204	0.765626	0.253278	13.2738	30.6345	1809.5	3738.53	578.712	385.291	96146.5	73421.1	183.672	129.014	30324.5
5	2	547	13.9083	207	0.178744	0	0	0	0	0	0	0	0.178744	170	246	11.8259	6.70263	0	108	45.9581	7.30159	2.27247	4.63231	0.787254	1.20248	0.256114	0.764007	0.153389	33	10.0521	1301.54	999.394	143655	126023	406.123	344.031	0.790432	0.283559	8.36486	71.4729	1028	11558.5	748.656	552.676	111375	88909.1	208.856	186.403	29636
5	3	620	16.0771	196	0.066327	0	0	0	0	0	0	0	0.066327	183	275	13.1853	6.78521	0	106	54.1835	7.40892	2.43511	4.66051	0.836076	1.16548	0.272305	0.773607	0.148078	35	11.589	1020.32	868.96	114778	110949	313.573	300.741	0.75354	0.294626	9.19278	48.6469	1123	5413.37	612.017	479.342	89303.5	76615	171.753	177.044	26724.5
5	4	649	17.6268	177	0.101695	0	0	0	0	0	0	0	0.101695	159	270	12.8882	6.9283	0	109	97.7599	7.42766	2.86801	4.76381	1.31719	1.10094	0.348798	0.772325	0.146659	35	18.949	848.826	884.193	87280	127432	271.33	297.111	0.753573	0.339849	8.9032	33.5191	1000.5	6368.46	488.507	496.499	69055.5	86804.7	121.548	139.451	17168.5
5	5	960	5.68893	367	0.108992	0	0	0	0	0	0	0	0.108992	327	275	12.8171	6.97152	0	114	51.6066	7.51943	2.29287	4.84108	0.916675	1.16355	0.287627	0.772638	0.146761	35	12.2145	1112.81	851.749	135210	123286	354.614	286.759	0.766508	0.304292	12.9628	78.8262	1679	9540.18	655.038	479.369	99992.5	82289.6	188.24	175.693	28759.5
5	6	837	18.3598	174	0.12069	0	0	0	0	0	0	0	0.12069	153	297	12.9521	7.22856	0	107	121.312	7.55221	2.67037	4.85518	1.45405	0.985598	0.376293	0.774258	0.152314	37	23.8469	407.542	837.815	37862	116342	91.7419	279.26	0.463516	0.347406	11.7857	101.854	1187	11599.7	272.853	473.614	35499	78059.7	44.568	143.145	7986
5	7	786	15.9455	224	0.089286	0	0	0	0	0	0	0	0.089286	204	295	13.4856	7.13009	0	122	64.3035	8.03846	2.56181	4.86104	1.04379	1.13725	0.297205	0.796638	0.132868	37	14.0201	921.556	667.134	117008	102665	261.498	205.646	0.772829	0.302233	12.5283	108.493	1706	14385.9	538.287	381.7	87757.5	67248.9	136.657	157.538	21285
5	8	792	15.0007	216	0.171296	0	0	0	0	0	0	0	0.171296	179	289	13.4641	7.03441	0	123	404.648	8.34013	6.74599	4.81627	2.60012	1.08315	0.332918	0.822723	0.1328	38	38.3385	1061.21	1478.71	126133	3.05181e+06	247.476	204.963	0.424664	0.31403	11.8654	28.7728	1507	6260.32	630.087	1321.23	102457	938812	121.6	114.031	21301
5	9	821	8.46855	311	0.086817	0	0	0	0	0	0	0	0.086817	284	274	13.1878	6.79008	0	127	91.7493	8.36433	2.76318	4.8123	0.988964	1.15144	0.217123	0.817155	0.12251	37	12.016	1019.54	552.525	135176	92708.4	287.966	163.406	0.7922	0.215853	12.3094	25.8301	1628	4067.98	610.759	316.434	100301	58801.8	159.563	117.114	26186
5	10	959	13.2373	390	0.092308	0	0	0	0	0	0	0	0.092308	354	294	14.0013	6.90504	0	134	45.6659	8.81902	2.73971	4.79867	0.608641	1.14841	0.194785	0.834372	0.110642	38	9.63579	1134.71	539.866	154385	101799	308.131	153.218	0.758069	0.174801	12.8649	29.2037	1760	4026.18	683.989	315.739	111917	64481.5	213.503	142.736	35743
5	11	654	11.2801	240	0.145833	0	0	0	0	0	0.004878	0.004878	0.15	204	292	13.71	6.95945	0	136	78.8922	8.77453	2.94036	4.86111	0.887457	1.14681	0.188591	0.825112	0.132184	38	12.8439	1063	555.879	148186	97862.4	289.451	156.68	0.781854	0.195661	12.8033	28.9204	1793.5	3441.03	636.907	326.388	107424	63535	172.79	116.717	29547.5
5	12	933	1.16233	382	0.125654	0	0.002994	0.002994	0	0	0	0	0.128272	333	287	13.572	6.87038	0	135	50.2309	8.82813	2.71841	4.8535	0.657156	1.15386	0.176766	0.834302	0.113824	38	9.42612	1201.15	519.545	168253	93423.9	320.857	151.817	0.784305	0.162732	13.5854	21.894	1931	3270.34	716.83	300.748	121496	59622.5	230.564	128.699	38741
5	23	975	1.2643	403	0.1067	0	0	0	0	0	0	0	0.1067	360	283	13.3776	6.94674	0	136	44.6438	8.70319	2.61773	4.8994	0.620795	1.17024	0.177105	0.819966	0.127561	38	8.87956	1352.63	632.314	189489	110513	370.433	191.762	0.744689	0.173406	13.552	19.2907	1939	2525.07	806.903	360.776	135992	70240.8	223.007	132.089	38129
6	2	896	1.20403	525	0.230476	0	0	0	0	0	0	0	0.230476	404	393	15.1974	8.7652	0	189	69.3075	9.485	2.69189	6.28196	0.99981	1.21835	0.147351	0.756311	0.144733	44	9.75841	1501.02	605.731	291081	186733	369.099	155.937	0.744773	0.119602	13.6748	125.112	2729.5	27051	903.039	355.617	175014	90114.2	419.671	233.947	80313
6	3	946	1.27134	522	0.178161	0	0.002331	0.002331	0	0	0	0	0.180077	428	376	14.6296	8.70102	0	185	57.4352	9.36634	2.53371	6.18431	0.917156	1.21817	0.151151	0.744467	0.152447	44	8.72129	1472.43	599.324	275670	165332	371.145	157.429	0.737899	0.132875	10.4912	91.6068	2127	17612.7	887.49	350.864	169293	81996	411.401	204.372	80045.5
6	4	933	1.21093	463	0.177106	0	0	0	0	0	0	0	0.177106	381	346	14.0706	8.32116	0	165	85.6295	8.76127	2.92154	5.93728	1.01453	1.23346	0.168214	0.743241	0.156982	41	11.233	1447.3	591.242	243169	178988	375.503	158.993	0.729072	0.167039	10.1636	69.4006	1836	10963.4	880.815	352.71	158643	85634.9	358.434	223.343	63420
6	5	1138	1.17846	569	0.149385	0	0	0	0	0	0	0	0.149385	484	313	13.386	7.72951	0	148	53.49	8.48341	2.41752	5.53223	0.82415	1.21695	0.207635	0.761487	0.141133	40	10.0035	1184.24	566.058	177812	114123	311.812	156.369	0.768358	0.194746	11.0218	67.9972	1702	10926.4	701.161	330.569	119955	66102.2	292.773	174.101	50945.5
6	6	855	1.18038	373	0.120643	0	0	0	0	0	0	0	0.120643	328	304	13.2673	7.46163	0	137	57.397	8.34176	2.48846	5.25875	0.888665	1.19381	0.244348	0.780303	0.137278	38	14.0306	1093.12	585.674	154012	105635	292.474	166.634	0.776121	0.235521	11.4747	30.5439	1616	5301.46	649.162	339.32	108049	64179.6	228.25	155.869	38271
6	7	1160	1.21404	479	0.121086	0	0	0	0	0	0	0	0.121086	421	283	13.3306	7.07308	0	132	80.8745	8.32123	2.65862	5.06841	1.00638	1.16576	0.257082	0.797035	0.124981	38	12.6363	1042.56	583.408	137774	107640	283.435	166.177	0.785785	0.255267	11.8579	46.5457	1632.5	6689.74	626.601	339.36	100426	64873.3	224.864	150.978	36144
6	8	798	6.58462	345	0.098551	0	0	0	0	0	0	0	0.098551	311	285	13.4925	7.01585	0	140	55.3272	8.84461	2.62662	5.0051	0.759577	1.14992	0.22181	0.821097	0.120281	39	10.3425	1122.83	540.125	152922	98659.8	303.582	157.579	0.744499	0.208176	12.1825	35.5399	1735.5	6639.39	670.499	316.949	109835	60899.7	219.707	144.792	37507.5
6	9	967	4.74519	364	0.159341	0	0	0	0	0	0	0	0.159341	306	296	14.2101	6.9783	0	130	47.8976	8.67431	2.62169	4.87158	0.714572	1.12262	0.264031	0.823999	0.120294	38	11.1288	1003.81	570.202	132693	99814.2	271.263	162.799	0.76934	0.262532	12.3061	21.917	1650	3250.14	598.565	331.414	98108	64470.4	201.304	141.34	33430
6	10	1213	1.15197	533	0.170732	0	0	0	0	0	0	0	0.170732	442	285	13.7549	6.87827	0	131	41.9855	8.67006	2.44842	4.82737	0.565756	1.13628	0.204883	0.832178	0.114495	38	8.77056	1079.2	547.772	140871	94882.2	292.125	156.48	0.804731	0.187098	12.9322	39.6122	1782	6121.81	640.319	318.465	103717	60822.3	268.352	163.39	44792
6	11	981	1.18124	401	0.169576	0	0	0	0	0	0	0	0.169576	333	282	13.5911	6.82424	0	131	45.5742	8.53372	2.65589	4.83612	0.690167	1.14002	0.25479	0.825565	0.120644	38	11.4973	1045.29	579.879	139272	95943.7	285.904	167.144	0.768086	0.245247	13.1132	30.6563	1758	4705.83	627.086	336.608	101792	62368.2	224.309	155.769	37001
6	12	1019	1.21016	401	0.139651	0	0	0	0	0	0	0	0.139651	345	284	13.7911	6.86473	0	134	48.5809	8.72798	2.58416	4.83939	0.702965	1.13823	0.223606	0.831329	0.120683	38	9.8688	1136.96	591.33	152314	99145	311.955	172.073	0.785566	0.229506	12.9748	26.471	1726	4101.98	681.878	342.016	111328	63576.5	236.955	154.597	39676
6	23	803	8.20392	280	0.117857	0	0	0	0	0	0	0	0.117857	247	274	13.0715	6.80764	0	129	46.6576	8.45223	2.53329	4.87643	0.670786	1.13446	0.2714	0.823894	0.118386	38	10.8679	908.745	629.464	118926	103743	240.371	184.922	0.718664	0.262573	13.5376	15.1175	1795	2471.74	549.031	357.268	89896	67274.1	180.163	128.207	29467
7	2	814	1.20778	430	0.160465	0	0	0	0	0	0	0	0.160465	361	480	23.9567	7.05183	0	243	97.7802	15.2125	5.71291	5.08742	0.679258	0.844412	0.197238	0.942008	0.083062	60	18.6376	871.334	353.477	216875	120113	218.889	95.5564	0.740315	0.135864	7.1402	46.4693	1831	10080.7	541.859	213.164	142211	70710.2	311.614	162.178	80811
7	3	457	10.7958	142	0.140845	0	0	0	0	0	0	0	0.140845	122	557	26.2802	7.21924	0	227	142.528	14.4269	6.5582	5.06658	1.37197	0.829827	0.253221	0.935597	0.125184	58	24.4895	770.721	436.329	184435	148136	192.385	118.618	0.741509	0.21594	8.2637	20.0484	2115	5187.72	490.896	263.901	125167	87890.7	223.804	166.152	57365
7	4	761	1.22029	349	0.191977	0	0	0	0	0	0	0	0.191977	282	528	26.8807	7.18902	0	226	110.921	14.9679	6.69012	5.01298	0.690661	0.816814	0.218161	0.942473	0.097965	59	21.8365	899.375	413.472	212877	163234	223.698	108.013	0.759935	0.145221	9.52905	33.7825	2317	8586.59	570.114	251.951	146631	96943.3	288.069	159.356	73089
7	5	719	1.23789	277	0.148014	0	0.004237	0.004237	0	0	0	0	0.151625	235	480	24.6529	7.08923	0	189	115.167	12.1102	5.57011	5.01049	1.02838	0.92115	0.231158	0.910815	0.11431	50	18.6963	924.222	516.085	180627	145400	228.738	139.26	0.765418	0.194828	10.6136	28.3847	2127	6051.44	587.475	311.268	126829	87799.7	290.919	177.543	63798
7	6	782	3.0075	246	0.211382	0	0	0	0	0	0	0	0.211382	194	451	22.6345	7.11563	0	171	85.052	11.2493	4.68867	4.8947	0.879348	0.96317	0.245101	0.900516	0.118289	47	17.684	993.664	570.219	179055	137461	252.506	149.873	0.770958	0.243909	11.373	19.8881	2002	3899.93	626.367	345.545	129097	85959.8	237.388	142.82	47075.5
7	7	869	1.22686	343	0.25656	0	0	0	0	0	0	0	0.25656	255	355	17.3115	7.01524	0	155	86.4719	10.4082	3.32683	4.88704	0.90161	1.04663	0.190462	0.88348	0.111954	44	12.2845	1087.26	528.683	170833	115959	280.143	148.531	0.791848	0.190586	12.0977	29.6071	1986	5038.6	667.955	314.403	123466	70776.9	239.165	135.068	45717
7	8	1134	1.20555	491	0.148676	0	0.002392	0.002392	0	0	0.002398	0.002398	0.152749	416	315	15.4793	6.94303	0	142	76.2848	9.1401	2.90901	4.90288	0.804922	1.11772	0.199908	0.845632	0.113041	40	11.479	1129.21	533.223	164344	98156.3	298.17	152.545	0.772843	0.186545	12.8391	35.0876	1882	5752.18	685.274	311.413	118410	62015.4	274.852	161.78	46855
7	9	1012	9.92533	248	0.133065	0	0	0	0	0	0	0	0.133065	215	292	14.1054	6.88333	0	132	60.7243	8.72128	2.79653	4.85022	1.01195	1.06415	0.289919	0.827409	0.131033	40	13.7324	713.466	571.245	95808	97048.2	188.307	163.108	0.742038	0.302062	12.1707	18.6083	1592.5	3262.97	438.667	331.739	71795.5	63272.9	161.243	127.431	26448
7	10	1235	2.00334	509	0.182711	0	0	0	0	0	0	0	0.182711	416	286	13.8638	6.90642	0	143	71.316	9.19958	2.82218	4.93984	0.926	1.13132	0.194663	0.837987	0.118883	40	11.7664	1161.12	523.951	169680	97481.4	318.165	150.611	0.784705	0.192715	12.8528	36.4492	1881	6299.05	701.174	305.862	121496	61802.7	231.472	142.292	39694
7	11	1173	1.27467	400	0.1625	0	0	0	0	0	0	0	0.1625	335	296	14.6611	6.9013	0	130	55.0379	8.72543	2.7303	4.81615	0.741227	1.12262	0.25744	0.82951	0.114917	39	11.0818	1020.56	582.703	139692	126755	275.615	165.856	0.77909	0.251401	12.7289	41.7805	1738	5401.29	619.857	341.526	102135	70817.6	207.946	139.245	34734
7	12	1162	1.1707	488	0.143443	0	0.002392	0.002392	0	0	0	0	0.145492	417	273	13.4589	6.83179	0	129	49.7921	8.53114	2.66053	4.82957	0.684782	1.12287	0.240329	0.823237	0.119709	38	10.2431	1060.77	628.987	140885	102609	283.783	183.069	0.779848	0.253299	13.3511	50.9296	1807	5787.91	635.545	363.505	105114	67136.7	284.203	181.368	46270
7	23	1780	1.13617	810	0.244444	0	0	0	0	0	0.001634	0.001634	0.245679	611	270	12.9576	6.82637	0	134	52.6419	8.64471	2.61801	4.89522	0.730092	1.15658	0.21158	0.823558	0.122011	38	10.1503	1183.19	600.627	159660	103226	318.984	175.515	0.778976	0.19571	14.0074	26.0504	1956	3668.2	711.891	348.074	117743	66828	236.326	139.796	40936
8	2	1456	1.20843	548	0.240876	0	0	0	0	0	0	0	0.240876	416	312	16.6908	6.66816	0	128	51.8547	8.54654	2.82486	4.77852	0.706257	1.15658	0.194127	0.829901	0.109195	37	11.0431	1094.51	453.181	141114	84425.2	294.453	127.751	0.766422	0.143582	6.98501	53.8317	934.5	7351.84	674.89	273.141	105602	53634.7	291.578	161.761	45160
8	3	949	4.04779	268	0.179104	0	0	0	0	0	0	0	0.179104	220	338	17.515	6.63434	0	122	106.55	8.31479	3.1955	4.7013	0.975363	1.10361	0.293363	0.8282	0.123349	37	17.0473	768.229	511.036	95650	83721.8	203.653	147.613	0.756768	0.280897	7.92444	47.7545	1002	5975.19	478.161	305.537	73629	54778.7	231.598	157.898	34965
8	4	1102	1.20493	406	0.187192	0	0	0	0	0	0	0	0.187192	330	325	16.5661	6.67971	0	125	50.5141	8.45009	2.53229	4.74297	0.653825	1.15658	0.187428	0.825033	0.108159	37	9.94681	933.286	434.632	118018	74910.9	252.091	123.749	0.787962	0.162975	9.56828	47.0949	1306.5	6225.82	580.444	260.28	88724	48826.6	288.429	139.261	44136.5
8	5	1168	1.16272	456	0.151316	0	0	0	0	0	0	0	0.151316	387	349	17.824	6.65831	0	128	51.6637	8.58821	2.783	4.76017	0.654168	1.14082	0.1947	0.834657	0.110265	37	10.1046	996.602	469.631	130036	90542.8	262.037	131.923	0.776177	0.178199	10.7243	47.3386	1472.5	6382.76	617.059	281.467	97579	56052.4	297.007	159.84	46343.5
8	6	1026	1.24848	310	0.164516	0	0	0	0	0	0	0	0.164516	259	316	16.0914	6.72648	0	132	67.9358	8.72179	2.65086	4.80027	0.877357	1.13132	0.217757	0.832694	0.107917	38	11.4758	978.852	533.727	132764	94550.1	260.47	151.671	0.780159	0.217078	11.525	28.7479	1610	3812.95	612.268	318.413	97538	60474.5	233.986	141.383	37843.5
8	7	1343	1.14115	553	0.164557	0	0	0	0	0	0	0	0.164557	462	318	16.0777	6.7993	0	132	47.515	8.7544	2.65208	4.81441	0.547342	1.14892	0.175578	0.835473	0.104765	38	8.98404	1051.28	461.931	142619	87179.3	276.54	130.498	0.787999	0.140432	12.419	43.9456	1759	5543.19	647.869	273.152	104826	54145.8	299.116	159.179	48014
8	8	1331	1.16124	600	0.205	0	0	0	0	0	0	0	0.205	477	309	15.1763	6.89221	0	139	46.6988	9.08922	2.47878	4.90478	0.634968	1.13268	0.203346	0.84331	0.100933	39	9.12443	1099.8	491.827	153328	91527.5	293.215	138.519	0.768613	0.18724	12.6016	27.701	1827	4090.91	673.133	289.141	111073	58011.1	300.661	160.275	50944
8	9	918	3.83306	260	0.138462	0	0	0	0	0	0	0	0.138462	224	289	14.1226	6.94096	0	128	87.3611	8.42772	3.10396	4.86544	1.31612	1.06153	0.301007	0.816549	0.138801	39	20.0695	677.543	563.012	87357	92272	175.217	157.928	0.728906	0.311046	11.9756	26.6761	1563	3638.67	424.648	332.573	65780	61681.4	187.496	148.733	30212
8	10	997	1.28269	341	0.120235	0	0	0	0	0	0	0	0.120235	300	278	13.4476	6.86414	0	131	80.3751	8.62421	2.77537	4.91458	1.09432	1.09956	0.289278	0.821008	0.137066	39	15.1747	948.66	627.588	132041	102510	255.291	179.627	0.761004	0.292307	12.6529	27.412	1677	5021.51	563.77	367.335	95174	66756.6	215.304	156.817	35308
8	11	1304	1.22945	549	0.143898	0	0	0	0	0	0	0	0.143898	470	277	13.4647	6.89217	0	138	52.4095	9.07449	2.65297	4.9159	0.823793	1.11589	0.248853	0.836278	0.118549	40	11.6925	1098.91	604.247	149970	107224	298.605	173.861	0.777484	0.248297	13.0973	72.2226	1843	7593.83	658.552	351.755	109993	68764.5	261.706	164.164	44447
8	12	864	3.48193	330	0.136364	0	0	0	0	0	0	0	0.136364	285	297	14.0799	6.87681	0	134	43.766	8.66348	2.44718	4.88899	0.613979	1.14291	0.18192	0.829509	0.113374	38	8.27541	1159.29	534.243	157542	97194.9	313.5	152.309	0.786531	0.182118	13.3289	43.3408	1890.5	6281.4	692.243	313.294	113682	61810.9	214.237	125.336	35667.5
8	13	1176	8.73904	347	0.132565	0	0	0	0	0	0	0	0.132565	301	245	13.3487	6.1906	0	106	82.9093	7.69328	2.56118	4.39964	0.895336	1.18928	0.202979	0.817543	0.125666	33	10.7413	866.893	411.394	91962	59585.1	248.614	132.008	0.783054	0.172994	13.8654	18.5898	1552	2177.92	514.052	235.625	73402	41161.1	175.873	94.7049	25208
8	14	1286	3.18178	366	0.202186	0	0	0	0	0	0	0	0.202186	292	233	12.516	6.23785	0	105	116.507	7.62059	2.92266	4.42901	1.22463	1.15305	0.286528	0.809758	0.131718	34	17.271	816.393	508.994	85163.5	71806.1	231.547	155.858	0.792391	0.27608	13.1989	24.887	1452.5	2740.16	489.372	296.408	69545	48379.9	168.846	126.845	23530
8	15	1184	10.7976	279	0.121864	0	0	0	0	0	0	0	0.121864	245	251	13.437	6.20922	0	108	110.08	7.72024	2.79564	4.46731	1.23696	1.14141	0.280378	0.797795	0.131985	35	16.7452	659.087	469.407	70383	60091.3	186.228	143.2	0.765128	0.277865	12.8972	26.2505	1420	2974.76	400.186	271.856	57037	42545.1	142.685	116.009	20205.5
8	16	1143	4.29205	341	0.152493	0	0.00346	0.00346	0	0	0	0	0.155425	288	272	14.0544	6.36173	0	114	49.0565	8.07725	2.34792	4.51168	0.785883	1.15667	0.224836	0.82839	0.119595	35	10.6701	926.512	502.162	108139	79392.5	255.356	147.391	0.786116	0.217836	13.8571	23.7583	1664	3123.01	569.221	294.543	85266	52200.9	178.385	111.71	26189
8	17	949	11.3005	231	0.12987	0	0	0	0	0	0	0	0.12987	201	291	14.914	6.6875	0	131	259.98	8.71749	3.99977	4.7478	1.44936	1.07992	0.269296	0.832078	0.122161	39	21.3192	883.538	621.504	115904	117293	240.089	177.968	0.782766	0.286947	13.0849	11.7535	1736	2874.04	529.523	365.427	86090	70248	144.215	121.949	24060
8	18	865	13.8401	256	0.097656	0	0	0	0	0	0	0	0.097656	231	300	13.9457	6.97902	0	134	52.8828	8.82015	2.67328	4.88166	0.860999	1.09233	0.27	0.827587	0.135462	40	11.6655	942.818	680.383	128243	116086	252.913	194.379	0.774291	0.286987	12.8958	14.3504	1714	2170.4	565.423	393.973	94392	75163	166.172	122.42	27291
8	19	1069	9.00981	320	0.115625	0	0	0	0	0	0	0	0.115625	283	294	13.5881	7.00769	0	131	75.0562	8.58119	3.06978	4.86827	0.929575	1.11459	0.273261	0.818603	0.123857	39	13.1016	1024.37	763.126	137409	227333	283.492	201.65	0.774505	0.290247	12.9268	13.954	1717	2332.38	615.491	487.993	100728	127853	169.732	133.721	27681
8	20	1170	1.23195	489	0.130879	0	0	0	0	0	0	0	0.130879	425	290	13.7758	6.85826	0	132	42.8127	8.59816	2.51786	4.88043	0.562805	1.15454	0.18457	0.822166	0.117683	38	8.55856	1365.38	641.188	183506	112545	368.871	187.468	0.788595	0.188906	13.5733	19.4842	1850	2893.21	816.726	369.709	133790	72039.4	254.395	145.4	40923
8	21	1321	1.31105	445	0.161798	0	0	0	0	0	0	0	0.161798	373	285	13.548	6.93864	0	133	52.1603	8.64031	2.55441	4.89351	0.769656	1.15394	0.202003	0.820158	0.119247	38	9.5803	1183.28	625.739	158032	108926	323.201	180.033	0.786646	0.210657	13.6703	26.5654	1871	4155.2	711.073	362.841	115689	70392.4	205.97	131.744	34113
8	22	1135	14.4307	391	0.092072	0	0	0	0	0	0	0	0.092072	355	286	13.522	6.99469	0	134	48.3292	8.69843	2.71031	4.87854	0.678225	1.15018	0.222105	0.82623	0.127318	38	10.6163	1096.19	616.014	148486	108606	299.368	177.752	0.762456	0.208409	13.5679	31.2947	1856.5	3769.37	659.51	357.784	108612	69730.7	191.064	113.512	30660.5
8	23	1057	1.21171	430	0.072093	0	0	0	0	0	0	0	0.072093	399	268	12.994	6.75776	0	130	48.3862	8.51574	2.59814	4.82608	0.689625	1.15123	0.209596	0.820954	0.117145	38	9.75652	1062.17	585.488	135623	104404	286.882	167.942	0.783658	0.224116	13.4167	23.1176	1763	3130.6	626.669	338.934	101385	67557.9	231.541	149.862	37817
9	2	1216	1.12673	477	0.207547	0	0	0	0	0	0	0	0.207547	378	337	17.2631	6.58885	0	123	43.6188	8.45535	2.55011	4.71013	0.490576	1.15667	0.185727	0.833868	0.105929	37	8.91	1016.08	424.652	125330	77625.7	269.844	122.769	0.776413	0.143605	7.14324	50.6453	947.5	7175.07	623.32	253.868	94376.5	49316.8	297.463	145.454	46206
9	3	1258	1.17916	445	0.179775	0	0	0	0	0	0	0	0.179775	365	335	17.8842	6.53488	0	124	62.6901	8.42487	2.63315	4.67719	0.794235	1.14178	0.232943	0.833648	0.107053	37	11.0149	915.992	454.522	115235	89622.5	241.939	132.261	0.764181	0.204224	7.76712	68.4934	1031	12768.7	567.665	269.498	88434	51333.8	276.117	146.789	42493
9	4	1176	1.19774	471	0.201699	0	0	0	0	0	0.00266	0.00266	0.203822	375	309	16.4198	6.61371	0	127	42.1341	8.56431	2.48095	4.7403	0.519427	1.15743	0.185213	0.828777	0.110193	37	8.65915	1024.04	408.608	130743	71011	270.368	122.355	0.751155	0.154033	9.54592	44.2708	1302	5812.61	630.342	239.997	97443.5	45926.6	279.218	140.394	43414.5
9	5	1283	1.26067	343	0.125364	0	0	0	0	0	0	0	0.125364	300	332	17.2718	6.6094	0	119	60.4789	8.20132	2.5583	4.73458	0.852501	1.10778	0.281983	0.819965	0.118937	37	13.9306	798.578	491.425	98662	77529	211.75	141.513	0.768653	0.286852	10.2692	50.4623	1284	6420.23	493.389	291.75	75756	51142.9	245.943	155.108	36754
9	6	1269	1.25314	400	0.195	0	0	0	0	0	0	0	0.195	322	343	17.1013	6.73438	0	134	47.5354	8.78864	2.60936	4.80492	0.556736	1.14014	0.201092	0.830924	0.11202	38	9.9853	1053.12	488.872	138494	85132	281.092	141.378	0.792861	0.182057	11.8671	45.9741	1652	6361.8	649.805	289.133	102578	55560.6	255.651	135.411	41350
9	7	1281	1.14262	498	0.146586	0	0	0	0	0	0	0	0.146586	425	331	16.5931	6.736	0	129	53.7621	8.51086	2.68616	4.83833	0.799841	1.13054	0.259763	0.822973	0.117995	38	13.3162	964.245	526.776	127781	92393.2	256.76	147.261	0.779224	0.249537	12.4632	31.411	1674	4446.57	596.81	313.453	95315	58927.6	293.756	180.904	47261
9	8	1092	1.24416	314	0.10828	0	0	0	0	0	0	0	0.10828	280	332	16.4576	6.84017	0	129	56.3117	8.49727	2.70681	4.89347	0.86259	1.09233	0.297141	0.820651	0.120056	39	13.4643	890.474	595.473	113106	100585	234.257	167.71	0.751906	0.300536	11.4304	25.5023	1545	3385.51	554.254	351.455	83905	64961	217.547	164.15	35494.5
9	9	1423	1.19228	585	0.165812	0	0	0	0	0	0	0	0.165812	488	288	14.2943	6.87323	0	134	63.0395	8.76526	2.81742	4.89231	0.824967	1.14668	0.229493	0.828167	0.113699	39	12.8057	987.839	541.662	133780	93788.8	262.928	154.659	0.78364	0.204306	12.3787	27.2995	1675	4312.54	598.11	317.064	97966.5	60309.2	297.865	162.439	49178
9	10	1184	2.0581	388	0.154639	0	0	0	0	0	0.003049	0.003049	0.157216	327	283	13.4253	6.89729	0	128	64.9591	8.47499	2.7512	4.86175	1.0176	1.10638	0.271265	0.81457	0.131492	38	14.1789	898.832	594.964	117315	97982.6	242.318	172.264	0.76141	0.281058	11.9829	18.9205	1614	2548.81	541.137	342.128	88145	63891.1	208.797	144.391	33473
9	11	1325	1.20042	529	0.139887	0	0	0	0	0	0	0	0.139887	455	270	13.6743	6.71855	0	132	95.5578	8.68525	2.73381	4.85718	0.931716	1.13054	0.221535	0.828861	0.121167	38	10.8467	1029.53	554.127	140567	103991	278.39	158.032	0.778187	0.225987	12.484	41.7084	1729	5441.18	615.102	322.963	102672	64342.1	234.247	153.785	38178
9	12	1526	10.7934	524	0.166031	0	0	0	0	0	0	0	0.166031	437	278	13.4578	6.76231	0	130	48.5241	8.47478	2.56365	4.87561	0.768328	1.13093	0.256239	0.818814	0.124136	38	10.9081	979.375	604.648	134002	99744	257.496	173.712	0.762994	0.25113	13.1675	33.6105	1808	4842.15	601.073	351.153	98882	65028.3	208.008	146.025	34049
9	13	1084	12.398	288	0.194444	0	0	0	0	0	0	0	0.194444	232	255	14.0074	6.1007	0	105	78.8679	7.62026	2.63238	4.40888	1.03763	1.16379	0.255715	0.804554	0.131893	34	12.647	737.406	447.379	75150	68244.7	212.106	139.442	0.755467	0.244667	13.0256	51.5018	1379	7338.11	447.465	261.314	62135	46388.5	172.284	119.141	23867
9	14	1385	1.15694	388	0.146907	0	0.003021	0.003021	0	0	0	0	0.149485	330	238	12.9203	6.14049	0	105	43.0815	7.60102	2.48588	4.40812	0.709298	1.17402	0.255047	0.809552	0.123731	34	10.2798	834.362	473.005	86748	68818.3	236.203	146.281	0.75477	0.242532	13.5517	81.1024	1467	6317.36	499.659	275.295	70931	47754.2	175.156	124.642	24938
9	15	1139	7.11728	319	0.147335	0	0	0	0	0	0	0	0.147335	272	241	12.7388	6.1735	0	105	53.8104	7.62671	2.38456	4.45054	0.883305	1.17402	0.254088	0.799719	0.131836	34	11.7019	728.077	477.287	77427	64229.9	206.106	145.805	0.749115	0.238859	13.7697	36.9376	1505	4143.03	444.58	277.451	62812	44422.8	153.703	116.307	21451
9	16	806	14.4529	213	0.131455	0	0	0	0	0	0	0	0.131455	185	273	14.017	6.27896	0	112	70.4213	8.00368	2.69608	4.52477	1.07178	1.14883	0.25896	0.819728	0.120464	35	14.2852	931.145	543.515	107233	84739.4	259.076	161.736	0.742425	0.253165	13.096	21.7227	1531.5	2193.54	560.108	319.952	82991.5	57217.3	151.567	117.91	23290
9	17	1060	4.04552	323	0.179567	0	0	0	0	0	0	0	0.179567	265	287	14.1449	6.74471	0	130	51.2383	8.74001	2.62221	4.74114	0.788925	1.12516	0.219385	0.83576	0.116796	38	10.6112	1077.78	590.58	139000	107477	289.39	168.644	0.750052	0.22768	13.6391	104.717	1812.5	13610.1	652.402	344.371	105474	68940	185.066	128.438	30484.5
9	18	993	15.6461	310	0.216129	0	0	0	0	0	0	0	0.216129	243	307	14.5847	6.94102	0	130	53.2092	8.63923	2.80755	4.78777	0.799147	1.11536	0.259987	0.82801	0.123844	38	12.467	998.831	589.192	129471	99564.3	268.449	166.857	0.753749	0.25127	13.2353	19.5881	1759	2876.75	607.466	344.765	97863	66547.1	182.451	130.367	30051
9	19	1254	1.23701	513	0.136452	0	0	0	0	0	0	0	0.136452	443	292	14.0335	6.87369	0	134	48.2382	8.77876	2.67542	4.84368	0.650797	1.1424	0.213994	0.835941	0.114189	39	10.2716	1105.74	566.213	152718	98462.6	298.391	162.017	0.780321	0.195593	13.6639	32.847	1925.5	4204.98	662.993	328.946	110536	63754.4	246.572	141.381	40821.5
9	20	1002	2.92236	361	0.124654	0	0	0	0	0	0	0	0.124654	316	295	14.2038	6.88954	0	133	52.1634	8.68371	2.81292	4.8184	0.732793	1.14128	0.211269	0.829343	0.12835	38	10.0188	1152.95	628.732	156705	109756	306.442	180.819	0.763594	0.206759	13.6208	22.2295	1871.5	4310.24	695.563	371.145	115143	71570.5	229.487	126.861	37110.5
9	21	897	7.23492	322	0.083851	0	0	0	0	0	0	0	0.083851	295	291	13.2601	6.94814	0	133	47.2348	8.63322	2.59455	4.86111	0.711321	1.15123	0.202002	0.823133	0.130155	38	9.61926	1077.34	605.04	146406	102635	292.443	173.943	0.773088	0.213271	13.3425	23.1827	1843	2986.07	648.669	349.205	106927	66947.6	177.984	128.197	29472
9	22	1367	1.20835	542	0.166052	0	0	0	0	0	0	0	0.166052	452	277	13.5899	6.82956	0	131	42.7699	8.52064	2.41504	4.84843	0.640381	1.15386	0.179733	0.82036	0.111463	38	8.24745	1028.16	541.059	141378	88407.8	277.615	156.185	0.775849	0.177711	13.5294	19.3993	1828	3338.74	619.415	313.299	103429	57669.4	235.539	129.127	38281
9	23	1217	1.21058	448	0.140625	0	0	0	0	0	0	0	0.140625	385	270	12.9914	6.82637	0	133	49.5885	8.54563	2.49177	4.88138	0.750683	1.15871	0.19036	0.814778	0.129347	38	9.18682	1083.11	576.988	143380	96860.2	294.957	169.157	0.765452	0.197718	13.6522	28.0055	1871	2760.54	650.533	334.86	106201	62491.4	201.181	122.594	32655
10	12	1007	1.28217	395	0.136709	0	0	0	0	0	0	0	0.136709	341	284	13.737	6.86837	0	132	51.1791	8.67599	2.74284	4.88221	0.691191	1.15386	0.209624	0.830875	0.117797	38	10.3253	1126.32	564.089	155756	103288	304.973	163.806	0.779519	0.208449	13.1101	23.2867	1854	3182.05	673.349	327.086	114436	65771.2	242.05	142.283	40544
10	23	1371	1.17837	512	0.15625	0	0	0	0	0	0	0	0.15625	432	290	13.9526	6.89706	0	135	54.2769	8.71824	2.72377	4.87917	0.811683	1.14892	0.220474	0.83063	0.127766	39	10.7221	1026.92	630.981	138574	111054	278.827	179.01	0.786454	0.219503	13.8112	35.9368	1923	4662.45	623.892	371.196	101220	71487	208.219	138.937	34894
11	12	1076	1.17152	426	0.176056	0	0	0	0	0	0	0	0.176056	351	291	13.8131	6.91558	0	131	56.6357	8.65187	2.64466	4.84277	0.82294	1.14162	0.230012	0.825203	0.111384	38	11.475	1091.01	580.638	146864	99827.8	303.28	168.706	0.771516	0.226879	13.1209	20.1236	1765	3328.68	648.645	335.911	108498	64923.6	231.259	148.604	38340.5
11	23	1109	1.25107	355	0.166197	0	0	0	0	0	0	0	0.166197	296	279	13.2063	6.78105	0	129	66.1086	8.67169	2.74701	4.85015	0.956848	1.11815	0.280698	0.826034	0.123211	39	13.5688	901.214	625.791	119269	104610	241.757	179.113	0.753033	0.272387	13.3198	28.6728	1783	4057.77	542.119	364.829	89881	68529.4	175.743	123.213	29246
12	12	1279	10.4511	538	0.148699	0	0	0	0	0	0	0	0.148699	458	276	13.6249	6.82723	0	132	47.3294	8.66247	2.59184	4.84477	0.666658	1.14605	0.192776	0.826884	0.115012	38	9.51078	1039.78	516.392	140208	86415.8	276.185	151.002	0.797929	0.182032	13.3415	40.2853	1813	5808.82	621.717	297.781	104181	56381	246	142.357	40116
12	23	1184	1.22214	508	0.149606	0	0.002315	0.002315	0	0	0	0	0.151575	431	277	13.3463	6.83225	0	139	64.5351	8.82065	2.61205	4.94534	0.816994	1.15862	0.173251	0.827014	0.120793	39	9.68317	1239.52	583.43	174112	106947	342.805	167.981	0.779663	0.164911	13.5625	38.3346	1941.5	5972.13	733.122	340.175	124713	67790.7	243.624	140.995	41359
13	12	973	8.80112	337	0.136499	0	0	0	0	0	0	0	0.136499	291	289	13.9551	6.89879	0	134	54.574	8.72086	2.74648	4.87585	0.73614	1.13132	0.229276	0.827171	0.124445	39	11.203	1026.98	552.558	136892	100057	281.894	160.52	0.787321	0.238933	12.5315	21.3849	1716	3120.11	614.071	320.194	101500	64690.4	187.807	126.287	31529
13	23	1294	1.25243	510	0.152941	0	0	0	0	0	0	0	0.152941	432	274	13.1163	6.89745	0	128	44.0598	8.31767	2.4402	4.85718	0.592421	1.17559	0.177845	0.813354	0.124035	37	8.73675	1004.79	570.507	132813	94525.5	272.86	165.264	0.770919	0.171778	13.512	22.4729	1801	3540.49	600.861	329.026	97553.5	61441.5	221.39	122.877	35677.5
14	12	1787	1.22982	796	0.194724	0	0	0	0	0	0	0	0.194724	641	269	13.3553	6.7884	0	134	46.6348	8.73182	2.61009	4.89286	0.648151	1.1474	0.199986	0.828863	0.119255	38	9.41647	1106.77	544.084	148528	95993.9	297.286	157.932	0.791357	0.185448	13.8095	35.7409	1959	4399.14	664.536	316.704	109649	61727.4	278.038	166.87	46097
14	23	1626	1.19089	695	0.152518	0	0	0	0	0	0	0	0.152518	589	285	13.3884	6.86015	0	134	99.2043	8.73276	2.705	4.86996	0.901934	1.14376	0.195319	0.828043	0.109973	38	10.8957	1142.16	563.737	155846	102843	306.672	163.379	0.778838	0.181359	14.1432	38.8889	1979.5	6164.36	691.101	325.123	114610	64433	271.268	146.122	45005
15	12	1261	1.20094	541	0.149723	0	0	0	0	0	0	0	0.149723	460	279	13.5773	6.90203	0	132	44.7935	8.65711	2.56138	4.85839	0.623322	1.16944	0.195612	0.827579	0.113875	38	9.27839	1174.36	518.023	156629	94176	321.239	151.635	0.77312	0.177008	13.5397	26.454	1860	4357.2	698.566	299.221	113545	59670.6	246.838	136.593	39754
15	23	1443	1.20149	619	0.184168	0	0.00198	0.00198	0	0	0	0	0.185784	504	275	13.1313	6.85561	0	135	48.6185	8.62197	2.60207	4.95299	0.717191	1.16613	0.191575	0.816134	0.122751	38	9.55314	1215.72	570.773	164832	106720	331.067	166.017	0.773455	0.179921	13.8221	36.9679	1941	5016.46	719.854	328.329	118949	66807.8	250.307	156.265	40836
Barcode	Exp3_B
Row	Column	Nuclei initially segmented, Total Nr	Membrane image pixels above (membrane median intensity*0.8)/Membrane area	Cells initially segmented, Total Nr	Cell removed by clustering, Fraction	Cells removed by area, Fraction	Cells removed by width, Fraction	Cell removed by area or width, Fraction	Cells removed by focus, Fraction	Cells removed by Nucleoid cluster area, Fraction	Cells removed by Nucleoid cluster width, Fraction	Cells removed by Nucleoid cluster area or width, Fraction	Cells removed from initial segmentation, Fraction	Cells remaining after all filtering steps, Total Nr	Cells initially segmented Area, Median	Cells initially segmented Length, Median	Cells initially segmented Width, Median	Dead nuclei, Fraction	Nuclei area, Median	Nuclei area, SD	Nuclei Length, Median	Nuclei Length, SD	Nuclei Width, Median	Nuclei Width, SD	Nuclei Shapefactor, Median	Nuclei Shapefactor, SD	Nuclei eccentricity, Median	Nuclei eccentricity, SD	Nuclei perimeter, Median	Nuclei perimeter, SD	Nuclei pix intensity, Median Mean	Nuclei pix intensity, SD Mean	Nuclei pix intensity, Median Sum	Nuclei pix intensity, SD Sum	Nuclei pix intensity, Median SD	Nuclei pix intensity, SD SD	Nuclei contrast, Median	Nuclei contrast, SD	Nuclei T1 intensity, Median Mean	Nuclei T1 intensity, SD Mean	Nuclei T1 intensity, Median Sum	Nuclei T1 intensity, SD Sum	Nuclei rim nuc intensity, Median Mean	Nuclei rim nuc intensity, SD Mean	Nuclei rim nuc intensity, Median Sum	Nuclei rim nuc intensity, SD Sum	Nuclei rim mem intensity, Median Mean	Nuclei rim mem intensity, SD Mean	Nuclei rim mem intensity, Median Sum
2	2	491	25.8963	129	0.015504	0	0	0	0	0	0	0	0.015504	127	226	12.2188	6.02183	0	133	88.484	8.632	3.29277	4.91077	1.42211	1.04883	0.328626	0.815226	0.165304	41	19.1467	394.593	463.899	58259	82857.4	112.991	143.349	0.597481	0.298055	18.8076	163.926	3325.5	26722.2	245.968	261.214	45512	52396.5	62.5738	142.227	12299.5
2	3	936	25.9828	98	0.040816	0	0	0	0	0	0	0	0.040816	94	245	13.2218	6.02487	0	109	102.22	7.92264	3.19192	4.78112	1.49409	0.83193	0.370274	0.817739	0.1376	40	21.9343	132.162	455.638	18191	76224.6	30.8311	134.425	0.412037	0.348331	5.79433	306.169	504.5	46186.9	94.819	260.267	17499.5	50171.7	8.94763	150.187	1896
2	4	897	19.1788	99	0.040404	0	0	0	0	0	0	0	0.040404	95	261	13.9433	5.85811	0	106	72.3772	8.16541	3.15619	4.69031	1.29619	0.817014	0.356874	0.833322	0.142841	40	17.4881	96.325	450.155	15990.5	77315.6	20.0923	129.549	0.313077	0.353186	6.3123	352.486	544	64051.1	76.0389	261.789	16522	51347.8	10.4639	172.535	2137
2	5	1211	11.6423	192	0.03125	0	0	0	0	0	0.005376	0.005376	0.036458	185	227	12.6904	5.73467	0	127	92.3977	8.54881	3.32207	4.79874	1.46472	0.902688	0.339285	0.82236	0.13234	41	19.6442	284.46	439.459	32430	78681.9	79.6608	123.305	0.61123	0.344991	7.82409	368.688	1356.5	58580.9	173.993	255.562	27398	52554.7	24.3419	174.536	4911
2	6	978	26.9372	103	0.07767	0	0	0	0	0	0	0	0.07767	95	310	16.5888	6.27588	0	118	116.858	8.42509	3.37122	4.76474	1.56076	0.917634	0.340355	0.824688	0.148376	40	18.1717	213.235	517.487	23930	96739.9	58.9451	143.965	0.524064	0.33847	6.13044	186.922	712	30914.3	139.883	307.25	21125	61443.7	17.4108	160.482	3024
2	7	919	7.76648	275	0.247273	0	0	0	0	0	0	0	0.247273	207	275	15.4292	6.52462	0	127	110.671	8.53549	3.83797	4.73993	1.08309	1.09763	0.24318	0.828597	0.139874	38	15.3284	768.071	396.438	95468	85084.8	208.214	114.193	0.775468	0.184154	8.28571	30.1453	1068	5200.24	480.509	243.129	74603	53815.5	201.661	127.243	31949
2	8	938	13.2504	307	0.153094	0	0.003846	0.003846	0	0	0	0	0.156352	259	244	12.1281	6.56726	0	118	125.036	7.80064	2.57355	4.79966	1.08873	1.19264	0.250423	0.786348	0.136327	35	16.4507	661.083	363.883	77377	55240.7	190.826	111.576	0.789457	0.216498	6.91987	14.6125	823	5598.71	389.268	207.682	58462	36026.8	126.853	95.0833	18827.5
2	9	1055	15.1537	373	0.179625	0	0	0	0	0	0	0	0.179625	306	266	12.732	6.80483	0	132	42.6669	8.40021	2.35143	4.94984	0.610429	1.17494	0.201087	0.808236	0.12027	37	8.96394	814.403	397.465	110120	67204.7	228.69	114.105	0.798655	0.171064	6.94658	30.9574	925.5	4254.62	483.493	234.003	79633.5	43778.7	135.182	91.926	21691.5
2	10	924	16.2934	237	0.160338	0	0	0	0	0	0	0	0.160338	199	275	12.6438	7.03511	0	130	96.4079	8.22201	2.81933	5.06934	1.38964	1.14324	0.300148	0.787431	0.142961	38	18.5735	780.947	501.493	103890	85494.7	217.159	147.946	0.782161	0.279064	6.67677	17.3653	898	2350.64	467.203	292.905	75712	55051.6	105.235	98.4287	16800
2	11	976	18.8926	220	0.140909	0	0	0	0	0	0	0	0.140909	189	253	12.2634	6.91092	0	123	53.5943	8.00561	2.56598	4.98499	0.871201	1.12089	0.327048	0.792479	0.130267	38	13.7686	638.344	458.232	78800.5	75216.7	174.675	134.386	0.772954	0.312375	6.15829	11.3605	790	1631.68	382.492	265.857	59387.5	48349.2	74.8987	69.599	11968.5
2	12	918	20.8473	269	0.111524	0	0	0	0	0	0	0	0.111524	239	273	12.6763	6.90666	0	131	59.1487	8.26502	2.44021	4.99744	0.779779	1.19557	0.216775	0.792543	0.122764	37	11.0059	812.622	430.271	103539	70807.4	225.535	123.996	0.792437	0.206364	6.58929	8.7417	857.5	1195	477.341	250.479	76041	45915.7	99.9045	66.9051	15783.5
2	23	1122	17.3811	322	0.108696	0	0	0	0	0	0	0	0.108696	287	279	12.656	7.03887	0	138	55.2792	8.56599	2.50295	5.10517	0.905891	1.13054	0.261522	0.798294	0.134521	39	11.0838	814.259	563.072	114772	97465.1	227.067	165.07	0.773237	0.268869	6.67332	14.2177	928	1981.46	484.628	325.635	81902.5	61881.1	105.598	81.2264	17931.5
3	2	1224	3.77265	538	0.141264	0	0	0	0	0	0	0	0.141264	462	256	10.4053	7.77838	0	129	38.3325	7.21824	1.94898	5.57251	0.660376	1.29765	0.144402	0.639941	0.200872	35	6.82038	1037.3	466.989	134048	83638.3	288.194	137.013	0.724445	0.155178	7.66319	59.053	1044.5	7200.19	604.889	264.817	93302	49444.1	170.361	95.8603	27292.5
3	3	944	1.91273	403	0.166253	0	0	0	0	0	0	0	0.166253	336	257	10.9152	7.6599	0	131	40.9304	7.46908	2.0655	5.56021	0.645984	1.29622	0.147311	0.671788	0.186849	36	7.11345	1160.44	456.338	155618	89301.2	329.83	133.944	0.762532	0.12883	8.68824	55.6805	1229	6798.73	685.472	263.318	106124	52306.1	195.966	97.3252	30821
3	4	1096	5.86154	437	0.16476	0	0	0	0	0	0	0	0.16476	365	273	11.6789	7.54475	0	127	67.9601	7.55634	2.2489	5.30581	0.827781	1.26099	0.193879	0.714588	0.163524	36	10.2161	917.136	440.159	115408	77263.7	252.63	127.325	0.785156	0.170417	7.84583	30.9683	1041	3559.17	547.154	253.345	82788.5	47901.1	168.325	102.447	26281.5
3	5	765	20.0286	277	0.129964	0	0	0	0	0	0	0	0.129964	241	271	12.0219	7.43748	0	126	58.9385	7.6086	2.36351	5.27015	0.799986	1.24035	0.23425	0.716414	0.157864	36	10.5282	939.612	471.538	118555	79788.9	263.496	136.435	0.783928	0.207297	7.43419	17.9313	980.5	2740.32	553.403	272.399	84827	50377.3	138.905	84.829	21566
3	6	1183	10.0417	388	0.128866	0	0	0	0	0	0	0	0.128866	338	271	12.0673	7.30343	0	129	60.5489	7.94568	2.40441	5.16643	0.766158	1.22073	0.201448	0.762885	0.142109	37	9.93784	864.16	432.856	109677	71811.1	243.795	123.872	0.798949	0.181772	7.08199	32.6685	939	4396.9	511.215	252.664	80380	45549	143.974	86.4434	22729
3	7	930	16.2019	278	0.086331	0	0	0	0	0	0	0	0.086331	254	284	12.8968	7.11576	0	128	51.4917	8.10065	2.39015	5.06529	0.751393	1.1968	0.235385	0.785427	0.135428	37	11.0997	890.544	456.684	114205	75155.3	248.99	131.414	0.791206	0.208477	6.89546	19.905	931	2945.77	526.638	265.61	83069	48353.9	133.985	86.3404	21508
3	8	1189	12.8824	449	0.211581	0	0	0	0	0	0	0	0.211581	354	269	12.6683	7.05512	0	131	44.7983	8.27965	2.49989	5.04952	0.58735	1.20951	0.173101	0.796435	0.136137	37	8.74752	943.021	405.962	126432	79252.4	259.328	117.369	0.788669	0.141161	7.33628	17.9288	1015	2342.59	547.656	237.191	91229	49207.7	148.833	86.3847	24454
3	9	971	16.6749	327	0.116208	0	0	0	0	0	0	0	0.116208	289	269	12.4315	7.02121	0	128	45.0641	7.96735	2.30666	5.06748	0.685741	1.19576	0.261457	0.772089	0.134815	37	10.431	842.682	465.798	107702	75800.2	232.433	134.791	0.779828	0.238643	6.90323	23.7536	909	3453.71	505.87	270.355	77856	48811	108.543	78.3016	17884
3	10	1111	10.9931	365	0.10137	0	0	0	0	0	0	0	0.10137	328	276	12.8799	7.01174	0	128	41.6426	8.15152	2.26144	4.99597	0.586461	1.18595	0.232207	0.792883	0.125633	37	8.63689	854.752	450.492	109797	74427.9	236.897	132.034	0.783836	0.227421	6.85246	23.3143	906	3557.67	507.276	258.619	79630	48170.7	119.965	86.0849	19479
3	11	1124	19.9019	300	0.1	0	0	0	0	0	0	0	0.1	270	268	12.4757	6.88838	0	124	60.7886	8.16213	2.43562	4.90919	0.896984	1.14002	0.274898	0.797735	0.130751	37	11.7774	684.111	441.396	86683	69442.3	186.906	127.969	0.789789	0.271794	6.25212	20.7702	802.5	2914.77	410.075	255.149	64323.5	46358.5	103.359	79.099	16336.5
3	12	1030	20.3798	343	0.102041	0	0	0	0	0	0	0	0.102041	308	266	12.5338	6.94709	0	127	46.5974	8.11787	2.37393	4.99593	0.737426	1.17847	0.238573	0.787759	0.13152	37	10.9965	738.423	453.351	94718	75255.3	203.099	131.777	0.790955	0.23096	6.42648	15.2135	833.5	2196.05	439.509	262.62	69770.5	48802.9	115.159	82.5192	18237.5
3	13	1125	18.959	263	0.186312	0	0	0	0	0	0	0	0.186312	214	245	13.5105	6.21258	0	114	47.1559	7.85762	2.70896	4.58948	0.732096	1.16355	0.236949	0.808504	0.136958	35	10.6781	700.286	384.798	80513	77068.5	201.305	116.88	0.802138	0.2121	6.60902	26.4646	741	3203.29	421.242	225.102	63112	44942.5	105.651	70.5388	15615
3	14	1615	12.9728	303	0.09901	0	0	0	0	0	0	0	0.09901	273	239	12.928	6.21116	0	110	73.5434	7.76045	2.76846	4.56434	1.06393	1.11844	0.309306	0.801743	0.132067	35	16.1416	627.29	436.737	70160	61387.7	178.873	132.373	0.786768	0.294233	6.27083	21.7382	703	3177.57	384.373	254.674	56190	41965.9	104.648	85.4158	15254
3	15	1314	15.6308	277	0.119134	0	0	0	0	0	0	0	0.119134	244	241	12.8787	6.21556	0	111	41.6079	7.65711	2.27903	4.60627	0.752843	1.1652	0.258042	0.790611	0.138278	35	11.5571	686.889	383.571	74293	53255.2	197.787	115.585	0.805096	0.239588	6.44635	18.7233	711.5	2539.07	415.488	225.873	59713	36680.7	112.839	83.1759	16087
3	16	1113	15.4808	262	0.152672	0	0	0	0	0	0	0	0.152672	222	254	13.3274	6.36784	0	115	51.5684	7.83051	2.57314	4.66793	0.900508	1.12905	0.277358	0.799689	0.131195	36	11.9087	622.692	418.914	72502	65410.3	172.899	123.328	0.784561	0.275373	6.49557	18.8671	756	2344.71	376.88	246.767	56447	44115.7	98.6571	82.2361	14606
3	17	948	18.2318	247	0.149798	0	0	0	0	0	0	0	0.149798	210	306	14.6661	6.87695	0	128	49.7482	8.47065	2.63842	4.86424	0.741593	1.12841	0.261389	0.820294	0.131366	38	11.6969	710.351	470.447	94552	78047.5	192.751	132.604	0.77348	0.249719	6.18534	7.68393	816	1646.43	439.036	278.127	69213	51052.1	99.7338	76.5015	15850
3	18	1040	17.0574	325	0.153846	0	0	0	0	0	0	0	0.153846	275	304	14.3564	6.98186	0	144	50.9516	9.05725	2.95309	5.07765	0.524927	1.14858	0.193928	0.825806	0.126369	39	10.2018	1076.21	486.797	155774	100847	295.285	142.183	0.796822	0.175438	6.87952	17.1683	996	3184.89	641.156	284.225	109824	62095.4	138.321	79.5147	23459
3	19	1067	19.5243	222	0.085586	0	0	0	0	0	0	0	0.085586	203	297	14.0215	7.00255	0	131	52.3837	8.53181	2.50814	4.9564	0.87991	1.11069	0.290323	0.811473	0.123481	39	12.656	711.121	519.865	93480	85612.1	199.663	149.365	0.783066	0.295839	6.09104	7.02158	797	1155.68	418.145	302.736	69706.5	56310.8	102.961	79.8344	16638
3	20	843	17.7518	277	0.126354	0	0	0	0	0	0	0	0.126354	242	297	13.8741	7.095	0	142	58.4213	8.83552	2.56077	5.06923	0.735694	1.15386	0.198082	0.818825	0.125731	39	10.5097	930.331	481.695	137222	83636.4	259.68	140.629	0.790296	0.192056	6.73711	44.6354	973	7131.41	559.975	279.407	97762	53913	116.218	76.3136	19508
3	21	876	18.3148	173	0.115607	0	0	0	0	0	0	0	0.115607	153	294	13.5636	7.08642	0	131	73.5423	8.38318	2.69899	4.98928	1.08447	1.11459	0.279108	0.808426	0.131717	39	14.508	766.5	533.304	100630	93830.6	211.27	151.703	0.789744	0.282685	6.44444	28.5553	863	5031.85	470.164	312.77	74247	60039.8	108.074	94.1027	17556
3	22	1242	14.0149	387	0.155039	0	0	0	0	0	0	0	0.155039	327	273	12.8811	7.09783	0	139	61.3375	8.69086	2.72568	5.14103	1.02949	1.136	0.283435	0.797625	0.134578	40	12.8533	917.246	601.311	130211	106934	250.541	177.972	0.768447	0.278537	6.36522	19.7038	906	3377.69	558.268	347.93	92679	66186.6	123.22	106.256	20522
3	23	1058	14.7415	389	0.118252	0	0	0	0	0	0	0	0.118252	343	291	13.6551	7.06091	0	138	46.2618	8.72648	2.66351	5.03255	0.600379	1.14865	0.205725	0.817645	0.133927	39	9.93907	915.487	497.136	129524	87307.2	256.078	142.453	0.783983	0.189514	7.3291	16.9597	1041	2603.53	552.447	293.295	92298	56677.2	144.428	93.6544	23632
4	2	356	31.5902	131	0.061069	0	0	0	0	0	0	0	0.061069	123	238	13.4599	5.94503	0	132	55.0593	8.90717	3.03544	4.6556	0.736195	1.10789	0.188893	0.856742	0.130515	38	10.5517	772.96	370.666	101591	64361.8	209.762	110.45	0.722892	0.188057	78.0325	136.886	10974	21508.4	459.231	208.622	76337.5	42153	209.073	114.12	34833.5
4	3	896	19.5376	108	0.018519	0	0	0	0	0	0	0	0.018519	106	235	13.4025	5.81176	0	126	60.7849	8.44728	2.89067	4.74016	1.05901	1.0327	0.323625	0.826058	0.154977	39	14.0037	478.968	434.145	62737	74088.1	130.034	123.863	0.744805	0.302702	59.9444	292.856	7321	44283.9	288.955	249.427	48928	49514.2	187.298	164.865	30481
4	4	725	22.8959	117	0.076923	0	0	0	0	0	0	0	0.076923	108	216	12.5751	5.69275	0	117	115.191	8.22246	3.56388	4.79949	1.69866	0.873617	0.370668	0.815349	0.145795	41	27.6251	207.856	475.706	26972	78670.5	64.4964	137.81	0.533665	0.350756	6.0548	313.004	720	54579	136.538	272.071	23321	52266.7	14.7474	163.273	3720
4	5	708	20.1838	125	0.08	0	0.008696	0.008696	0	0	0	0	0.088	114	268	15.1761	5.98234	0	129	72.0591	8.58594	3.47012	4.83596	1.07153	1.05738	0.281887	0.811034	0.151812	40	14.3097	586.053	457.444	74034	97506.2	152.997	127.365	0.755108	0.272785	36.3609	301.783	5641	52467.7	357.928	273.188	57389	58994.9	183.525	156.084	29184.5
4	6	1112	9.9585	234	0.222222	0	0	0	0	0	0	0	0.222222	182	252	13.2408	6.33682	0	120	56.555	8.13591	3.26985	4.70884	0.765801	1.13132	0.234921	0.80502	0.140829	37	12.5736	694.75	392.22	80255	75905.5	190.326	115.757	0.772573	0.200849	7.86215	68.6963	932	9443.14	426.917	237.202	63615	49422.2	186.051	142.56	27216
4	7	1163	8.18172	359	0.164345	0	0.003333	0.003333	0	0	0	0	0.167131	299	249	12.3703	6.52062	0	119	48.6521	7.90443	2.75428	4.80907	0.682079	1.18451	0.253835	0.78788	0.131189	36	10.7343	725.683	395.621	87070	69033.4	203.142	116.475	0.7932	0.229192	7.02062	20.6235	856	3261.11	432.683	231.072	65323	44968.3	142.688	115.938	21160.5
4	8	880	16.5844	301	0.146179	0	0	0	0	0	0	0	0.146179	257	279	12.9687	6.87684	0	126	51.8681	8.16269	2.4258	4.9042	0.776124	1.18412	0.202284	0.791931	0.131863	36	10.3478	792.365	396.759	101185	62363.1	223.062	117.972	0.791443	0.190511	6.9833	28.762	887.5	3557.67	480.649	229.615	75287.5	41121.6	130.679	94.8176	21157.5
4	9	903	20.6555	268	0.16791	0	0	0	0	0	0	0	0.16791	223	269	12.7756	6.90388	0	129	50.4131	8.19324	2.45812	4.95848	0.776562	1.14873	0.26241	0.790769	0.130435	37	11.2974	766.81	451.106	97603	71330.7	214.536	131.825	0.804476	0.258967	6.75714	33.1282	871	3710.54	457.894	261.421	72099	47054	102.493	86.9387	16241
4	10	1149	18.4342	315	0.098413	0	0	0	0	0	0	0	0.098413	284	261	12.336	6.94006	0	128	45.9809	8.26355	2.36753	4.96704	0.761545	1.15406	0.276479	0.793145	0.12918	38	12.175	751.026	480.828	94834	74778.1	207.703	139.225	0.790721	0.272497	6.6055	16.1548	856	2159.29	448.554	277.776	69603	49759.1	113.419	87.5461	18314
4	11	1228	10.0931	369	0.138211	0	0	0	0	0	0	0	0.138211	318	274	12.798	6.9696	0	130	43.8661	8.29166	2.30687	4.98154	0.683861	1.17489	0.227195	0.798924	0.130566	37	9.26544	860.529	455.325	112672	73677	238.211	132.219	0.802481	0.213553	6.57585	17.724	873.5	2527.32	512.239	266.756	81707.5	47858.7	140.305	93.9037	22277
4	12	1140	13.2344	361	0.152355	0	0	0	0	0	0	0	0.152355	306	255	12.0291	6.89011	0	128	57.1943	8.14695	2.54694	4.9925	0.905516	1.1797	0.245229	0.795113	0.129178	37	11.944	828.745	453.506	107708	75018.3	230.131	133.366	0.801654	0.234773	6.92233	22.0378	948	3822.29	487.804	263.768	77277	48588.4	117.945	83.138	19289
4	23	1146	15.2562	405	0.138272	0	0	0	0	0	0	0	0.138272	349	291	13.5136	7.06744	0	141	50.1281	8.89911	2.54317	5.1005	0.679722	1.15406	0.235343	0.819979	0.121777	40	9.78848	1038.34	558.123	147732	98729.2	288.311	162.835	0.77886	0.219687	7.09524	23.3874	1020	3150	612.578	325.467	104682	62356.8	127.424	82.6486	21741
5	2	539	27.7008	199	0.130653	0	0	0	0	0	0	0	0.130653	173	241	11.7362	6.81682	0	113	35.7206	7.45406	2.18797	4.86141	0.493028	1.25755	0.159695	0.764911	0.142001	34	7.30295	1423.7	682.526	163093	103457	448.637	233.293	0.775119	0.159797	10	43.6188	1287	4859.47	812.107	378.032	120977	69278.9	114.536	81.3877	17366
5	3	544	21.9097	170	0.076471	0	0	0	0	0	0	0	0.076471	157	251	12.096	6.77234	0	111	65.9658	7.43714	2.61371	4.80157	0.956829	1.21163	0.256053	0.754799	0.141577	34	11.693	1084.73	762.514	124470	116136	347.293	251.353	0.802033	0.250505	10.1505	35.8939	1204.5	4198.33	632.688	433.875	94489	78187.9	104.617	114.903	15749.5
5	4	892	27.6566	201	0.139303	0	0	0	0	0	0	0	0.139303	173	256	12.106	6.89094	0	117	79.6153	7.45385	2.28488	4.92612	1.08324	1.25622	0.207077	0.749217	0.146418	34	11.7922	1181.31	677.672	139948	99133.1	382.012	226.089	0.829046	0.19176	12.0422	43.8586	1448	5377.34	680.029	379.046	104828	65477.1	109.717	107.837	16375
5	5	911	27.6781	203	0.064039	0	0	0	0	0	0	0	0.064039	190	267	12.5758	7.04739	0	119	54.8231	7.76281	2.50407	4.93619	0.903211	1.17702	0.317008	0.76281	0.144022	36	13.7171	851.403	732.763	100992	108315	260.164	244.015	0.789667	0.300271	8.87182	49.7662	1180	6094.33	493.406	412.977	75019	71708.4	111.868	109.772	16927.5
5	6	876	22.622	194	0.103093	0	0	0	0	0	0	0	0.103093	174	292	13.4552	7.15061	0	123	63.1026	7.87675	2.48031	4.98208	1.04465	1.18295	0.249988	0.776452	0.143705	36	13.2731	901.843	609.035	108768	93252.6	273.449	199.129	0.791815	0.241653	8.92903	58.9339	1200	8784.24	523.172	347.497	81949.5	61533.8	95.9508	96.6125	14888
5	7	596	30.7828	203	0.103448	0	0	0	0	0	0	0	0.103448	182	270	12.7524	7.0556	0	125	144.605	7.95602	3.30735	4.9673	1.1075	1.21166	0.195618	0.78154	0.13542	36	17.5886	948.296	538.036	121607	88737.1	278.533	169.148	0.803766	0.186984	8.20661	88.481	1187	11397	563.361	307.165	89100	55568.5	100.612	78.7255	15464
5	8	791	23.6662	199	0.115578	0	0	0	0	0	0.005682	0.005682	0.120603	175	289	13.3143	7.0615	0	131	57.8998	8.40861	2.59117	5.01342	0.959733	1.14873	0.247584	0.792396	0.139758	38	13.0404	859.789	501.508	107556	84578.6	245.388	150.471	0.804941	0.23276	7.24945	58.5198	956.5	7768.8	505.01	288.216	79247	54691.9	88.1705	83.2324	14182.5
5	9	891	12.2437	326	0.131902	0	0	0	0	0	0	0	0.131902	283	303	14.0213	6.98898	0	132	53.1909	8.56927	2.46972	4.9131	0.60141	1.16355	0.172802	0.821162	0.111602	38	8.75211	1010.41	461.421	133315	89725.7	281.301	133.818	0.792629	0.162123	7.58696	29.8687	1026	4067.4	601.907	272.661	96907	54661	135.558	93.4345	21735
5	10	980	17.104	359	0.122563	0	0	0	0	0	0	0	0.122563	315	292	14.0346	6.89239	0	135	44.0859	8.56578	2.60645	4.92223	0.514336	1.15454	0.189083	0.814147	0.126616	38	8.83437	901.399	469.66	119542	88015	251.136	138.3	0.787125	0.172276	7.38392	13.2715	1029.5	2184.53	534.976	272.261	88742.5	55169.7	127.822	81.5449	21149
5	11	1096	15.2576	262	0.148855	0	0	0	0	0	0	0	0.148855	223	297	14.081	6.96391	0	132	50.8379	8.55274	2.55662	4.91394	0.848647	1.1377	0.23977	0.816307	0.13234	38	10.8577	774.814	475.117	104806	78044.5	210.793	138.463	0.795122	0.229344	6.59813	12.5661	886	1659.29	464.747	276.464	76640	51243.9	115.289	82.6624	19548
5	12	910	12.6097	280	0.146429	0	0	0	0	0	0	0	0.146429	239	289	13.9252	6.94156	0	135	46.3744	8.60234	2.59859	4.9467	0.646075	1.14396	0.206555	0.820998	0.119985	38	9.88484	895.489	472.131	119097	85387.6	242.392	133.343	0.788634	0.201113	6.8914	27.3416	949	3377.75	531.678	276.208	86397.5	55660.7	137.352	89.4365	22711.5
5	23	1050	15.3308	317	0.135647	0	0.00365	0.00365	0	0	0	0	0.138801	273	282	13.1972	7.08445	0	141	52.7357	8.72479	2.78154	5.06968	0.704801	1.16239	0.22043	0.8113	0.133056	39	10.8672	944.038	543.938	129474	93135.1	261.015	158.114	0.798842	0.196821	6.87162	18.3465	947	2622.65	562.844	319.149	92269	60148.6	135.862	81.3104	23025
6	2	880	11.5362	352	0.204545	0	0	0	0	0	0	0	0.204545	280	415	15.2527	8.58824	0	185	64.901	9.44881	2.6433	6.14012	0.984074	1.20298	0.149773	0.757583	0.14628	44	9.41916	1289.53	506.512	246898	147903	330.533	132.651	0.707863	0.146945	14.398	41.0851	2765.5	7662.81	786.339	297.986	151347	72248.9	196.023	112.008	37697
6	3	817	6.22729	296	0.195946	0	0	0	0	0	0	0	0.195946	238	373	13.9553	8.46947	0	164	63.8347	8.74992	2.53102	5.98189	1.04966	1.21166	0.232036	0.737998	0.154734	42	10.1984	1214.82	656.682	204556	150240	310.638	172.679	0.777967	0.220768	9.35961	56.7112	1774	9288.88	729.38	392.056	130502	80489.3	204.567	137.689	36195.5
6	4	997	14.4268	356	0.151685	0	0	0	0	0	0	0	0.151685	302	343	13.2397	8.105	0	157	58.2067	8.67745	2.43216	5.73721	0.960401	1.1935	0.254614	0.747282	0.152623	41	10.3913	1144.14	608.645	183057	131394	300.034	164.622	0.768468	0.233566	8.09403	36.1291	1327.5	6959.77	689.627	358.447	119535	73728.4	212.772	132.077	36656
6	5	1051	4.39196	399	0.152882	0	0	0	0	0	0	0	0.152882	338	311	13.0309	7.71615	0	147	51.0409	8.34178	2.45711	5.49203	0.794939	1.21047	0.213458	0.761792	0.138722	39	10.0568	1073.55	511.999	157909	103485	289.923	142.548	0.776718	0.189998	8.16477	25.7665	1260	3805.87	647.397	296.696	109627	60416	206.808	128.648	35699
6	6	976	9.49237	326	0.159509	0	0	0	0	0	0	0	0.159509	274	299	12.9655	7.42537	0	135	108.953	8.18612	2.74505	5.22788	1.08448	1.19264	0.240029	0.77312	0.140692	38	15.2655	859.329	485.963	121576	84740.9	231.531	135.726	0.778306	0.2263	7.675	46.5311	1086	7412.95	517.755	286.378	86272	52577.7	143.906	104.381	23891
6	7	1363	1.207	552	0.179348	0	0	0	0	0	0	0	0.179348	453	278	12.7595	7.08134	0	133	43.0119	8.28832	2.39393	5.09076	0.607271	1.19406	0.202357	0.793118	0.130582	37	8.77118	1001.35	445.939	133491	77397.5	269.699	127.374	0.783316	0.179178	7.72456	39.0525	1054	5438.77	595.384	261.35	94993.5	48653.4	205.882	120.152	33788
6	8	886	13.195	256	0.085938	0	0	0	0	0	0	0	0.085938	234	299	13.741	7.05049	0	132	44.9211	8.44524	2.38272	5.0304	0.680903	1.16576	0.2249	0.799571	0.132128	38	9.99383	833.311	469.86	112571	76428.2	230.595	134.889	0.796262	0.216303	7.01626	14.4997	971	2235.78	505.186	273.402	81298	49320.5	119.446	91.7188	19371
6	9	1146	27.0162	373	0.163539	0	0	0	0	0	0	0	0.163539	312	285	13.1755	6.99807	0	137	46.4704	8.61447	2.67918	4.98913	0.613275	1.16315	0.206386	0.814343	0.124871	38	9.66953	959.719	462.348	130359	82750.7	265.401	135.358	0.783514	0.193384	7.28395	45.9041	1037	5485.69	574.049	269.171	94173	52766.2	165.414	95.852	28151
6	10	1224	12.1355	377	0.153846	0	0	0	0	0	0	0	0.153846	319	279	13.3982	6.86518	0	136	78.2175	8.80019	2.72808	4.91232	0.978524	1.14416	0.190757	0.827642	0.118099	38	11.8378	779.569	448.929	108361	73481.3	211.922	129.83	0.793592	0.170184	7.22222	12.1004	997	1908.95	469.045	259.343	79146	48538.3	149.537	93.8628	24173
6	11	1350	1.13039	549	0.151184	0	0	0	0	0	0	0	0.151184	466	277	13.0339	6.89958	0	139	44.4658	8.73066	2.54434	4.99588	0.584418	1.16727	0.191401	0.818963	0.119479	38	9.09351	1121.66	528.265	156194	95503	315.494	152.172	0.797656	0.161927	7.28767	23.043	1037.5	3503.73	666.695	307.678	112362	61085.5	217.131	115.119	36303.5
6	12	1049	19.6684	248	0.092742	0	0	0	0	0	0	0	0.092742	225	290	14.1044	6.91427	0	131	65.4218	8.46933	3.01566	4.91708	0.914743	1.14183	0.265594	0.810563	0.136371	38	15.446	775.01	484.814	106309	81823.9	214.102	140.293	0.781489	0.251813	6.09849	12.1389	837	1579.7	461.5	283.283	77891	53001.6	97.9467	88.226	16589
6	23	1385	17.4127	414	0.137681	0	0	0	0	0	0	0	0.137681	357	272	12.6458	7.05943	0	150	60.0031	9.02267	2.62675	5.28971	0.971037	1.14849	0.235371	0.795956	0.138409	41	11.3282	937.558	557.888	141498	101347	262.432	165.88	0.773854	0.238021	6.02654	27.4176	899.5	4898.04	553.799	325.102	97232	63058.7	96.8495	72.5269	16830
7	2	752	5.50648	303	0.161716	0	0	0	0	0	0	0	0.161716	254	448	20.603	7.07726	0	222	83.6583	14.0058	5.01565	5.10762	0.499228	0.893026	0.205096	0.930388	0.101647	55	16.532	785.179	316.053	175296	105237	197.435	89.9482	0.696485	0.148765	7.78313	17.7475	1860.5	3931.18	482.033	187.302	117357	61688.6	166.85	83.5857	40608.5
7	3	823	1.26129	294	0.12585	0	0.003891	0.003891	0	0	0	0	0.129252	256	471	23.0471	7.03026	0	222	106.307	14.1213	6.12174	5.06549	0.777667	0.864566	0.22453	0.93487	0.110525	57	20.0056	839.892	411.04	193878	145160	207.862	108.104	0.774259	0.170204	8.71084	35.3166	2162	9383.53	521.512	252.423	130039	87441.9	232.25	133.447	55485
7	4	659	12.9364	189	0.116402	0	0	0	0	0	0	0	0.116402	167	479	23.2948	7.0808	0	195	101.342	12.5893	5.90925	5.00615	0.737626	0.887748	0.247377	0.91936	0.123984	52	20.3767	750.762	411.854	154042	128753	188.192	108.995	0.754775	0.223357	7.39216	21.4686	1608	4557.63	475.418	249.951	106659	78204.9	169.369	104.676	38800
7	5	704	13.8656	191	0.151832	0	0	0	0	0	0	0	0.151832	162	462	22.2224	7.22358	0	178	92.6504	11.4847	5.441	5.04502	0.781503	0.973684	0.245641	0.902379	0.127305	48	18.7487	817.622	456.694	151846	135875	204.774	115.87	0.777693	0.199553	7.38328	42.3149	1425	10440.7	516.367	282.487	106640	82930.2	161.742	103.291	32855
7	6	1043	10.3249	292	0.14726	0	0	0	0	0	0	0	0.14726	249	382	18.7421	7.01062	0	170	75.991	10.9081	4.36337	4.99798	0.662574	0.990044	0.236684	0.888287	0.110996	47	15.1561	903.752	490.51	159029	124073	228.643	132.592	0.784431	0.2121	7.90749	24.74	1408.5	4922.37	569.007	296.718	112400	76328.3	187.786	110.44	36315.5
7	7	934	15.0084	205	0.082927	0	0	0	0	0	0	0	0.082927	188	356	16.5574	7.07979	0	150	61.7444	9.6344	3.38747	4.96274	0.811894	1.05777	0.267485	0.855281	0.137398	43	13.3467	802.701	506.567	122280	101760	206.673	139.16	0.784584	0.259587	7.10955	33.5504	1094	5501.23	494.868	304.632	88601	64877.2	168.403	108.652	29687
7	8	944	18.5249	225	0.115556	0	0	0	0	0	0	0	0.115556	199	296	14.3069	6.96711	0	147	69.3056	9.28547	3.02774	5.00677	1.02986	1.08994	0.259907	0.840001	0.134013	41	15.0799	799.915	494.826	119734	91251.8	216.372	140.511	0.792153	0.257013	7.06122	24.9054	1046	4937.48	478.318	290.576	84085	58222.7	118.379	86.9401	20352
7	9	1087	15.8034	262	0.129771	0	0	0	0	0	0	0	0.129771	228	307	14.3753	6.98948	0	132	74.6691	8.55744	2.85369	4.93276	1.14514	1.07911	0.293899	0.811353	0.139877	40	13.9288	635.137	513.586	85552	84024.9	173.33	144.85	0.772737	0.301696	6.38095	26.0705	864	3926.95	394.454	300.9	64030	55540.1	102.307	97.9328	17188
7	10	1093	9.16897	380	0.102632	0	0	0	0	0	0	0	0.102632	341	277	13.4587	6.82151	0	135	47.037	8.86267	2.55788	4.88928	0.681137	1.12556	0.239867	0.833754	0.119928	39	10.3977	846.383	466.195	114969	79967.2	229.386	135.363	0.795006	0.234724	7.06475	21.1519	977	3736.76	511.012	270.193	84441	51454.8	153.956	100.676	25706
7	11	1056	15.8356	306	0.114379	0	0	0	0	0	0	0	0.114379	271	290	13.6763	6.93865	0	136	45.8564	8.78138	2.4947	4.96036	0.689101	1.14024	0.218034	0.829453	0.124167	39	9.21268	877.079	474.714	121218	85781.7	236.398	134.583	0.789948	0.215501	6.72269	10.7066	934	1654.1	521.866	277.464	87230	55229	140.494	95.1115	23292
7	12	1049	16.3191	281	0.11032	0	0	0	0	0	0	0	0.11032	250	292	13.7787	6.8617	0	134	54.5499	8.72086	2.81016	4.90212	0.810459	1.13929	0.229215	0.819419	0.122779	39	12.5675	867.319	485.033	116854	83444.3	237.119	138.857	0.78854	0.222332	6.27943	18.3933	878.5	2700.16	519.294	284.413	85207	54791.2	114.575	74.2941	18998
7	23	1274	13.6423	425	0.152941	0	0	0	0	0	0	0	0.152941	360	304	13.7472	7.08974	0	141	44.6729	8.88205	2.54385	5.03054	0.604663	1.16217	0.17764	0.824965	0.125218	39	9.14917	1004.92	481.432	141106	86583.5	275.666	138.943	0.78839	0.161996	7.33333	12.6127	1055	1824.79	587.814	279.172	99654.5	55352.1	146.028	80.8166	25196.5
8	2	1038	12.2509	287	0.146341	0	0	0	0	0	0	0	0.146341	245	355	18.1285	6.726	0	126	58.461	8.35882	2.84747	4.76636	0.563067	1.16579	0.184826	0.823368	0.115823	37	10.1864	877.18	386.81	108933	72788.1	235.213	110.479	0.755658	0.153083	7.68215	37.8908	1023	5062.54	539.742	229.292	81938.5	46226.7	167.794	91.1767	26751.5
8	3	1124	7.0997	300	0.18	0	0	0	0	0	0	0	0.18	246	334	17.2428	6.64463	0	128	45.4361	8.57052	2.60458	4.78346	0.626142	1.14002	0.194706	0.825903	0.115788	37	9.89962	829.591	416.268	106890	75517.8	215.889	115.479	0.792104	0.174957	7.96282	38.9637	1072.5	5912.64	512.64	250.408	80424	48193.1	187.765	106.655	29542.5
8	4	1084	4.51665	326	0.128834	0	0	0	0	0	0	0	0.128834	284	338	17.1681	6.74173	0	127	49.0207	8.42179	2.86067	4.81722	0.541851	1.16335	0.19354	0.821042	0.115366	37	10.4568	917.933	368.943	120200	67454	247.731	106.552	0.793256	0.128094	7.94508	58.596	1084	7249.64	562.986	219.028	89375.5	43715.4	216.331	105.472	34193
8	5	1238	1.1892	312	0.134615	0	0	0	0	0	0	0	0.134615	270	337	16.6004	6.82314	0	132	48.7278	8.53078	2.62285	4.90963	0.696882	1.15537	0.184913	0.815498	0.123929	38	9.6885	881.239	448.467	115011	87147.8	236.264	128.763	0.7817	0.154815	7.68212	29.8544	1054	4353.57	535.913	269.257	86458	54982.6	212.044	111.625	33911
8	6	1117	1.1543	407	0.127764	0	0	0	0	0	0	0	0.127764	355	312	16.0314	6.7266	0	136	53.4846	8.76444	2.83526	4.92917	0.614037	1.15386	0.182051	0.826639	0.115362	38	9.80178	1010.88	445.269	134467	86465.6	270.593	126.075	0.777215	0.139784	8.36956	33.9172	1196	6133.96	613.35	267.003	97613	54029.4	250.959	136.109	40995
8	7	1196	11.2113	337	0.145401	0	0	0	0	0	0	0	0.145401	288	364	17.3004	6.99308	0	138	100.413	8.88973	2.76391	4.97271	1.21366	1.12133	0.229649	0.823894	0.119261	40	14.0604	905.019	479.583	121950	88618.7	236.296	133.612	0.800982	0.224793	7.6	30.2487	1104	5789.14	562.494	286.298	87957	55600.9	192.451	114.257	31582
8	8	1787	1.22717	631	0.207607	0	0	0	0	0	0	0	0.207607	500	306	14.7812	7.01551	0	139	49.6632	8.99341	2.65533	5.05648	0.660767	1.12362	0.24426	0.829624	0.122572	40	10.6326	1048.11	585.124	148780	106410	279.461	164.907	0.809737	0.229685	7.92197	32.819	1155	5207.51	640.417	346.876	106490	67142.5	254.512	152.847	41775.5
8	9	1327	1.23715	466	0.148069	0	0	0	0	0	0	0	0.148069	397	296	13.4862	7.0699	0	142	46.9175	8.88163	2.57044	5.06088	0.616556	1.14008	0.198122	0.821976	0.117141	39	9.05974	1082.97	573.936	157682	102405	300.606	163.35	0.793975	0.198564	7.33012	35.371	1088	5525.98	648.024	338.169	112494	65183.2	217.64	120.754	37555
8	10	1244	3.18362	438	0.143836	0	0	0	0	0	0	0	0.143836	375	291	13.7323	7.00671	0	139	49.8083	8.91577	2.77589	4.98828	0.645558	1.14002	0.229959	0.825692	0.118975	39	10.4387	1039.68	576.586	147347	107384	286.614	162.504	0.804933	0.22117	7.49444	56.4478	1045	10641.4	627.107	341.521	106146	68614	208.649	127.317	35279
8	11	1460	11.2133	386	0.196891	0	0.003226	0.003226	0	0	0	0	0.199482	309	295	14.0693	6.99996	0	136	60.5417	8.73213	2.5854	4.94193	0.947474	1.11987	0.266032	0.820274	0.123372	39	12.11	778.108	490.028	106877	81836.9	208.149	139.537	0.790951	0.261772	6.73272	20.5606	968	3763.16	475.09	286.486	78815	53382.1	134.597	94.0859	22982
8	12	1585	1.1653	548	0.14781	0	0	0	0	0	0	0	0.14781	467	283	13.3175	6.93285	0	133	43.128	8.52318	2.4804	4.9569	0.557951	1.15658	0.216711	0.817809	0.11932	38	9.20249	1004.62	548.871	134832	96203.7	276.274	158.61	0.790294	0.203328	7.19142	22.2458	977.5	3039.76	595.308	319.026	98342.5	61873.4	190.425	113.441	31170.5
8	13	1528	12.1771	325	0.178462	0	0	0	0	0	0	0	0.178462	267	243	13.04	6.21684	0	112	59.0776	7.77219	2.4427	4.57346	0.9713	1.15701	0.286757	0.799337	0.129158	35	13.5869	708.316	431.064	79806	57102.3	206.162	129.694	0.815724	0.26707	7.14161	22.6107	803	2837.48	431.973	253.874	61542	40642.2	114.849	80.1105	16718
8	14	1227	16.758	286	0.15035	0	0	0	0	0	0	0	0.15035	243	252	13.0162	6.28427	0	115	94.4146	7.91328	2.5658	4.63854	1.14562	1.16068	0.249916	0.800195	0.133018	35	15.8098	718.796	426.209	82091	65039.3	203.348	127.044	0.800546	0.237795	7.18065	28.2741	844.5	4685.8	437.628	252.001	64623.5	44280.7	114.579	87.0002	16494
8	15	1178	19.5998	324	0.175926	0	0	0	0	0	0	0	0.175926	267	261	13.9636	6.23538	0	120	214.527	8.20373	4.29992	4.63385	1.20723	1.15743	0.223113	0.818978	0.125034	36	23.103	835.126	655.025	98977	1.69248e+06	239.431	153.099	0.812122	0.206662	7.1958	23.2528	883	3810.81	504.911	464.542	76512	446120	115.664	77.4772	17588
8	16	1329	16.1389	298	0.11745	0	0	0	0	0	0	0	0.11745	263	284	14.829	6.48027	0	119	53.2518	8.19584	2.67676	4.65778	0.940354	1.1076	0.289736	0.814627	0.127955	37	13.1291	653.918	483.02	75419	76750.1	182.104	142.168	0.784924	0.287364	6.77505	23.187	816.5	2796.12	401.466	283.317	58623	51299.2	97.4866	91.0429	15059
8	17	1551	20.6248	428	0.191589	0	0	0	0	0	0	0	0.191589	346	311	15.399	6.76293	0	134	49.5012	8.72328	2.66271	4.8709	0.669422	1.13595	0.22134	0.82815	0.109438	38	11.0148	1074.71	579.169	147546	101949	294.936	166.017	0.788227	0.199936	7.65106	13.5399	1047.5	1898.11	652.931	343.789	107754	66281.7	144.652	90.3157	23743.5
8	18	1324	13.0949	292	0.061644	0	0	0	0	0	0	0	0.061644	274	304	14.6213	7.05035	0	139	51.1142	8.88762	2.66326	4.96043	0.82495	1.11106	0.259879	0.826311	0.119366	40	11.7246	913.898	615.806	127379	105794	254.016	174.573	0.797664	0.268632	6.58315	14.4009	899	2438.99	549.309	359.991	94299.5	68986.8	117.436	92.2127	19847
8	19	1096	23.3956	249	0.088353	0	0	0	0	0	0	0	0.088353	227	302	14.0784	6.97959	0	134	42.6582	8.50944	2.44995	4.99417	0.627825	1.16576	0.188557	0.804571	0.128771	38	8.68048	873.681	548.407	121376	94216.7	239.227	160.509	0.803119	0.190098	6.74753	7.62546	901	1261.49	528.994	318.007	86849	61152.4	115.218	70.5567	18761
8	20	1031	11.0465	287	0.118467	0	0	0	0	0	0	0	0.118467	253	300	14.2405	7.03734	0	138	48.2242	8.6947	2.58809	5.0211	0.762358	1.13883	0.230514	0.811906	0.13832	39	10.2056	976.698	580.494	133743	100416	270.693	166.424	0.80176	0.227161	6.68	22.4016	908	3569.82	580.543	338.501	95053	64609.8	127.124	88.1587	21136
8	21	1001	19.0984	304	0.157895	0	0	0	0	0	0	0	0.157895	256	291	13.7711	7.07989	0	141	45.336	8.85055	2.57048	5.01583	0.603798	1.16187	0.190589	0.819853	0.133471	39	9.08934	980.891	538.303	134408	96762.2	271.41	155.904	0.794856	0.185805	7.03191	12.0336	985	1768.27	582.529	314.26	95455	61950.1	119.573	70.545	19285
8	22	998	22.9312	209	0.08134	0	0	0	0	0	0	0	0.08134	192	290	13.5407	7.1144	0	142	68.892	8.561	2.81962	5.16806	1.02933	1.11844	0.287034	0.787851	0.146922	41	14.254	814.271	641.89	115014	112282	232.899	187.158	0.798665	0.262734	6.36868	34.4033	896	5150.38	475.208	378.33	83060.5	71218.6	97.7567	82.0373	16158.5
8	23	1792	9.54318	585	0.133333	0	0	0	0	0	0	0	0.133333	507	283	13.1663	6.99259	0	137	51.6513	8.71592	2.693	5.0567	0.763014	1.10537	0.304506	0.818008	0.122182	40	12.2056	1105	725.715	153843	125279	303.681	206.631	0.802707	0.304726	7.38971	26.4346	1041	3969.19	655.375	427.269	109728	80899	173.561	118.581	29181
9	2	1265	9.85309	368	0.195652	0	0	0	0	0	0	0	0.195652	296	350	17.5088	6.79032	0	127	48.9626	8.51639	2.765	4.80543	0.506784	1.15386	0.178804	0.829204	0.119288	37	9.87721	892.973	370.216	114261	69627.6	238.27	109.54	0.732139	0.153168	7.59596	28.0675	1018	3793.33	552.211	218.866	85207	44063.5	164.922	77.9724	25201
9	3	992	5.58942	270	0.174074	0	0.004484	0.004484	0	0	0	0	0.177778	222	335	16.8125	6.5901	0	126	48.0958	8.39739	2.80822	4.79251	0.549761	1.16315	0.196223	0.826108	0.11756	37	9.86858	870.879	401.505	113806	74246.3	229.561	113.47	0.789112	0.159439	8.29205	47.7497	1119.5	6173.04	545.215	241.501	85045	48014.3	204.896	103.028	32412.5
9	4	1647	1.23608	440	0.222727	0	0.002924	0.002924	0	0	0	0	0.225	341	354	17.7557	6.71187	0	128	44.8384	8.49354	2.62084	4.84236	0.510539	1.15123	0.190325	0.822942	0.112636	37	9.23953	887.422	388.264	114580	70813.2	230.897	111.265	0.783602	0.142965	8.06604	41.348	1104	5794.57	555.521	235.206	85326	45247.6	227	107.569	35420
9	5	1151	12.8948	348	0.201149	0	0	0	0	0	0	0	0.201149	278	326	16.1439	6.81531	0	136	62.0529	8.85369	2.92472	4.92629	0.720163	1.14178	0.2029	0.829737	0.120635	39	11.2629	944.518	435.855	126790	82721.7	254.894	123.646	0.778541	0.157632	8.13913	48.3032	1157	7178.68	582.055	260.425	92666	52782.4	218.78	112.836	35069
9	6	1224	1.20841	416	0.206731	0	0	0	0	0	0	0	0.206731	330	332	16.2574	6.8532	0	142	49.9182	9.10155	2.93486	4.94751	0.560062	1.13076	0.192454	0.839464	0.108673	40	10.0198	1082.51	443.176	152458	92655.4	289.181	126.6	0.773756	0.16251	8.00439	29.0037	1171	4382.59	668.957	265.206	109314	57307	215.121	104.396	35756
9	7	957	11.4555	227	0.118943	0	0	0	0	0	0	0	0.118943	200	344	16.8863	6.90689	0	131	60.1822	8.54581	2.87894	4.92817	0.890416	1.13981	0.238029	0.815106	0.119243	38	11.9485	811.278	451.781	105056	78629	213.326	126.024	0.795195	0.225956	7.30495	36.5466	997	4258.15	491.295	269.1	78473.5	51015.3	187.691	111.901	30367.5
9	8	945	13.8921	279	0.125448	0	0	0	0	0	0	0	0.125448	244	331	15.4293	7.11719	0	138	115.7	8.75537	2.77696	5.01579	1.22927	1.15123	0.188033	0.814808	0.127411	39	11.5753	873.278	458.583	122279	86456.9	235.827	130.271	0.788648	0.18072	7.13274	15.9823	989	2198.5	536.32	268.18	87969	52586.9	192.839	109.595	31645
9	9	1024	11.8413	352	0.090909	0	0	0	0	0	0	0	0.090909	320	293	13.6593	6.97235	0	141	67.0699	8.96466	2.63595	4.99808	0.833534	1.13595	0.213582	0.830105	0.121007	39	10.7696	927.017	498.863	129138	89680.6	245.598	143.898	0.784555	0.207684	7.03442	32.3516	1010	5590.05	553.458	291.324	93615	56810.1	164.861	98.5303	28061
9	10	1389	1.2582	442	0.156109	0	0	0	0	0	0	0	0.156109	373	302	14.2668	7.05422	0	139	49.9135	8.91274	2.80223	4.98721	0.662654	1.12881	0.249504	0.831418	0.1201	40	11.4769	1001.51	548.91	139783	105590	273.484	151.252	0.7959	0.234777	7.20231	26.5486	1022	4312.56	605.209	327.223	99998	66476.2	191.911	119.412	32221
9	11	1161	19.3812	356	0.132022	0	0	0	0	0	0	0	0.132022	309	300	14.2305	6.93435	0	134	106.163	8.51089	2.76329	4.94491	1.14242	1.15406	0.22288	0.813369	0.12253	38	13.4573	883.053	459.907	116466	83521.3	237.95	130.52	0.8015	0.20894	7	28.1845	966	4132.85	529.103	271.398	85582	53329.4	155.888	89.8464	25004
9	12	1331	11.2758	439	0.205011	0	0	0	0	0	0	0	0.205011	349	291	13.3737	7.03552	0	135	56.5925	8.58396	2.48181	4.98445	0.742287	1.15743	0.207849	0.812237	0.120911	38	9.24693	908.043	486.465	121694	86727.8	244.887	136.972	0.789716	0.200368	7.14189	28.8539	968	4626	547.634	285.763	88928	55911.8	148.017	102.037	24231
9	13	1745	13.5128	353	0.13881	0	0	0	0	0	0	0	0.13881	304	243	13.4483	6.20025	0	108	54.4269	7.58655	2.52318	4.52819	0.867763	1.17494	0.26584	0.791848	0.129517	34	12.4123	715.493	403.531	75874	53199.2	202.327	124.764	0.798051	0.240542	6.8777	29.4933	762	3319.11	427.957	235.132	60030	37765.6	128.344	90.3545	18174
9	14	1464	15.2852	252	0.111111	0	0	0	0	0	0	0	0.111111	224	248	12.8482	6.22801	0	113	74.872	7.83436	2.71517	4.64297	1.19619	1.13132	0.322724	0.790856	0.142181	36	17.6411	636.317	456.82	71527	61698.2	184.1	138.84	0.798298	0.301828	6.5	37.9009	735	4410.32	378.942	265.864	55592	43528.1	98.5805	89.6685	15005
9	15	1100	19.0975	291	0.14433	0	0	0	0	0	0	0	0.14433	249	232	12.3968	6.23035	0	115	40.358	7.89055	2.21545	4.5985	0.709747	1.18145	0.211809	0.800602	0.129395	35	9.4229	724.164	421.8	79965	57842.2	204.324	129.834	0.788604	0.19973	7.13271	20.4126	833.5	2423.49	435.264	244.252	63083.5	40461.4	127.572	98.8131	18429.5
9	16	1200	17.9396	289	0.141869	0	0	0	0	0	0	0	0.141869	248	264	13.6597	6.3036	0	117	97.4127	7.95023	2.88388	4.66319	1.16885	1.12905	0.284023	0.806595	0.134455	37	15.6751	750.923	470.892	90377.5	72657	209.048	139.108	0.797988	0.281207	6.3705	10.8542	747	1366.87	456.081	275.588	69603	49848	102.191	83.3388	15206.5
9	17	1001	15.7695	288	0.145833	0	0	0	0	0	0	0	0.145833	246	293	14.2616	6.80784	0	126	62.5688	8.51318	2.63957	4.78481	0.907643	1.11987	0.261959	0.826637	0.120153	38	12.605	706.874	472.376	89696	73859.3	190.957	136.232	0.772486	0.251152	6.67442	12.2008	868	1547.53	427.891	275.461	67973	49368.7	110.476	80.7198	17302
9	18	1067	15.2627	287	0.076655	0	0	0	0	0	0	0	0.076655	265	282	13.1864	6.89852	0	135	48.9233	8.76967	2.57823	4.92615	0.801012	1.10741	0.264292	0.818652	0.123296	39	11.8773	834.301	529.001	107104	88589.7	231.036	151.174	0.802961	0.273216	6.28931	10.9705	836	1719.6	493.32	308.667	79877	57823.3	136.436	94.7616	22531
9	19	1164	16.4745	323	0.117647	0	0	0	0	0	0	0	0.117647	285	283	13.2208	7.07972	0	136	46.147	8.62786	2.45445	4.99938	0.701495	1.1474	0.221894	0.815724	0.123482	39	10.103	860.761	534.547	116064	86598.5	232.22	154.434	0.793325	0.213472	6.73704	15.1474	922.5	2035.54	519.227	312.558	85024	56871.3	124.621	88.8189	20417.5
9	20	1410	8.88841	350	0.1	0	0	0	0	0	0	0	0.1	315	291	13.5891	6.98509	0	138	54.2566	8.69581	2.59191	4.99321	0.776791	1.14002	0.201345	0.81898	0.126935	39	11.3238	935.281	528.39	126748	88805.4	258.602	149.966	0.809342	0.185458	6.68963	16.8481	937.5	2392.83	552.778	312.313	91889.5	57986.3	134.451	88.6551	22308.5
9	21	1225	11.2051	401	0.142145	0	0	0	0	0	0	0	0.142145	344	293	13.7153	7.0343	0	137	82.7424	8.7092	2.63007	4.99565	0.835482	1.14841	0.201703	0.821634	0.115813	39	10.3361	945.154	520.342	126659	93501	262.084	147.607	0.788	0.202444	7.25143	12.4904	1011	2038.42	556.655	305.953	91340	59970.1	145.541	82.6556	23977
9	22	1433	10.314	417	0.134293	0	0	0	0	0	0	0	0.134293	361	293	13.5213	7.04191	0	137	50.0112	8.72608	2.39707	5.01931	0.785901	1.11987	0.261512	0.815468	0.116593	40	10.9433	850.708	559.366	113053	93852	227.826	161.039	0.78775	0.268697	6.86538	17.0668	948	2604.84	510.47	325.225	83436	60837.6	121.686	90.9069	20886.5
9	23	1279	18.9243	409	0.129584	0	0	0	0	0	0	0	0.129584	356	305	13.8856	7.10645	0	139	46.82	8.78429	2.67623	4.97704	0.635347	1.13867	0.223946	0.82691	0.119236	39	10.1139	965.636	569.964	132121	97160.1	262.458	160.758	0.784801	0.214995	6.8553	11.245	980	1660.83	570.854	335.258	95901.5	63423.2	139.422	78.2492	23400.5
10	12	1171	14.0145	328	0.185976	0	0	0	0	0	0	0	0.185976	267	303	14.0324	7.01279	0	136	45.7081	8.6714	2.63809	4.96873	0.597342	1.14416	0.188889	0.82257	0.134046	39	9.00744	853.951	466.204	113815	83142.6	233.702	132.218	0.785324	0.189639	6.78986	24.1098	941	3510.98	510.974	274.617	83755	54337.9	139.735	90.882	23233
10	23	1618	14.1525	411	0.109489	0	0.002732	0.002732	0	0	0	0	0.111922	365	300	13.8479	7.09408	0	141	55.5166	8.82179	2.80078	5.06179	0.798006	1.13628	0.260074	0.815655	0.131613	40	12.4792	958.931	574.012	135628	99098.4	263.426	165	0.794223	0.251419	6.94527	13.9045	992.5	2145.82	573.623	335.637	97452.5	63797.1	126	82.0213	20783
11	12	1149	16.8253	356	0.160112	0	0	0	0	0	0	0	0.160112	299	294	13.9465	6.97645	0	137	46.6071	8.62837	2.48533	4.99942	0.679268	1.15394	0.21071	0.815393	0.12471	39	9.35394	913.414	495.684	123856	86901.1	255.197	141.706	0.804006	0.203658	6.47863	15.6391	894	2394.3	544.085	290.153	89678	55772.5	125.713	88.8172	21025
11	23	1801	16.9214	409	0.066015	0	0	0	0	0	0	0	0.066015	382	241	11.5672	7.14632	0	168	83.614	9.25883	2.78234	5.80433	1.42573	1.10419	0.300179	0.752096	0.154373	44	16.7176	639.331	570.914	107328	100074	179.999	175.166	0.722837	0.279184	3.5443	8.5395	696	1431.47	393.726	328.83	72164	60828.4	27.051	64.8235	5171
12	12	1149	15.7173	309	0.139159	0	0.003759	0.003759	0	0	0	0	0.142395	265	277	13.12	6.92529	0	134	53.7591	8.61961	2.77232	4.97622	0.794634	1.13205	0.273006	0.815058	0.128319	39	12.857	837.828	542.533	114553	90755.7	231.2	156.835	0.787961	0.269897	6.53957	9.78669	881	1566.74	499.957	315.578	82864	58900	130.689	93.1316	21830
12	23	1271	10.7493	356	0.078652	0	0	0	0	0	0	0	0.078652	328	280	13.1898	6.97364	0	133	50.6134	8.51293	2.56153	5.00762	0.76188	1.12905	0.286988	0.811285	0.125086	39	11.2668	822.72	552.819	113346	93427	227.707	160.613	0.787033	0.279618	6.67241	12.2682	905	1903.55	493.416	320.635	81587	60402.6	127.213	84.2378	20790
13	12	1317	13.6876	301	0.129568	0	0.003817	0.003817	0	0	0	0	0.13289	261	296	13.9978	6.9841	0	134	62.8256	8.65134	2.74995	4.98654	0.985973	1.08598	0.300512	0.814733	0.12958	40	14.1116	715.241	516.988	96958	89232.9	195.453	146.474	0.791605	0.300236	5.96795	17.1503	826	3051.08	427.859	303.642	71154	57810.4	100.703	79.2747	17026
13	23	1292	16.7447	494	0.145749	0	0	0	0	0	0	0	0.145749	422	287	13.4655	7.05037	0	139	50.3781	8.70444	2.46517	5.07825	0.71872	1.16887	0.206974	0.810108	0.120611	39	9.35614	944.726	537.639	133410	91482.2	265.964	154.889	0.798581	0.194738	7.18907	16.8651	1021.5	2644.54	570.413	315.095	95812	58508.8	152.193	91.0847	25571.5
14	12	1170	17.3204	351	0.17094	0	0	0	0	0	0	0	0.17094	291	281	13.3855	6.83391	0	130	48.7212	8.51838	2.57153	4.9077	0.738355	1.11815	0.268827	0.81861	0.109006	38	10.9824	825.809	507.464	111189	83107.3	229.539	145.251	0.790317	0.263199	6.13333	11.6953	817	1771.62	495.042	297.384	81982	53904.9	126.266	87.0954	20714
14	23	1549	4.65707	484	0.132231	0	0	0	0	0	0	0	0.132231	420	279	13.1291	6.83786	0	133	50.0021	8.55937	2.49248	4.9749	0.77508	1.12942	0.272411	0.81287	0.121616	39	11.519	803.356	506.95	107678	82577.9	217.641	147.653	0.780412	0.264915	6.86447	20.5072	938	2837.26	481.913	294.917	78498.5	53872.8	166.172	112.376	27639.5
15	12	994	13.9307	331	0.132931	0	0	0	0	0	0	0	0.132931	287	298	13.8595	6.91649	0	131	46.2494	8.54666	2.52731	4.93631	0.651953	1.15228	0.2426	0.819425	0.121623	38	9.97534	870.91	500.158	118260	83439.3	238.176	142.477	0.78493	0.233504	6.72524	12.2662	911.5	1855.5	517.642	292.474	85567	54369.3	135.708	88.4737	22234
15	23	1213	10.4176	368	0.173913	0	0	0	0	0	0	0	0.173913	304	272	12.5842	6.85491	0	131	45.5855	8.39117	2.344	4.98319	0.765758	1.15406	0.253506	0.808055	0.121627	38	10.4938	756.802	500.119	99795	81046.6	204.96	142.323	0.786753	0.256508	7.20139	19.5239	976	2586.45	453.471	292.048	72998	53389.9	156.865	106.642	25838
Barcode	Exp3_C
Row	Column	Nuclei initially segmented, Total Nr	Membrane image pixels above (membrane median intensity*0.8)/Membrane area	Cells initially segmented, Total Nr	Cell removed by clustering, Fraction	Cells removed by area, Fraction	Cells removed by width, Fraction	Cell removed by area or width, Fraction	Cells removed by focus, Fraction	Cells removed by Nucleoid cluster area, Fraction	Cells removed by Nucleoid cluster width, Fraction	Cells removed by Nucleoid cluster area or width, Fraction	Cells removed from initial segmentation, Fraction	Cells remaining after all filtering steps, Total Nr	Cells initially segmented Area, Median	Cells initially segmented Length, Median	Cells initially segmented Width, Median	Dead nuclei, Fraction	Nuclei area, Median	Nuclei area, SD	Nuclei Length, Median	Nuclei Length, SD	Nuclei Width, Median	Nuclei Width, SD	Nuclei Shapefactor, Median	Nuclei Shapefactor, SD	Nuclei eccentricity, Median	Nuclei eccentricity, SD	Nuclei perimeter, Median	Nuclei perimeter, SD	Nuclei pix intensity, Median Mean	Nuclei pix intensity, SD Mean	Nuclei pix intensity, Median Sum	Nuclei pix intensity, SD Sum	Nuclei pix intensity, Median SD	Nuclei pix intensity, SD SD	Nuclei contrast, Median	Nuclei contrast, SD	Nuclei T1 intensity, Median Mean	Nuclei T1 intensity, SD Mean	Nuclei T1 intensity, Median Sum	Nuclei T1 intensity, SD Sum	Nuclei rim nuc intensity, Median Mean	Nuclei rim nuc intensity, SD Mean	Nuclei rim nuc intensity, Median Sum	Nuclei rim nuc intensity, SD Sum	Nuclei rim mem intensity, Median Mean	Nuclei rim mem intensity, SD Mean	Nuclei rim mem intensity, Median Sum
2	2	419	22.902	236	0.076271	0	0	0	0	0	0	0	0.076271	218	199	11.7971	5.48982	0	134	45.5997	9.1648	2.85597	4.70611	0.594989	1.09884	0.20248	0.854961	0.130823	39	9.91674	701.234	406.108	96104	66071.6	188.619	122.655	0.728782	0.171813	131.164	270.828	18451	41587.3	427.552	225.371	71308	44435.6	326.466	141.262	55996
2	3	344	28.2511	149	0.053691	0	0	0	0	0	0	0	0.053691	141	210	12.1676	5.69363	0	138	60.4756	9.31254	2.99334	4.69489	0.883853	1.11546	0.211496	0.857361	0.136662	39	13.3937	941.865	471.208	121823	78989.6	248.108	146.274	0.7574	0.19256	190.849	360.308	26595.5	53852.5	558.934	262.49	92091.5	51249.5	344.442	163.443	58543
2	4	332	26.2427	173	0.057803	0	0	0	0	0	0	0	0.057803	163	222	12.9076	5.61053	0	144	59.7753	9.76166	3.53467	4.64873	0.640572	1.05783	0.200422	0.878462	0.11864	41	13.2199	843.945	413.555	123494	76856.7	227.523	123.011	0.744237	0.161973	228.605	482.387	34797	77609.9	498.228	232.821	92624	51628.3	341.121	153.599	62243
2	5	262	34.4611	92	0.054348	0	0	0	0	0	0	0	0.054348	87	239	12.9454	5.81337	0	140	61.4456	9.23595	3.25229	4.65501	0.7238	1.08188	0.219276	0.85737	0.128009	40	11.8396	866.131	491.904	118165	84275.7	233.442	138.602	0.758699	0.222191	247.096	528.504	36507	86857.9	515.361	281.127	88168	57119.4	346.5	190.686	61517.5
2	6	415	22.8868	207	0.091787	0	0	0	0	0	0	0	0.091787	188	257	14.6198	5.78723	0	131	48.8251	8.94153	3.25707	4.61344	0.608342	1.11987	0.201865	0.848691	0.130294	38	10.8073	1148.7	520.302	155503	95128.6	304.068	160.064	0.758683	0.169273	204.299	343.852	28611	48532.8	684.35	295.299	115506	62843	372.366	167.517	62610
2	7	770	1.14378	266	0.135338	0	0	0	0	0	0	0	0.135338	230	237	13.0928	6.19167	0	111	58.3174	7.88519	3.59569	4.56739	0.538806	1.17694	0.229433	0.807792	0.138264	35	12.5726	985.097	402.485	107600	80633.6	267.292	121.104	0.740867	0.162124	9.04468	47.5243	1031.5	7214.48	608.54	240.636	85779.5	54702.9	237.3	119.906	34656
2	8	984	8.07889	394	0.114213	0	0	0	0	0	0	0	0.114213	349	213	11.1788	6.25521	0	109	34.2835	7.57447	2.31952	4.60445	0.398769	1.23946	0.169774	0.788472	0.132344	34	7.68945	982.369	447.992	108016	64568.7	280.555	141.387	0.70854	0.159783	7.70236	36.9518	852.5	5105.2	583.587	251.388	83589.5	44211.3	168.584	92.6111	24190
2	9	1350	1.09481	609	0.116585	0	0	0	0	0	0	0	0.116585	538	222	11.6415	6.40216	0	121	66.3355	8.05107	2.52078	4.77957	0.711481	1.19406	0.179368	0.804023	0.115848	35	10.6161	1102.7	466.793	137758	75885.5	311.075	137.9	0.778951	0.145622	7.6899	23.154	983	3147.69	652.389	265.943	101412	49823.7	211.236	121.486	32618
2	10	766	16.8349	308	0.103896	0	0	0	0	0	0	0	0.103896	276	243	11.8694	6.63371	0	124	39.2216	8.13601	2.27301	4.82163	0.543026	1.18996	0.160342	0.804263	0.113585	36	8.07473	1052.64	481.479	132395	74544.8	287.791	145.394	0.765104	0.153249	7.93738	20.5759	1024.5	2190.52	613.985	272.174	96963.5	49532.3	161.417	87.8166	25609
2	11	1070	1.18062	473	0.105708	0	0	0	0	0	0	0	0.105708	423	242	11.9088	6.54729	0	118	38.437	7.94984	2.34074	4.78939	0.471423	1.20329	0.171768	0.804928	0.119224	35	7.90064	1097.85	505.165	133366	82493.2	301.062	153.896	0.737437	0.165086	8.11006	32.6893	1023	4228.82	652.155	283.873	100123	53767.1	188.85	87.9327	29317
2	12	1469	1.14542	730	0.138356	0	0	0	0	0	0	0	0.138356	629	233	11.7804	6.47217	0	120	36.5705	8.08222	2.20344	4.76595	0.52037	1.21166	0.172377	0.806706	0.124931	35	7.72774	1094.07	543.694	132666	87571.8	302.986	159.329	0.780092	0.156116	8.10429	19.6512	998	2511.29	642.91	312.518	99897	57077.4	245.962	111.758	37995
2	23	1582	1.10492	783	0.108557	0	0	0	0	0	0	0	0.108557	698	246	12.098	6.74655	0	143	52.7836	8.65625	2.59348	5.11147	0.836237	1.19706	0.164632	0.794004	0.134055	39	9.12872	1437.96	652.994	208040	120693	404.026	201.338	0.700751	0.163644	10.2243	31.736	1411	4246.72	852.393	368.601	145086	73360.8	271.926	160.816	44507.5
3	2	1446	1.30116	675	0.167407	0	0	0	0	0	0	0	0.167407	562	242	10.3542	7.53184	0	126	39.9501	7.20443	2.00935	5.47377	0.672472	1.30492	0.143147	0.657287	0.193639	35	7.00295	1371.13	539.075	176102	100697	385.95	155.95	0.715906	0.139712	7.65095	39.2447	1007.5	4854.62	799.65	310.223	123658	59157.4	237.19	97.7975	36242.5
3	3	866	4.77488	411	0.109489	0	0	0	0	0	0	0	0.109489	366	239	10.5384	7.33115	0	126	44.6992	7.26433	1.95343	5.44118	0.807669	1.30345	0.152289	0.659908	0.182509	35	7.58136	1405.04	658.021	177794	109218	393.2	195.52	0.760066	0.165639	7.81517	52.2623	998.5	6051.77	807.554	370.166	124674	66560	221.146	111.977	33734
3	4	748	26.4141	323	0.077399	0	0	0	0	0	0	0	0.077399	298	243	10.7996	7.15922	0	119	33.5765	7.22136	1.90335	5.18084	0.546467	1.28688	0.171224	0.699052	0.174336	34	6.58222	1172.45	594.074	141215	93292.4	325.106	176.694	0.740219	0.171347	8.19223	25.4874	1012.5	2954.64	686.803	332.655	103320	58566.1	192.658	87.282	29042
3	5	571	24.9038	227	0.092511	0	0	0	0	0	0	0	0.092511	206	246	11.563	7.09324	0	120	35.9028	7.44808	1.98209	5.1157	0.564	1.25779	0.162682	0.727232	0.150215	35	7.01955	1069.8	508.15	130697	79068	295.247	151.351	0.775799	0.163721	7.80952	19.976	969	2251.88	622.411	289.422	94436	51098.6	163.286	81.9673	25918
3	6	792	3.9139	323	0.089783	0	0.003401	0.003401	0	0	0	0	0.092879	293	248	11.605	6.89118	0	118	36.3229	7.52876	2.10438	5.01793	0.547193	1.24112	0.166072	0.754716	0.146898	34	7.38605	1153.76	545.026	138522	86200.6	319.221	165.237	0.762572	0.165488	7.97126	15.3873	958	2069.45	677.738	304.913	100104	55504.9	190.758	85.178	28741.5
3	7	938	6.35128	361	0.110803	0	0	0	0	0	0	0	0.110803	321	235	11.2294	6.66432	0	120	40.4698	7.73052	2.13727	4.95792	0.633205	1.21076	0.185796	0.763444	0.137029	35	8.41953	876.888	506.967	107592	75034.9	245.278	149.715	0.778948	0.189551	7.20112	21.6674	879.5	3251.48	516.641	288.595	80156	49953.8	162.2	83.6878	24684.5
3	8	1129	1.19487	485	0.156701	0	0	0	0	0	0	0	0.156701	409	245	12.0516	6.62772	0	120	37.8959	7.92426	2.27729	4.86615	0.445899	1.22918	0.162359	0.790475	0.126271	35	7.65954	1152.63	540.328	139332	83802.9	316.772	159.984	0.767418	0.15171	7.77397	29.2592	984	3547.53	680.444	308.084	103806	54838.8	207.111	93.3791	31954
3	9	1006	1.19615	410	0.119512	0	0	0	0	0	0	0	0.119512	361	246	11.8758	6.71499	0	120	44.5684	7.89024	2.23708	4.85698	0.63502	1.21463	0.173001	0.790166	0.133151	35	8.11698	1177.4	551.774	135510	89630	324.267	161.323	0.771834	0.159087	7.87151	34.4053	995.5	4607.86	691.069	315.803	102506	58002.3	193.413	84.0625	29465
3	10	959	1.20761	386	0.147668	0	0	0	0	0	0	0	0.147668	329	241	11.962	6.61288	0	121	39.2708	8.05331	2.3611	4.80736	0.462468	1.18935	0.168443	0.803573	0.122187	36	7.85702	1060.03	523.602	129431	80178.3	293.738	154.927	0.769594	0.16082	7.89333	23.2823	1005	2655.05	623.309	297.757	96607	53256.7	179.259	86.2967	27774
3	11	939	1.22361	388	0.149485	0	0	0	0	0	0	0	0.149485	330	241	11.8818	6.5588	0	120	37.2771	7.93837	2.213	4.76898	0.51699	1.20964	0.166072	0.799863	0.128639	35	7.58127	1027.46	510.76	125540	76641.6	281.616	155.681	0.736773	0.16537	7.74667	23.2092	975	3473.46	611.198	286.598	94926	50652.2	189.976	86.4566	29092
3	12	1043	1.14539	427	0.131148	0	0	0	0	0	0	0	0.131148	371	241	12.0416	6.62355	0	124	37.0469	8.10608	2.25735	4.80465	0.544584	1.20022	0.179292	0.803244	0.127724	36	7.95782	921.638	489.68	112710	73495.9	252.628	145.488	0.768533	0.16966	7.83333	16.2786	997	2371.57	551.955	276.809	84487	48573.8	176	89.7088	27534
3	13	918	22.7466	250	0.08	0	0	0	0	0	0	0	0.08	230	222	12.2822	5.94348	0	102	31.7405	7.37559	2.22146	4.35161	0.504869	1.21163	0.185598	0.804898	0.125073	33	7.51287	826.91	406.525	78974	54534.2	241.697	127.707	0.745656	0.170676	7.57101	29.2401	767	3442.75	489.632	233.978	64624.5	40299.7	146.23	73.3946	19736.5
3	14	966	19.8232	237	0.118143	0	0	0	0	0	0	0	0.118143	209	216	12.4834	5.89155	0	99	35.5714	7.16709	2.1862	4.37718	0.623682	1.18324	0.246706	0.791298	0.138871	33	8.92026	642.536	398.799	63849	47240.7	175.712	126.953	0.732629	0.242079	7.26658	64.175	734	7216.73	393.263	227.227	53230	34579	127.012	96.8467	17504
3	15	1162	9.91999	363	0.15978	0	0	0	0	0	0	0	0.15978	305	220	12.3025	5.9334	0	100	31.2593	7.35701	2.13649	4.33612	0.43033	1.21491	0.184407	0.807339	0.118906	32	7.20989	919.759	446.548	93124	58560.9	260.309	145.806	0.664431	0.155151	8.10845	28.2227	842	3674.15	550.889	250.983	76549.5	41573.3	158.148	87.4266	21409
3	16	1026	14.9318	294	0.170068	0	0	0	0	0	0	0	0.170068	244	243	13.2274	6.10617	0	107	36.832	7.60787	2.47157	4.40689	0.436797	1.19576	0.190575	0.816118	0.11828	33	8.64689	926.698	450.856	99722.5	66001.4	257.459	140.955	0.736281	0.176717	8.1251	28.8531	902	3102.88	560.09	257.809	79383.5	45990.6	160.648	86.2843	23416.5
3	17	1227	1.16484	506	0.086957	0	0.002165	0.002165	0	0	0	0	0.088933	461	257	13.5404	6.33759	0	124	36.3703	8.43343	2.313	4.65841	0.411073	1.16493	0.167037	0.833628	0.102862	36	7.51482	1259.89	599.56	156537	96318.4	338.133	169.629	0.782976	0.156514	8.84259	21.8733	1146	2761.85	752.11	348.096	117024	64494.7	214.24	104.264	33119
3	18	1018	1.29243	391	0.102302	0	0	0	0	0	0	0	0.102302	351	259	13.0085	6.5168	0	123	40.8296	8.22274	2.38563	4.73589	0.574581	1.16563	0.18126	0.819359	0.115548	36	8.85066	1075.2	539.246	134832	87580	289.682	155.756	0.766391	0.188576	8.62323	14.685	1132.5	2072.77	639.011	311.548	101932	58480.4	193.56	97.7341	30736
3	19	1464	1.13406	805	0.144099	0	0	0	0	0	0	0	0.144099	689	254	13.1319	6.48032	0	132	40.666	8.81807	2.46468	4.79542	0.508388	1.16277	0.174299	0.836112	0.109367	38	8.1126	1546.99	689.918	202633	122207	416.7	202.778	0.781666	0.162664	10.1768	34.2027	1415.5	4440.13	922.442	394.24	149558	78781.9	344.336	150.806	57059
3	20	947	6.06162	398	0.113065	0	0	0	0	0	0	0	0.113065	353	271	13.5331	6.54735	0	125	42.3305	8.33937	2.61452	4.7563	0.50857	1.17008	0.179507	0.822997	0.117051	36	8.8328	1090.13	559.82	141078	99221.4	292.343	159.012	0.751234	0.17512	8.96629	25.2454	1181	3007.07	653.289	327.532	104644	64175.7	213.757	119.958	33034
3	21	1024	1.22721	463	0.144708	0	0	0	0	0	0	0	0.144708	396	261	13.1558	6.66193	0	126	40.419	8.27456	2.46976	4.81387	0.500301	1.19264	0.174484	0.818479	0.126273	36	8.18767	1320.28	585.524	173310	94865.7	359.688	176.374	0.740909	0.161653	9.8558	19.0337	1332.5	2829.12	781.292	337.383	126820	61536.8	239.251	108.002	38087.5
3	22	1095	1.24437	492	0.089431	0	0	0	0	0	0	0	0.089431	448	264	13.3882	6.59717	0	129	41.1805	8.52631	2.49246	4.79873	0.542919	1.17483	0.177792	0.830119	0.120157	37	8.38273	1283.27	585.368	166128	101259	348.85	174.388	0.765501	0.163127	10.4235	35.5269	1389	4892.7	771.32	337.925	123057	65290.9	234.597	108.941	38017
3	23	1920	2.24032	481	0.095634	0	0	0	0	0	0	0	0.095634	435	253	12.368	6.82078	0	110	357.831	8.0491	4.88572	4.80174	2.81064	0.997331	0.369895	0.817121	0.144923	37	42.8805	548.692	706.941	83712	181787	101.784	223.72	0.344432	0.309857	5.56535	17.2299	694	2869.34	447.566	394.916	83917	85070.6	21.9133	125.671	5815
4	2	388	22.4693	124	0.016129	0	0	0	0	0	0	0	0.016129	122	213	12.1979	5.75163	0	126	81.8238	8.72051	2.65753	4.64103	1.20569	1.07852	0.286659	0.844202	0.143458	39	13.0309	622.955	467.903	79952	72477.8	169.387	139.146	0.729661	0.268739	84.7643	145.894	10330	20876.5	374.864	262.555	62865.5	48611.9	241.579	142.707	38000.5
4	3	345	32.0484	132	0.098485	0	0	0	0	0	0	0	0.098485	119	230	13.2918	5.58914	0	137	53.09	9.30324	3.56887	4.59504	0.593875	1.08231	0.210274	0.869527	0.136882	40	11.5589	781.378	410.881	104905	78067.6	209.397	120.419	0.742407	0.188965	125.713	294.342	18977	54354.2	457.484	230.222	80501	52502	289.658	138.779	51000
4	4	363	30.1964	152	0.078947	0	0	0	0	0	0	0	0.078947	140	226	13.2381	5.61196	0	135	107.968	9.37328	3.51985	4.62343	1.0841	1.06737	0.242016	0.866161	0.122442	40	15.3454	765.356	446.197	110160	78468.3	212.214	126.922	0.749812	0.21015	135.074	366.371	19223.5	55772.1	459.294	255.263	82038.5	50446.7	282.315	152.147	48798.5
4	5	505	22.4367	186	0.086022	0	0	0	0	0	0	0	0.086022	170	269	15.2034	5.8941	0	122	116.71	8.56867	3.91309	4.59326	1.21662	1.10789	0.219578	0.8443	0.129021	37	15.6213	874.078	443.395	112472	86277.7	229.125	129.712	0.759933	0.180286	58.5249	324.855	6773	53630.3	536.434	261.182	85897	57274	262.425	155.997	39930
4	6	821	5.30177	297	0.10101	0	0	0	0	0	0	0	0.10101	267	253	14.0353	6.15007	0	115	45.9849	8.20008	3.04815	4.56499	0.502435	1.14873	0.208093	0.826292	0.13273	36	10.0718	1006.95	470.328	112862	88655.4	272.196	140.905	0.750711	0.170571	8.92661	93.5303	1068	16000.7	605.818	278.497	88976	59748.3	217.228	148.506	33317
4	7	858	11.4658	315	0.095238	0	0	0	0	0	0	0	0.095238	285	217	11.283	6.24875	0	111	34.5498	7.75371	2.28854	4.57703	0.432768	1.20256	0.181897	0.803134	0.129372	34	7.84778	898.847	425.997	101772	62184.9	255.891	133.532	0.754076	0.159394	7.54183	35.6281	865	5184.52	540.411	240.136	79737	42939.2	150.913	98.4121	22736.5
4	8	961	3.3497	391	0.081841	0	0	0	0	0	0	0	0.081841	359	236	11.6846	6.56515	0	121	37.749	7.97746	2.36055	4.78285	0.479193	1.20079	0.172416	0.799298	0.120527	35	7.94461	1129.02	510.381	137024	82269.2	311.044	154.425	0.752693	0.154	7.78818	14.5411	975	1549.57	661.372	288.82	101315	54127.3	175.378	99.1296	27601
4	9	1083	1.11641	448	0.100446	0	0	0	0	0	0	0	0.100446	403	248	12.3743	6.56603	0	123	38.2722	8.10454	2.29116	4.81855	0.521128	1.18682	0.18181	0.803547	0.120033	36	7.9778	1051.53	510.564	129890	81502.4	289.337	150.881	0.777376	0.170011	7.52717	21.408	980	2433.88	625.715	290.821	96547	53804.4	183.683	95.2413	29642
4	10	898	10.3105	330	0.090909	0	0	0	0	0	0	0	0.090909	300	233	11.4584	6.58794	0	116	37.6136	7.84611	2.27086	4.76907	0.513421	1.20847	0.170862	0.795108	0.123372	35	7.90276	866.186	461.743	104772	73134.7	241.112	134.621	0.749097	0.169872	7.32118	19.7262	902	2925.85	514.785	263.602	79688	48255.3	161.633	83.4606	24182.5
4	11	867	1.2295	373	0.128686	0	0	0	0	0	0	0	0.128686	325	235	11.7486	6.56777	0	119	38.0803	7.87017	2.29662	4.78606	0.500948	1.20234	0.174247	0.796512	0.118207	35	7.83572	1037.99	547.149	127171	83665.2	289.352	166.205	0.766244	0.167863	7.43809	12.0487	929	1465.01	608.393	305.231	96071	55408.2	181.153	85.4312	27308
4	12	1316	1.20443	598	0.140468	0	0	0	0	0	0	0	0.140468	514	236	11.5897	6.52749	0	121	39.6966	8.07698	2.42466	4.78713	0.464867	1.20016	0.173804	0.811002	0.115982	36	8.22825	1164.9	543.695	141541	87524.2	321.902	159.923	0.736179	0.158999	8.09869	20.8521	1024.5	2576.93	690.473	308.593	107014	57845.9	210.983	95.5192	33099.5
4	23	994	1.20367	378	0.089947	0	0	0	0	0	0	0	0.089947	344	266	12.7723	6.79464	0	140	51.6441	8.84202	2.6469	4.96365	0.813715	1.16944	0.175354	0.819207	0.130196	39	9.32627	1244.3	550.87	176587	103011	344.624	162.652	0.752357	0.162341	10.078	21.1719	1409	2715.11	749.034	317.776	125676	65096.1	216.793	110.147	35673
5	2	630	23.3814	230	0.265217	0	0	0	0	0	0	0	0.265217	169	234	11.5742	6.64199	0	108	62.7883	7.46526	2.42245	4.67968	1.00089	1.18354	0.27569	0.778234	0.143476	34	12.0845	1347.34	985.188	145858	151824	397.755	316.821	0.750982	0.291079	7.79975	88.9926	917	9495.38	788.731	604.504	113650	106736	151.526	112.355	21487
5	3	637	30.5654	157	0.146497	0	0	0	0	0	0	0	0.146497	134	247	12.3614	6.54972	0	107	176.264	7.5432	3.22709	4.68637	2.01883	1.06817	0.357462	0.766247	0.138454	36	31.4492	400.336	780.079	47863	109353	121.916	254.406	0.645736	0.337957	4.15838	48.7848	607	6146.31	244.881	454.371	39816	74976.6	69.2649	124.448	10341
5	4	355	28.7275	149	0.14094	0	0	0	0	0	0	0	0.14094	128	249	11.8419	6.64569	0	111	267.846	7.45878	2.93283	4.63558	1.95774	1.25173	0.175169	0.777113	0.147784	33	13.6722	1255.62	682.306	138048	117808	402.162	231.283	0.780901	0.156333	11.7052	41.4914	1409	4912.63	725.944	378.927	107859	68172.1	156.562	91.8671	23131
5	5	758	5.45778	355	0.157746	0	0	0	0	0	0	0	0.157746	299	242	11.9722	6.67256	0	115	38.532	7.60732	2.45168	4.75002	0.550018	1.23471	0.187592	0.785338	0.1412	34	8.30465	1327.51	723.596	157437	116070	426.198	251.766	0.767528	0.177023	14.1268	84.0845	1811.5	8880.38	766.906	401.276	117940	77366.2	198.527	113.618	31106.5
5	6	556	31.2752	217	0.092166	0	0	0	0	0	0	0	0.092166	197	260	12.7326	6.768	0	116	38.1224	7.65019	2.32577	4.78016	0.508461	1.22173	0.177861	0.785986	0.129271	34	8.27948	1089.08	589.854	129498	89572.1	338.689	204.263	0.732567	0.190778	10.8393	65.9916	1381.5	7904.02	642.914	325.22	98348.5	59344.9	129.22	80.0746	19898.5
5	7	824	22.4737	219	0.068493	0	0	0	0	0	0	0	0.068493	204	267	13.0702	6.6659	0	113	128.823	7.7153	2.75966	4.71785	1.25533	1.14002	0.302753	0.796959	0.120009	35	22.0005	810.037	603.32	101048	84325.2	222.072	187.735	0.704039	0.291018	8.03148	79.1858	917	10661.5	483.47	342.155	76039.5	56973.7	121.93	108.433	18692.5
5	8	778	16.7756	302	0.059603	0	0	0	0	0	0	0	0.059603	284	256	12.5137	6.68189	0	120	38.9563	8.04885	2.32005	4.74919	0.590719	1.18639	0.19041	0.808401	0.116942	36	8.36594	1043.95	546.512	121149	83355.9	294.351	164.453	0.772948	0.180397	7.77007	37.2613	977	4766.87	611.132	314.337	91438.5	56116.3	147.465	84.5546	22861.5
5	9	444	31.49	133	0.112782	0	0	0	0	0	0	0	0.112782	118	263	13.0752	6.57123	0	123	40.6795	8.15493	2.53392	4.73597	0.583736	1.16565	0.183073	0.8154	0.135193	36	8.78945	867.894	534.537	106490	86137.8	236.052	154.152	0.77456	0.199023	7.55485	15.9474	930	2258.13	520.489	307.522	80206.5	57834.1	120.161	90.1409	18648.5
5	10	1092	1.17852	475	0.101053	0	0	0	0	0	0	0	0.101053	427	258	13.1171	6.48083	0	125	38.175	8.4374	2.39008	4.72559	0.444703	1.16944	0.166331	0.832077	0.101592	37	7.79903	1105.28	542.772	140316	88207.4	306.08	154.506	0.781357	0.14663	7.71887	36.2443	1016.5	5623.4	665.819	314.894	104610	58375.5	205.199	106.107	33066.5
5	11	605	24.3366	238	0.033613	0	0	0	0	0	0	0	0.033613	230	259	13.1443	6.47738	0	122	40.5719	8.37778	2.41318	4.69525	0.544524	1.16944	0.170328	0.826498	0.130147	36	8.14429	1062.56	497.355	131388	82377.9	287.581	145.622	0.747856	0.17365	7.50704	15.8271	969	2759.88	621.361	283.191	97204	53955.2	148.408	75.5664	23701
5	12	956	1.20863	412	0.099515	0	0	0	0	0	0	0	0.099515	371	251	12.7495	6.45594	0	124	38.1843	8.44731	2.46074	4.68604	0.456266	1.16315	0.173766	0.830992	0.113011	36	8.1803	992.621	493.927	121388	83094.2	271.175	141.616	0.765789	0.154604	7.8009	26.9105	1005.5	3721.4	597.012	283.851	92389	55930.6	195.1	92.7175	32086
5	23	1541	1.2637	664	0.103916	0	0	0	0	0	0	0	0.103916	595	257	12.4409	6.73122	0	132	45.2676	8.51177	2.5367	4.88779	0.679609	1.19537	0.171565	0.813104	0.130259	37	8.53892	1392.61	575.104	186111	104119	381.739	179.128	0.688289	0.158686	10.3171	26.4711	1397	3476.45	830	325.31	135207	65192.6	247.445	124.139	40327
6	2	1001	1.271	536	0.192164	0	0	0	0	0	0	0	0.192164	433	368	14.7352	8.3546	0	180	71.1805	9.29723	2.86341	6.12616	1.05599	1.21817	0.164319	0.757581	0.146755	43	10.8981	1468.36	650.962	269096	179514	365.913	166.018	0.761989	0.144037	10.978	64.2505	2328	12155.5	883.084	381.566	165450	89781.8	323.617	155.612	61205
6	3	747	1.28961	379	0.153034	0	0	0	0	0	0	0	0.153034	321	334	13.2314	8.09038	0	166	59.3913	8.85743	2.63305	5.91532	0.92696	1.2402	0.186789	0.743886	0.147809	41	9.96669	1429.28	649.339	242047	157265	358.45	168.359	0.789004	0.176682	9.06667	80.4594	1661	14468.3	865.667	380.2	156159	83717.3	291.478	159.852	52905
6	4	903	1.18538	443	0.128668	0	0	0	0	0	0	0	0.128668	386	311	13.2626	7.76996	0	154	48.939	8.4863	2.40713	5.69081	0.767728	1.23099	0.149341	0.747588	0.156638	39	8.11947	1589.33	639.132	252548	137186	412.83	169.716	0.768172	0.143506	8.71849	52.4275	1422	9305.12	955.745	368.837	164167	76090.2	280.351	134.461	46958
6	5	795	1.18931	363	0.15978	0	0	0	0	0	0	0	0.15978	305	281	12.6271	7.28899	0	137	43.8318	8.19799	2.39393	5.36989	0.59538	1.23575	0.16337	0.764456	0.135474	37	8.48553	1223.12	587.365	177162	104191	319.07	166.689	0.772836	0.149276	8.25862	34.8161	1207	6947.66	736.135	335.742	120675	62496.9	234.11	114.578	38293
6	6	962	1.22284	411	0.143552	0	0	0	0	0	0	0	0.143552	352	265	12.219	7.04656	0	128	42.9631	7.85567	2.26357	5.08711	0.677427	1.24024	0.17806	0.758571	0.13769	36	8.35069	1289.09	628.998	168374	104942	349.6	178.579	0.771695	0.175129	7.84083	36.8931	1049	3858.51	762.654	361.637	120463	65634.7	209.443	105.888	32944
6	7	1022	1.10665	572	0.127622	0	0	0	0	0	0	0	0.127622	499	243	11.8656	6.64715	0	122	42.1347	7.9135	2.34392	4.88624	0.600853	1.21483	0.167162	0.793047	0.123222	35	8.09624	1227.95	561.668	156140	102165	337.42	159.805	0.775932	0.158109	8.41711	52.7932	1095.5	7028.24	728.265	319.779	114950	62100	285.105	127.341	45108.5
6	8	1044	1.20663	492	0.103659	0	0	0	0	0	0	0	0.103659	441	255	12.5862	6.67389	0	130	43.3384	8.3962	2.53998	4.86441	0.522722	1.18354	0.176732	0.814102	0.124272	37	8.49858	982.404	535.626	130098	89332.3	267.712	158.754	0.782139	0.171293	8.39264	35.067	1103.5	5018.52	583.09	304.282	95620.5	57455.2	214.754	111.698	34655
6	9	889	4.53956	354	0.127119	0	0	0	0	0	0	0	0.127119	309	266	12.8333	6.6291	0	123	39.9797	8.17957	2.49712	4.78748	0.539123	1.17687	0.185087	0.812291	0.120395	36	8.35724	1072.73	597.828	132445	91477.4	285.045	172.714	0.79078	0.189109	7.73936	20.8615	994	2374.73	639.717	342.778	99691	61427.4	202.362	113.897	32723
6	10	877	1.17118	372	0.137097	0	0	0	0	0	0	0	0.137097	321	239	12.2492	6.46045	0	124	45.7383	8.27425	2.48508	4.77742	0.64982	1.17008	0.185433	0.81656	0.12148	36	9.06297	962.2	537.787	120963	92637.2	258.364	153.213	0.779313	0.174344	7.50427	23.533	970	2664.15	581.614	312.429	90284	60365.2	202.53	116.922	32129
6	11	968	1.18519	412	0.075243	0	0	0	0	0	0	0	0.075243	381	248	12.2961	6.47425	0	127	41.1842	8.44865	2.48191	4.75828	0.549764	1.16548	0.17516	0.830284	0.115057	37	8.4976	1077.45	520.417	139175	84998.2	296.431	153.107	0.776549	0.162423	7.936	20.2561	1043	3046.55	644.523	294.111	102310	55741	201.19	89.5907	32595
6	12	904	14.7659	293	0.105802	0	0	0	0	0	0	0	0.105802	262	270	13.3004	6.5669	0	126	42.2864	8.37003	2.45174	4.74756	0.660394	1.14002	0.228422	0.81721	0.127628	38	10.6619	928.318	578.113	115140	95230.9	250.125	166.534	0.728306	0.228841	7.6334	34.3278	977.5	3909.33	558.649	331.405	87935	62867.7	166.264	96.8541	26586.5
6	23	1783	1.19781	900	0.134444	0	0	0	0	0	0	0	0.134444	779	264	12.7876	6.74909	0	135	42.8432	8.7555	2.50794	4.92204	0.543745	1.1781	0.177315	0.828363	0.123613	38	8.40309	1709.88	726.944	231416	128981	473.548	218.994	0.78072	0.154714	10.2466	34.0898	1474	4623.73	1014.6	415.265	168255	82439.6	313.333	144.279	52071
7	2	668	7.26939	287	0.087108	0	0.003817	0.003817	0	0	0	0	0.090592	261	434	21.4609	6.84257	0	212	104.143	13.8375	5.73147	4.95668	0.815825	0.882662	0.222868	0.934637	0.103578	55	19.6377	998.319	432.93	215127	150370	247.006	117.985	0.7459	0.1741	7.59088	26.746	1793.5	5326.05	622.461	253.6	147196	88842.4	235.303	118.009	53986
7	3	669	1.20953	336	0.092262	0	0.003279	0.003279	0	0	0	0	0.095238	304	434	22.4641	6.68469	0	215	119.992	14.193	5.58832	4.91247	1.16883	0.857582	0.227674	0.937408	0.105707	57	20.5136	977.051	504.893	214570	151752	233.418	137.914	0.731513	0.186902	8.3007	21.1437	1857	4365.53	611.137	303.69	149502	92718.9	271.973	131.199	62901
7	4	598	1.21328	236	0.084746	0	0	0	0	0	0	0	0.084746	216	428	21.9138	6.81762	0	198	93.1253	13.1556	5.78877	4.87919	0.597603	0.889363	0.220891	0.929717	0.103267	53	18.736	1007.31	489.342	201767	165496	248.199	127.411	0.775952	0.138317	7.82719	36.2482	1717.5	7612.25	625.772	296.287	140503	101288	231.327	116.134	50739
7	5	805	1.33881	303	0.09901	0	0	0	0	0	0	0	0.09901	273	426	21.6311	6.89051	0	177	81.0788	11.7113	5.29012	4.86031	0.513975	0.960652	0.218608	0.911576	0.101254	48	17.1926	1237.06	514.545	229610	156923	302.063	134.145	0.765586	0.149517	7.76628	42.1431	1477	7242.73	768.429	314.369	160801	98142.3	229.679	107.86	48520
7	6	837	6.90306	287	0.114983	0	0	0	0	0	0	0	0.114983	254	331	17.7955	6.66501	0	157	59.2303	10.5178	3.89691	4.75399	0.478034	1.04007	0.210611	0.889953	0.117409	43	12.7683	1075.2	552.406	171575	121237	275.406	148.549	0.782003	0.157997	7.58929	26.6607	1242	4277.15	666.608	330.226	125781	78905.5	211.562	114.981	38738
7	7	1019	1.2738	374	0.168449	0	0	0	0	0	0	0	0.168449	311	296	15.3619	6.6249	0	144	106.484	9.60414	3.30648	4.7916	0.96008	1.07749	0.187748	0.868427	0.113277	41	11.3883	1043.72	510.155	151440	103838	269.816	139.147	0.776461	0.154687	7.98621	24.2833	1186	3689.5	638.731	303.593	110747	67266.5	214.215	102.88	37514
7	8	1293	1.23154	576	0.130208	0	0	0	0	0	0	0	0.130208	501	278	14.1316	6.55335	0	134	48.824	9.08635	2.77886	4.75823	0.595092	1.14178	0.176681	0.849895	0.109009	38	9.30185	1212.27	540.373	165103	101899	326.542	154.554	0.741915	0.158974	8.18519	24.9617	1159	4365.97	724.723	312.624	119977	64749.6	241.809	109.498	40494
7	9	692	14.467	246	0.089431	0	0	0	0	0	0	0	0.089431	224	278	13.6947	6.60408	0	131	41.0557	8.718	2.50814	4.78991	0.544008	1.14494	0.17764	0.835332	0.124453	38	8.39451	1005.64	529.021	136438	87629.9	269.22	153.327	0.76037	0.194675	7.89655	25.452	1056	4150.03	605.907	302.974	100570	57845.7	179.865	104.539	29189.5
7	10	828	9.9002	289	0.093426	0	0	0	0	0	0	0	0.093426	262	273	13.5265	6.63424	0	126	39.7685	8.38409	2.49115	4.78976	0.529113	1.16271	0.178969	0.8275	0.127193	37	8.39077	1034.77	524.479	131866	89639.1	279.113	150.021	0.766419	0.187221	7.50623	19.0604	1004.5	2359.56	620.519	303.412	98867.5	59492.2	178.218	97.8963	28416
7	11	822	16.546	290	0.034483	0	0	0	0	0	0	0	0.034483	280	263	13.1244	6.55117	0	127	41.244	8.57093	2.49506	4.71708	0.598171	1.1474	0.177048	0.831589	0.123302	37	8.58978	890.685	511.248	117195	82530.1	242.334	148.712	0.767242	0.179246	7.67081	20.3239	1019	2743.12	525.834	293.712	87330.5	55701.3	170.631	89.5096	27122.5
7	12	816	16.1592	347	0.115274	0	0	0	0	0	0	0	0.115274	307	254	12.8929	6.46398	0	127	36.8097	8.47796	2.29047	4.77381	0.524131	1.16493	0.166303	0.829064	0.123605	37	7.51397	982.158	517.45	125567	82983.6	265.745	149.81	0.763092	0.182061	8.00368	19.87	1059.5	2984.85	581.538	294.676	93539	55523.4	172.062	93.5341	28310.5
7	23	1047	1.46945	472	0.097458	0	0	0	0	0	0	0	0.097458	426	264	12.6669	6.70623	0	131	42.2679	8.59032	2.52415	4.87755	0.500422	1.17494	0.16979	0.824242	0.111592	37	8.56001	1425.3	594.081	191238	109623	400.573	174.839	0.753621	0.151303	10.5351	28.3448	1465	4226.32	840.164	340.369	137260	70069.1	233.139	102.131	38839
8	2	1163	1.2139	427	0.098361	0	0.002597	0.002597	0	0	0	0	0.100703	384	315	16.6003	6.40817	0	124	39.5997	8.3717	2.67576	4.71744	0.401416	1.17485	0.180501	0.825588	0.102704	36	8.9753	1217.31	454.127	151159	82320	320.196	135.826	0.745817	0.142119	7.70803	40.2924	997	5517.17	747.936	265.455	114015	53655.5	253.463	102.085	39245
8	3	1330	1.19123	490	0.155102	0	0	0	0	0	0	0	0.155102	414	306	16.9194	6.30748	0	125	44.3579	8.47147	2.78503	4.71323	0.480131	1.1537	0.195931	0.834901	0.108728	37	9.76921	1042.44	510.056	129046	89026.7	274.476	145.885	0.775828	0.145013	7.75273	39.9623	981.5	5688.08	638.624	300.209	97832	59391.4	255.969	116.107	39491
8	4	679	14.3202	238	0.117647	0	0	0	0	0	0	0	0.117647	210	309	16.71	6.38838	0	123	39.5476	8.26977	2.54638	4.70896	0.410288	1.16836	0.177876	0.818285	0.109083	36	8.30338	1043.97	445.078	124017	82038.6	271.021	125.197	0.789713	0.130278	8.16667	53.4429	1032	6281.58	642.544	264.785	95969	53267.5	226.323	97.1283	34266
8	5	1266	1.11818	526	0.134981	0	0	0	0	0	0	0	0.134981	455	306	16.2419	6.38211	0	127	40.0019	8.57324	2.42812	4.74557	0.50302	1.14396	0.194936	0.834279	0.107795	37	8.56303	1088.29	562.456	140320	90763	283.959	155.488	0.774232	0.172486	8.36717	42.255	1113	5809.97	674.548	334.466	105298	60726.4	295.653	145.044	46566.5
8	6	869	1.24298	306	0.088235	0	0	0	0	0	0	0	0.088235	279	296	15.0278	6.41984	0	126	43.9223	8.48627	2.48918	4.7514	0.592314	1.14873	0.181427	0.828271	0.117725	37	9.31937	1066.47	514.17	133909	85801.9	277.028	143.465	0.792442	0.159197	8	50.1784	1055	6465.19	652.786	304.195	99049	57102	235.866	124.314	36485
8	7	1056	1.15888	353	0.11898	0	0	0	0	0	0	0	0.11898	311	300	15.3158	6.50339	0	127	151.076	8.4831	3.10921	4.79491	1.48961	1.13188	0.272684	0.825761	0.117599	38	24.9599	850.613	551.588	110734	87657.9	220.443	151.443	0.776836	0.261196	7.56038	38.6206	1015	5127.78	526.589	326.388	82969	58517.5	211.481	128.175	34486
8	8	923	1.11601	432	0.159722	0	0	0	0	0	0	0	0.159722	363	277	14.0945	6.59113	0	132	44.5746	8.61821	2.62277	4.82282	0.581833	1.14873	0.17685	0.833439	0.107913	38	9.17419	1104.29	538.209	143754	95459.4	292.416	160.651	0.757391	0.171403	8.07258	37.1618	1099	5914.95	678.35	308.869	106377	61052.1	259.302	123.04	41913
[truncated: 49 more rows]
[truncated: 185 more columns]
