# Supplementary material for: A novel antibiotic class targeting the lipopolysaccharide transporter
Source: Nature. 2024 Jan 3;625(7995):566–71. doi: 10.1038/s41586-023-06873-0 (PMC10794144; doi:10.1038/s41586-023-06873-0)
Supplement: Supplementary file 12 — Source Data Extended Data Fig. 3 [file 41586_2023_6873_MOESM12_ESM.xlsx]

## Sheet: Fig. 3 a_TK_ACC01073
Killing Curve of RO7223280 against A. baumannii ACC01073 in CAMHB + 20% HS (Human Serum) in Ambient Air (100rpm) - CFU/mL
VDD8075
Bacterial count on MHA plates
	RO7223280										Colistin	Growth Control
Time (H)	128xMIC (256µg/mL)	64xMIC (128µg/mL)	32xMIC (64µg/mL)	16xMIC (32µg/mL)	8xMIC (16µg/mL)	4xMIC (8µg/mL)	2xMIC (4µg/mL)	1xMIC (2µg/mL)	0.5xMIC (1µg/mL)	0.25xMIC (0.5µg/mL)	4xMIC (64µg/mL)
0	625000	825000	675000	650000	675000	725000	712500	600000	750000	525000	787500	712500
2	1150000	1150000	1587500	1600000	1012500	2500000	1475000	1250000	3000000	2750000	< 5.00E+01	4250000
4	30000	1250000	2500000	1500000	3250000	2500000	4000000	27500000	27500000	35000000	< 5.00E+01	27500000
8	< 5.00E+01	17500	15000	15000	15000	250000	2750000	58750000	675000000	725000000	< 5.00E+01	750000000
12	< 5.00E+01	< 5.00E+01	< 5.00E+01	100	750	25000	750000	22500000	1250000000	1250000000	< 5.00E+01	1000000000
16	< 5.00E+01	< 5.00E+01	< 5.00E+01	< 5.00E+01	250	2750	250000	675000	1250000000	1250000000	< 5.00E+01	1500000000
20	< 5.00E+01	< 5.00E+01	< 5.00E+01	< 5.00E+01	< 5.00E+01	775	775000	475000000	2500000000	2500000000	< 5.00E+01	2000000000
24	< 5.00E+01	< 5.00E+01	< 5.00E+01	< 5.00E+01	< 5.00E+01	1025	750000	1750000000	2250000000	1750000000	< 5.00E+01	1750000000

## Sheet: Fig. 3b_Survivors
Efficacy evaluation of RO7223280 in a murine septicaemia model induced by A.baumannii ACC00445
VDD7315
-
0	Alive
1	Dead
				Survivors
ID NR	Group	Dose (mg/kg)	Mouse ID	Day 0 (6 h post infection)	Day 1	Day 2	Day 5	Day 6	Day 7
VDD7315-A-1	A	Vehicle	1		1
VDD7315-A-2			2		1
VDD7315-A-3			3		1
VDD7315-A-4			4		1
VDD7315-A-5			5		1
VDD7315-A-6			6		1
VDD7315-A-7			7		1
VDD7315-A-8			8		1
VDD7315-A-9			9		1
VDD7315-A-10			10		1
VDD7315-B-1	B	RO7223280_@30	1
VDD7315-B-2			2
VDD7315-B-3			3
VDD7315-B-4			4
VDD7315-B-5			5
VDD7315-B-6			6
VDD7315-B-7			7
VDD7315-B-8			8
VDD7315-B-9			9
VDD7315-B-10			10
VDD7315-C-1	C	RO7223280_@10	1
VDD7315-C-2			2
VDD7315-C-3			3
VDD7315-C-4			4
VDD7315-C-5			5
VDD7315-C-6			6
VDD7315-C-7			7
VDD7315-C-8			8
VDD7315-C-9			9
VDD7315-C-10			10
VDD7315-D-1	D	RO7223280_@3	1
VDD7315-D-2			2
VDD7315-D-3			3
VDD7315-D-4			4
VDD7315-D-5			5
VDD7315-D-6			6
VDD7315-D-7			7
VDD7315-D-8			8
VDD7315-D-9			9
VDD7315-D-10			10
VDD7315-E-1	E	RO7223280_@1	1
VDD7315-E-2			2
VDD7315-E-3			3
VDD7315-E-4			4
VDD7315-E-5			5
VDD7315-E-6			6
VDD7315-E-7			7
VDD7315-E-8			8
VDD7315-E-9			9
VDD7315-E-10			10
VDD7315-F-1	F	RO7223280_@0.3	1
VDD7315-F-2			2		1
VDD7315-F-3			3		1
VDD7315-F-4			4		1
VDD7315-F-5			5		1
VDD7315-F-6			6		1
VDD7315-F-7			7		1
VDD7315-F-8			8		1
VDD7315-F-9			9		1
VDD7315-F-10			10		1
VDD7315-G-1	G	MERO_@80	1		1
VDD7315-G-2			2
VDD7315-G-3			3		1
VDD7315-G-4			4		1
VDD7315-G-5			5
VDD7315-G-6			6		1
VDD7315-G-7			7			1
VDD7315-G-8			8		1
VDD7315-G-9			9		1
VDD7315-G-10			10		1

## Sheet: Fig. 3c_CFU thigh
		Efficacy of RO7223280 in a thigh infection model in neutropenic mice induced by A. baumannii ACC01085
VDD9596		VDD9596
-
Roche No.	Group/Hours	Treatment (mg/kg/day)	Mouse No.	CFU/Thigh	Log CFU/Thigh		CFU/mL (blood)			Group	Treatment	Dose	Regimen	Bacterial Load (average)	Δ Log CFU/Thigh vs A/0h*
VDD9596-A/0-1	A/0	N/A	1	9500000	6.97772		120					(mg/kg/day)
VDD9596-A/0-1			1	6670000	6.82413					A/0	N/A	N/A	N/A	6.92297	0
VDD9596-A/0-2			2	6500000	6.81291		15			A/24	Vehicle	N/A	q6h	9.11066	2.18768
VDD9596-A/0-2			2	6670000	6.82413					B	RO7223280	6		8.75158	1.82861
VDD9596-A/0-3			3	8670000	6.93802		820			C		20		7.84911	0.926138
VDD9596-A/0-3			3	13300000	7.12385					D		60		7.40714	0.48417
VDD9596-A/0-4			4	8330000	6.92065		205			E		100		6.21023	-0.712741
VDD9596-A/0-4			4	9170000	6.96237					F		160		4.1039	-2.81908
			AVERAGE	8601250	6.92297		290			G		240		3.36883	-3.55414
			SD	2.24125e+06	0.104737		361.778			H		360		3.08515	-3.83782
			SEM	792402	0.03703		180.889			I	Colistin	60	q8h	3.38587	-3.5371
VDD9596-A/24-5	A/24	Vehicle (N/A)	5	200000000	8.30103		334
VDD9596-A/24-5			5	216000000	8.33445
VDD9596-A/24-6			6	2000000000	9.30103		150000
VDD9596-A/24-6			6	3000000000	9.47712
VDD9596-A/24-7			7	4800000000	9.68124		11600	#
VDD9596-A/24-7			7	4000000000	9.60206
VDD9596-A/24-8			8	1160000000	9.06446		166000
VDD9596-A/24-8			8	1330000000	9.12385
			AVERAGE	2088250000	9.11066		81983.5
			SD	1.70524e+09	0.534239		88139.1
			SEM	6.02893e+08	0.188882		44069.5
VDD9596-B/24-1	B/24	RO7223280 (6)	1	200000000	8.30103		16	*
VDD9596-B/24-1			1	250000000	8.39794
VDD9596-B/24-2			2	1830000000	9.26245		133000
VDD9596-B/24-2			2	4330000000	9.63649
VDD9596-B/24-3			3	366000000	8.56348		16	*
VDD9596-B/24-3			3	533000000	8.72673
VDD9596-B/24-4			4	400000000	8.60206		66
VDD9596-B/24-4			4	333000000	8.52244
			AVERAGE	1030250000	8.75158		33274.5
			SD	1.43417e+09	0.460274		66483.7
			SEM	5.07056e+08	0.162731		33241.8
VDD9596-C/24-1	C/24	RO7223280 (20)	1	100000000	8		16	*
VDD9596-C/24-1			1	66000000	7.81954
VDD9596-C/24-2			2	150000000	8.17609		16	*
VDD9596-C/24-2			2	133000000	8.12385
VDD9596-C/24-3			3	66600000	7.82347		16	*
VDD9596-C/24-3			3	166000000	8.22011
VDD9596-C/24-4			4	18300000	7.26245		33
VDD9596-C/24-4			4	23300000	7.36736
			AVERAGE	90400000	7.84911		20.25
			SD	5.61084e+07	0.362648		8.5
			SEM	1.98373e+07	0.128215		4.25
VDD9596-D/24-1	D/24	RO7223280 (60)	1	50000000	7.69897		5
VDD9596-D/24-1			1	83000000	7.91908
VDD9596-D/24-2			2	66000000	7.81954		5
VDD9596-D/24-2			2	316000	5.49969
VDD9596-D/24-3			3	23300000	7.36736		5	*
VDD9596-D/24-3			3	21600000	7.33445
VDD9596-D/24-4			4	50000000	7.69897		25
VDD9596-D/24-4			4	83000000	7.91908
			AVERAGE	47152000	7.40714		10
			SD	3.01356e+07	0.802657		10
			SEM	1.06545e+07	0.283782		5
VDD9596-E/24-1	E/24	RO7223280 (100)	1	45000000	7.65321		15
VDD9596-E/24-1			1	20000000	7.30103
VDD9596-E/24-2			2	7330000	6.8651		5	*
VDD9596-E/24-2			2	6000000	6.77815
VDD9596-E/24-3			3	5330000	6.72673		25
VDD9596-E/24-3			3	83000000	7.91908
VDD9596-E/24-4			4	1500	3.17609		5	*
VDD9596-E/24-4			4	1830	3.26245
			AVERAGE	2.08329e+07	6.21023		12.5
			SD	2.91794e+07	1.89382		9.57427
			SEM	1.03165e+07	0.669565		4.78714
VDD9596-F/24-1	F/24	RO7223280 (160)	1	50000	4.69897		5	*
VDD9596-F/24-1			1	5000	3.69897
VDD9596-F/24-2			2	1500	3.17609		5	*
VDD9596-F/24-2			2	830	2.91908
VDD9596-F/24-3			3	660	2.81954		5	*
VDD9596-F/24-3			3	6600000	6.81954
VDD9596-F/24-4			4	10000	4		5	*
VDD9596-F/24-4			4	50000	4.69897
			AVERAGE	839749	4.1039		5
			SD	2.32759e+06	1.31865		0
			SEM	822927	0.466214		0
VDD9596-G/24-1	G/24	RO7223280 (240)	1	1160	3.06446		5	*
VDD9596-G/24-1			1	1160	3.06446
VDD9596-G/24-2			2	1500	3.17609		5	*
VDD9596-G/24-2			2	2000000	6.30103
VDD9596-G/24-3			3	1600	3.20412		5
VDD9596-G/24-3			3	500	2.69897
VDD9596-G/24-4			4	830	2.91908		5	*
VDD9596-G/24-4			4	333	2.52244
			AVERAGE	250885	3.36883		5
			SD	706749	1.20799		0
			SEM	249874	0.42709		0
VDD9596-H/24-1	H/24	RO7223280 (360)	1	333	2.52244		5	*
VDD9596-H/24-1			1	160	2.20412	*
VDD9596-H/24-2			2	660	2.81954		13
VDD9596-H/24-2			2	13300	4.12385
VDD9596-H/24-3			3	830	2.91908		5	*
VDD9596-H/24-3			3	1600	3.20412
VDD9596-H/24-4			4	160	2.20412		5	*
VDD9596-H/24-4			4	48300	4.68395
			AVERAGE	8167.88	3.08515		7
			SD	16818	0.895736		4
			SEM	5946.06	0.31669		2
VDD9596-I/24-1	I/24	Colistin (60)	1	6600	3.81954		5	*
VDD9596-I/24-1			1	16600	4.22011
VDD9596-I/24-2			2	1600	3.20412		5	*
VDD9596-I/24-2			2	6600	3.81954
VDD9596-I/24-3			3	1000	3		5	*
VDD9596-I/24-3			3	3300	3.51851
VDD9596-I/24-4			4	160	2.20412		5	*
VDD9596-I/24-4			4	2000	3.30103
			AVERAGE	4732.5	3.38587		5
			SD	5371.66	0.618218		0
			SEM	1899.17	0.218573		0
						*	˂ Limit of detection
						#	found dead 24h post first-treatment
